# Supplementary material for: Bottles to trees: Plastic beverage bottles as an alternative nursery growing container for reforestation in developing countries
Source: PLoS One. 2017 May 31;12(5):e0177904. doi: 10.1371/journal.pone.0177904 (PMC5451022; doi:10.1371/journal.pone.0177904)
Supplement: S1 Dataset — All shoot and root plant morphology data for container comparison and bottle modification experiments; media temperature data for bottle modification experiment; and field performance data for container comparison and bottle modification experiments. (XLSX) [file pone.0177904.s001.xlsx]

## Sheet: Spiral x Opacity Data
Tree	DateSample	Spiral	Opac	DIA	HT	SV	RV	TRL	RT	TTF	TIPTF	TL	TS	TSC	TB	TG	ML	MS	MSC	MB	MG	BL	BS	BSC	BB	BG	TOTALLATERAL	TOTALSPIRAL	TOTALSPIRALCTRL	SDW	TTD	TLD	MTD	MLD	BTD	BLD	RD	TOTALDW	FOLRDW	FIB	RS	STURD	A
29	Aug	c	b	2.8	15.7	8.2	7.7	15	1	L	S	15	0	0	4	0	13	0	0	2	0	24	0	0	0	0	52	0	0	1.158	0.1	0.176	0.03	0.084	0.017	0.108	0.515	1.673	0.368	37.1573	0.444732	5.60714	0.026
34	Aug	c	b	2.5	14.5	5.5	4.8	14	1	L	S	19	0	0	4	0	21	0	0	2	0	27	1	2	0	0	67	1	2	0.731	0.084	0.038	0.03	0.054	0.011	0.069	0.286	1.017	0.161	37.7168	0.391245	5.8	0.077
124	Aug	c	b	1.8	13	5.4	5	7	1	L	L	11	0	0	3	0	12	0	0	0	0	0	0	0	0	0	23	0	0	0.852	0.097	0.079	0.03	0.196	0	0	0.402	1.254	0.275	15.7338	0.471831	7.22222	0
169	Aug	c	b	2.9	14.5	11.7	7.8	14	1	L	S	14	0	0	5	0	14	0	0	6	0	33	2	0	0	0	61	2	0	1.729	0.151	0.184	0.071	0.082	0.116	0.103	0.707	2.436	0.369	31.8373	0.408907	5	0.001
235	Aug	c	b	2.7	16	10.1	7.2	14	1	L	L	13	0	0	3	0	16	0	0	2	0	10	2	0	0	0	39	2	0	1.559	0.132	0.134	0.051	0.136	0.007	0.063	0.523	2.082	0.333	24.8317	0.335471	5.92593	0.13
250	Aug	c	b	1.9	12	5.7	4.9	15	1	L	S	15	0	0	3	0	17	1	0	2	0	38	3	0	0	0	70	4	0	0.782	0.075	0.063	0.029	0.028	0.018	0.083	0.296	1.078	0.174	41.1486	0.378517	6.31579	0.03
272	Aug	c	b	2.9	16.5	13.3	8.7	28	1	S	B	16	0	0	8	0	19	0	0	2	0	66	1	0	3	0	101	1	0	2.412	0.185	0.211	0.09	0.182	0.073	0.091	0.832	3.244	0.484	58.7548	0.344942	5.68966	0.035
279	Aug	c	b	2.5	13.5	8.3	7.7	13	1	B	S	15	0	0	6	0	21	0	0	4	0	36	2	0	0	0	72	2	0	1.41	0.116	0.009	0.062	0.175	0.023	0.148	0.533	1.943	0.332	44.848	0.378014	5.4	0.012
282	Aug	c	b	2.6	15	10.7	6.9	21	1	L	S	10	0	0	3	0	19	0	0	0	0	33	2	0	0	0	62	2	0	1.606	0.114	0.16	0.042	0.11	0.025	0.075	0.526	2.132	0.345	40.6654	0.327522	5.76923	0.01
316	Aug	c	b	3	17.5	11.8	7.4	13	1	L	L	14	0	0	7	0	24	0	0	2	0	18	0	0	0	0	56	0	0	1.84	0.111	0.232	0.026	0.157	0.006	0.047	0.579	2.419	0.436	42.1693	0.314674	5.83333	2.293
358	Aug	c	b	2.4	13	8.1	7.4	15	1	L	S	13	0	0	6	0	20	0	0	2	0	37	0	0	0	0	70	0	0	1.415	0.154	0.107	0.079	0.139	0.032	0.067	0.578	1.993	0.313	37.9066	0.408481	5.41667	0.06
451	Aug	c	b	2.6	16	12.2	8.1	15	1	L	S	16	0	0	0	0	20	0	0	0	0	20	0	0	0	0	56	0	0	1.975	0.163	0.363	0.045	0.112	0.014	0.094	0.791	2.766	0.569	40.2832	0.400506	6.15385	0.014
478	Aug	c	b	2.7	13.5	7.1	6.3	15	1	L	S	17	0	0	2	0	21	0	0	0	0	30	0	0	0	0	68	0	0	1.392	0.143	0.099	0.083	0.121	0.027	0.038	0.511	1.903	0.258	34.3327	0.367098	5	0.04
508	Aug	c	b	2.7	16	10.4	7.8	26	1	L	S	8	0	0	2	0	15	1	0	3	0	43	2	0	1	0	66	3	0	2.701	0.119	0.098	0.062	0.164	0.064	0.071	0.578	3.279	0.333	38.0242	0.213995	5.92593	0.03
513	Aug	c	b	2.8	17	12.2	9.1	25	1	L	S	16	0	0	5	0	15	0	0	2	0	51	0	0	0	0	82	0	0	2.269	0.166	0.181	0.084	0.18	0.061	0.085	0.757	3.026	0.446	48.3118	0.333627	6.07143	0.03
532	Aug	c	b	2.5	13	7.6	8	21	1	L	S	9	0	0	5	0	15	0	0	2	0	40	0	0	1	0	64	0	0	1.259	0.135	0.158	0.082	0.134	0.035	0.068	0.612	1.871	0.36	37.6471	0.4861	5.2	0.01
18	Aug	c	c	2.4	16	6.7	4.9	18	1	L	S	14	1	0	1	0	20	0	0	1	0	27	0	0	1	0	61	1	0	1.096	0.1	0.121	0.016	0.03	0.026	0.027	0.32	1.416	0.178	33.9312	0.291971	6.66667	0.824
44	Aug	c	c	2.5	15.6	6.7	5.6	21	1	L	S	15	0	0	1	0	30	0	0	0	0	32	1	0	0	0	77	1	0	1.194	0.117	0.07	0.065	0.122	0.019	0.034	0.427	1.621	0.226	40.7541	0.357621	6.24	0.522
115	Aug	c	c	2	12.5	7.9	5.8	16	1	L	S	21	0	0	3	0	19	0	0	1	0	29	0	0	0	0	69	0	0	1.188	0.1	0.092	0.032	0.094	0.014	0.024	0.356	1.544	0.21	40.7022	0.299663	6.25	2.34
138	Aug	c	c	2.9	14	9.3	5.3	13	1	L	B	17	0	0	4	0	23	0	0	1	0	15	0	0	1	0	55	0	0	1.379	0.121	0.166	0.03	0.064	0.008	0.008	0.397	1.776	0.238	32.9723	0.28789	4.82759	0.877
142	Aug	c	c	2.2	13	7.2	6.5	15	1	L	B	12	0	0	2	0	16	0	0	1	0	6	1	0	0	0	34	1	0	1.107	0.103	0.12	0.027	0.158	0.009	0.014	0.431	1.538	0.292	23.0348	0.389341	5.90909	0.905
165	Aug	c	c	2.5	16	9.9	6.3	19	1	L	S	10	0	0	5	0	14	0	0	2	0	10	2	0	0	0	34	2	0	1.58	0.108	0.163	0.029	0.112	0.017	0.015	0.444	2.024	0.29	22.2072	0.281013	6.4	1.827
168	Aug	c	c	2	15	7.4	4.9	15	1	L	S	15	0	0	3	0	19	0	0	0	0	33	1	0	0	0	67	1	0	1.008	0.069	0.104	0.02	0.06	0.013	0.05	0.316	1.324	0.214	45.3734	0.313492	7.5	1.062
170	Aug	c	c	2.8	16	11.8	6.8	14	1	L	L	12	0	0	5	0	10	0	0	3	0	19	0	0	0	0	41	0	0	1.904	0.129	0.187	0.034	0.11	0.008	0.04	0.508	2.412	0.337	27.1988	0.266807	5.71429	1.67
228	Aug	c	c	2.7	16	12	7.4	16	1	L	S	14	0	0	2	0	19	0	0	1	0	22	3	0	0	0	55	3	0	1.81	0.153	0.184	0.051	0.108	0.019	0.073	0.588	2.398	0.365	34.1412	0.324862	5.92593	1.739
232	Aug	c	c	2.9	16	11.5	5.3	14	1	L	L	15	0	0	5	0	21	0	0	2	0	17	0	0	0	0	53	0	0	1.971	0.149	0.206	0.035	0.08	0.009	0.027	0.506	2.477	0.313	32.7846	0.256722	5.51724	1.029
238	Aug	c	c	2.8	18.5	13.2	6.1	12	1	L	L	16	0	1	5	0	22	0	0	2	0	9	0	0	1	0	47	0	1	2.04	0.152	0.151	0.052	0.147	0.006	0.021	0.529	2.569	0.319	28.3422	0.259314	6.60714	1.35
251	Aug	c	c	2.6	16.5	10.5	5.9	19	1	L	S	13	0	0	2	0	19	0	0	2	0	27	0	0	0	0	59	0	0	1.58	0.117	0.143	0.041	0.089	0.032	0.047	0.469	2.049	0.279	35.0981	0.296835	6.34615	2.604
271	Aug	c	c	2.2	13	7.7	5.4	16	1	L	L	18	0	0	2	0	19	0	0	2	0	14	0	0	0	0	51	0	0	1.287	0.137	0.135	0.025	0.079	0.005	0.04	0.421	1.708	0.254	30.7696	0.327117	5.90909	2.438
382	Aug	c	c	2.5	14	11	7.6	13	1	L	L	15	0	0	7	0	20	1	0	2	0	22	0	0	2	0	57	1	0	1.814	0.168	0.146	0.066	0.225	0.01	0.025	0.64	2.454	0.396	35.2688	0.352811	5.6	2.66
13	Aug	c	g	2.1	14.4	6.9	5.8	13	1	L	B	16	0	0	1	0	15	0	0	0	0	13	0	0	0	0	44	0	0	1.04	0.088	0.115	0.021	0.092	0.008	0.039	0.363	1.403	0.246	29.8182	0.349038	6.85714	3.07
25	Aug	c	g	2.5	15	8.8	5.3	13	1	L	L	20	0	0	0	0	14	0	0	0	0	18	0	1	0	0	52	0	1	1.263	0.096	0.182	0.01	0.048	0.004	0.024	0.364	1.627	0.254	36.2857	0.288203	6	0.627
61	Aug	c	g	2.4	15.2	8.6	7.5	14	1	L	S	14	0	1	3	0	20	0	0	2	0	23	2	0	0	0	57	2	1	1.421	0.121	0.173	0.035	0.114	0.011	0.044	0.498	1.919	0.331	37.8855	0.350457	6.33333	0.96
64	Aug	c	g	2.4	15.8	7.4	6.3	13	1	L	L	15	0	0	3	0	23	0	0	0	0	15	0	0	0	0	53	0	0	1.165	0.126	0.155	0.037	0.132	0.006	0.022	0.478	1.643	0.309	34.2615	0.4103	6.58333	3.035
70	Aug	c	g	2.5	16	9.5	7.3	14	1	L	S	12	0	0	2	0	18	0	0	0	0	23	0	0	0	0	53	0	0	1.382	0.108	0.189	0.029	0.155	0.012	0.025	0.518	1.9	0.369	37.7548	0.374819	6.4	1.59
79	Aug	c	g	2.3	15	9.1	5.8	14	1	L	S	13	0	1	4	0	11	0	0	2	0	19	0	0	0	0	43	0	1	1.361	0.096	0.143	0.022	0.086	0.014	0.036	0.397	1.758	0.265	28.7028	0.291697	6.52174	1.8997
291	Aug	c	g	2.5	15.5	16.3	10.2	13	1	L	L	14	0	0	2	0	16	0	0	0	0	16	0	0	0	0	46	0	0	2.446	0.142	0.357	0.023	0.135	0.005	0.022	0.684	3.13	0.514	34.5673	0.27964	6.2	2.07
296	Aug	c	g	2.9	17	12.6	7.8	14	1	L	S	16	0	0	2	0	22	0	0	0	0	22	0	0	0	0	60	0	0	2.025	0.168	0.259	0.039	0.089	0.021	0.04	0.616	2.641	0.388	37.7922	0.304198	5.86207	2.844
323	Aug	c	g	2.5	16	10.7	6.5	14	1	L	B	12	0	0	2	0	18	0	0	0	0	22	0	0	0	0	52	0	0	1.589	0.114	0.128	0.033	0.09	0.007	0.03	0.402	1.991	0.248	32.0796	0.252989	6.4	2.604
331	Aug	c	g	2.2	13	7.4	5.5	14	1	L	B	11	0	0	1	0	11	0	0	1	0	16	0	0	0	0	38	0	0	1.294	0.113	0.114	0.047	0.146	0.011	0.04	0.471	1.765	0.3	24.2038	0.363988	5.90909	2.615
352	Aug	c	g	2.1	13.5	8.7	5.5	13	1	L	S	14	0	0	4	0	22	0	0	4	0	27	1	0	0	0	63	1	0	1.299	0.113	0.087	0.043	0.108	0.016	0.049	0.416	1.715	0.244	36.9519	0.320246	6.42857	1.71
424	Aug	c	g	2.6	16.5	12.5	8.6	20	1	L	S	9	0	0	3	0	18	0	0	2	0	23	0	0	0	0	50	0	0	1.894	0.127	0.205	0.029	0.121	0.005	0.039	0.526	2.42	0.365	34.6958	0.277719	6.34615	1.313
466	Aug	c	g	2.4	14.5	8.7	5.8	16	1	L	L	12	0	0	3	0	16	0	0	1	0	31	0	0	0	0	59	0	0	1.414	0.213	0.146	0.034	0.061	0.01	0.04	0.504	1.918	0.247	28.9147	0.356436	6.04167	1.62
469	Aug	c	g	2.6	14	8.3	5.8	15	1	L	B	17	0	0	3	0	20	0	0	1	0	13	0	0	0	0	50	0	0	1.345	0.115	0.148	0.024	0.111	0.011	0.017	0.426	1.771	0.276	32.3944	0.316729	5.38462	1.589
516	Aug	c	g	2.6	17	11.3	7.6	18	1	L	L	14	0	0	3	0	16	0	0	1	0	26	0	0	0	0	56	0	0	1.854	0.146	0.148	0.042	0.128	0.015	0.046	0.525	2.379	0.322	34.3467	0.283172	6.53846	1.01
32	Aug	r	b	2.3	14.3	7.8	6.7	14	1	L	S	16	0	0	0	0	14	0	0	0	0	49	0	0	2	0	79	0	0	1.103	0.105	0.048	0.061	0.117	0.051	0.094	0.476	1.579	0.259	42.9853	0.43155	6.21739	0.478
96	Aug	r	b	2.6	14	9.4	7.7	19	1	L	S	17	0	0	3	0	21	0	0	2	0	33	1	0	2	0	71	1	0	1.537	0.163	0.107	0.089	0.117	0.045	0.068	0.589	2.126	0.292	35.1986	0.383214	5.38462	0.067
147	Aug	r	b	2.6	16	8.6	7.8	19	1	L	S	14	0	0	2	0	17	0	0	2	0	27	0	0	0	0	58	0	0	1.499	0.126	0.176	0.048	0.129	0.033	0.052	0.564	2.063	0.357	36.7128	0.376251	6.15385	0.023
157	Aug	r	b	2.3	13.5	6.8	7.4	14	1	L	S	11	0	0	1	0	15	0	0	0	0	42	1	0	3	0	68	1	0	1.194	0.112	0.07	0.067	0.125	0.008	0.145	0.527	1.721	0.34	43.871	0.441374	5.86957	0.027
164	Aug	r	b	2.5	13.5	7.8	6.3	13	1	L	L	9	0	0	2	0	14	0	0	1	0	13	1	0	0	0	36	1	0	1.284	0.093	0.137	0.033	0.113	0.004	0.56	0.94	2.224	0.81	31.0213	0.732087	5.4	0.071
199	Aug	r	b	2.7	14.5	11.1	7.5	18	1	L	B	14	0	0	5	0	18	0	0	4	0	42	1	0	0	0	74	1	0	1.577	0.155	0.149	0.047	0.113	0.017	0.057	0.538	2.115	0.319	43.8773	0.341154	5.37037	0.151
243	Aug	r	b	2.3	13.5	8.2	6.5	15	1	B	B	9	0	0	6	0	26	0	0	0	0	21	2	0	0	0	56	2	0	1.276	0.102	0.143	0.042	0.139	0.008	0.055	0.489	1.765	0.337	38.593	0.383229	5.86957	0.06
263	Aug	r	b	2.7	16	13.7	8	21	1	L	S	14	0	0	4	0	19	0	0	0	0	50	1	0	0	0	83	1	0	1.934	0.13	0.21	0.049	0.084	0.118	0.234	0.825	2.759	0.528	53.12	0.426577	5.92593	0.013
373	Aug	r	b	2.5	15	10.8	7.9	23	1	L	S	14	0	0	4	0	20	0	0	0	0	50	1	0	0	0	84	1	0	1.804	0.168	0.094	0.086	0.147	0.039	0.111	0.645	2.449	0.352	45.8419	0.357539	6	0.08
388	Aug	r	b	1.8	11	5	4.7	24	1	L	B	11	0	0	2	0	17	0	0	1	0	48	2	0	0	0	76	2	0	0.82	0.12	0.137	0.48	0.059	0.04	0.058	0.894	1.714	0.254	21.5928	1.09024	6.11111	0.15
396	Aug	r	b	1.7	11.5	5	4.8	13	1	B	L	11	0	0	0	0	11	0	0	2	0	9	1	0	0	0	31	1	0	0.847	0.103	0.231	0.016	0.011	0.003	0.015	0.379	1.226	0.257	21.0211	0.447462	6.76471	0.164
429	Aug	r	b	2.4	12.5	9	6.4	17	1	L	L	17	0	0	0	0	26	0	0	0	0	38	1	0	0	0	81	1	0	1.428	0.113	0.166	0.046	0.105	0.01	0.045	0.485	1.913	0.316	52.7753	0.339636	5.20833	0.214
456	Aug	r	b	2.3	13.5	8.8	9	19	1	L	S	18	0	0	3	0	8	0	0	1	0	35	0	0	0	0	61	0	0	1.343	0.101	0.14	0.05	0.054	0.069	0.062	0.476	1.819	0.256	32.8067	0.35443	5.86957	0.099
480	Aug	r	b	2.8	17	12.7	8.5	14	1	L	L	15	0	0	9	0	19	0	0	4	0	14	1	0	0	0	48	1	0	2.063	0.177	0.2274	0.062	0.137	0.009	0.071	0.6834	2.7464	0.4354	30.5812	0.331265	6.07143	0.06
498	Aug	r	b	2.6	13.5	9.2	7	19	1	L	S	13	0	0	3	0	12	0	0	1	0	39	0	0	0	0	64	0	0	1.578	0.126	0.214	0.044	0.1	0.037	0.033	0.554	2.132	0.347	40.0866	0.351077	5.19231	0.1
24	Aug	r	c	2.9	16.1	9.2	5.3	17	1	L	B	9	0	0	1	0	18	0	0	5	0	21	0	0	2	0	48	0	0	1.545	0.123	0.101	0.065	0.123	0.025	0.03	0.467	2.012	0.254	26.1071	0.302265	5.55172	2.251
28	Aug	r	c	2.7	17.8	10.3	7.6	20	1	L	S	15	0	0	4	0	13	0	0	2	0	36	1	0	0	0	64	1	0	1.62	0.118	0.202	0.023	0.094	0.019	0.044	0.5	2.12	0.34	43.52	0.308642	6.59259	0.545
49	Aug	r	c	3.6	20.5	15.7	8.1	16	1	L	S	17	0	0	6	0	18	0	0	2	0	17	0	0	0	0	52	0	0	2.48	0.173	0.329	0.033	0.086	0.01	0.021	0.652	3.132	0.436	34.773	0.262903	5.69444	0.556
50	Aug	r	c	2.9	17.1	10.9	7	15	1	L	S	17	0	0	5	0	24	0	0	2	0	25	0	0	0	0	66	0	0	1.498	0.125	0.187	0.031	0.118	0.016	0.04	0.517	2.015	0.345	44.0426	0.345127	5.89655	1.35
102	Aug	r	c	2.3	16.5	8.8	5	13	1	L	L	13	0	0	2	0	16	0	0	0	0	13	1	0	0	0	42	1	0	1.385	0.085	0.148	0.02	0.075	0.005	0.017	0.35	1.735	0.24	28.8	0.252708	7.17391	1.286
140	Aug	r	c	2.5	15.5	9.8	6.9	21	1	L	B	9	0	0	0	0	16	0	0	1	0	28	1	0	0	0	53	1	0	1.562	0.127	0.131	0.05	0.149	0.012	0.037	0.506	2.068	0.317	33.2036	0.323944	6.2	1.437
196	Aug	r	c	2.7	18.5	9.5	6.3	14	1	L	S	17	0	0	6	0	13	0	1	2	0	17	2	0	0	0	47	2	1	1.515	0.113	0.169	0.032	0.075	0.006	0.055	0.45	1.965	0.299	31.2289	0.29703	6.85185	2.301
226	Aug	r	c	2.9	20.7	14.6	9.2	19	1	L	S	16	0	1	6	0	15	0	0	2	0	39	1	0	0	0	70	1	1	2.341	0.173	0.281	0.033	0.12	0.041	0.046	0.694	3.035	0.447	45.0865	0.296455	7.13793	3.488
304	Aug	r	c	3.3	19	17.2	10.8	19	1	L	L	17	0	0	5	0	16	0	0	2	0	31	1	0	0	0	64	1	0	2.768	0.182	0.509	0.031	0.128	0.013	0.041	0.904	3.672	0.678	48	0.32659	5.75758	3.023
343	Aug	r	c	2.6	13.5	9.8	6.4	15	1	L	S	14	0	0	0	0	14	0	0	1	0	23	0	0	0	0	51	0	0	1.707	0.152	0.15	0.072	0.09	0.023	0.049	0.536	2.243	0.289	27.4981	0.314001	5.19231	2.82
407	Aug	r	c	2.1	13	7.3	6.1	15	1	B	S	18	0	0	1	0	19	0	0	0	0	33	0	0	0	0	70	0	0	1.112	0.188	0.144	0.01	0.033	0.017	0.034	0.426	1.538	0.211	34.6714	0.383094	6.19048	3.026
444	Aug	r	c	2.5	15.5	9.2	7.2	14	1	L	L	15	0	0	8	0	21	0	0	0	0	19	0	0	0	0	55	0	0	1.64	0.101	0.174	0.03	0.087	0.006	0.049	0.447	2.087	0.31	38.1432	0.272561	6.2	2.09
457	Aug	r	c	2.5	14	9.2	10.5	15	1	L	S	17	0	0	2	0	32	0	0	1	0	23	0	0	0	0	72	0	0	1.433	0.111	0.156	0.026	0.098	0.019	0.019	0.429	1.862	0.273	45.8182	0.299372	5.6	2.003
496	Aug	r	c	3	17.5	16.2	9.2	12	1	L	L	14	0	0	5	0	16	0	0	2	0	8	0	0	0	0	38	0	0	2.646	0.155	0.305	0.033	0.161	0.004	0.03	0.688	3.334	0.496	27.3953	0.260015	5.83333	2.43
510	Aug	r	c	3.3	17.5	16.4	9.4	23	1	L	S	10	0	0	7	0	15	0	0	4	0	36	1	0	0	0	61	1	0	2.586	0.165	0.265	0.056	0.107	0.04	0.068	0.701	3.287	0.44	38.2882	0.271075	5.30303	1.23
98	Aug	r	g	2.7	17	12.7	10.1	14	1	L	L	12	0	0	4	0	21	0	0	2	0	22	0	0	0	0	55	0	0	2.145	0.148	0.26	0.047	0.151	0.009	0.047	0.662	2.807	0.458	38.0514	0.308625	6.2963	0.683
123	Aug	r	g	2.3	14.5	10.1	5.9	14	1	L	L	14	0	0	4	0	22	0	0	0	0	22	1	0	0	0	58	1	0	1.508	0.134	0.183	0.045	0.096	0.008	0.038	0.504	2.012	0.317	36.4802	0.334218	6.30435	0.715
160	Aug	r	g	2.3	12.5	6.5	5.1	11	1	L	L	14	0	0	1	0	22	0	0	1	0	9	0	0	0	0	45	0	0	1.088	0.093	0.122	0.02	0.099	0.003	0.008	0.345	1.433	0.229	29.8696	0.317096	5.43478	0.922
210	Aug	r	g	2.9	17	13.9	9.4	13	1	L	L	15	0	0	2	0	18	0	0	1	0	18	1	0	0	0	51	1	0	2.197	0.159	0.228	0.063	0.135	0.015	0.107	0.707	2.904	0.47	33.9038	0.321802	5.86207	2.451
229	Aug	r	g	2.8	17	10.9	6	13	1	L	S	12	0	0	7	0	20	0	0	3	0	21	0	0	1	0	53	0	0	1.767	0.143	0.131	0.058	0.118	0.025	0.03	0.505	2.272	0.279	29.2812	0.285795	6.07143	2.86
248	Aug	r	g	3.1	20.5	15.7	9.4	13	1	L	L	16	0	0	5	0	18	0	0	1	0	10	0	0	0	0	44	0	0	2.663	0.198	0.343	0.038	0.157	0.007	0.034	0.777	3.44	0.534	30.2394	0.291776	6.6129	1.18
314	Aug	r	g	2.4	12	9	6.3	14	1	L	L	17	0	0	2	0	20	0	0	1	0	19	0	0	0	0	56	0	0	1.337	0.096	0.141	0.021	0.101	0.005	0.025	0.389	1.726	0.267	38.437	0.29095	5	2.44
346	Aug	r	g	1.8	11.5	4.6	3.9	15	1	L	S	14	0	0	1	0	15	0	0	2	0	20	0	0	0	0	49	0	0	0.752	0.08	0.058	0.033	0.055	0.017	0.042	0.285	1.037	0.155	26.6491	0.378989	6.38889	2.75
364	Aug	r	g	2.3	15.5	7.4	3.9	20	1	L	B	17	1	0	1	0	26	0	0	3	0	32	2	0	0	0	75	3	0	1.201	0.099	0.074	0.025	0.051	0.013	0.011	0.273	1.474	0.136	37.3626	0.227311	6.73913	2.26
417	Aug	r	g	2.8	14.5	11.8	7.6	16	1	L	S	18	0	0	3	0	19	0	0	2	0	30	1	0	0	0	67	1	0	1.86	0.122	0.234	0.025	0.089	0.022	0.057	0.549	2.409	0.38	46.3752	0.295161	5.17857	1.251
452	Aug	r	g	2.6	17	11.3	9.2	15	1	L	B	20	0	1	6	0	14	0	0	3	0	22	0	0	0	0	56	0	1	1.946	0.144	0.215	0.034	0.162	0.016	0.046	0.617	2.563	0.423	38.3922	0.317061	6.53846	1.91
491	Aug	r	g	2.8	17	12.6	8.2	13	1	L	L	13	0	0	2	0	17	0	0	1	0	24	0	0	0	0	54	0	0	2.13	0.132	0.228	0.04	0.126	0.008	0.055	0.589	2.719	0.409	37.4975	0.276526	6.07143	1.55
495	Aug	r	g	3.3	20	14.6	9.8	15	1	L	S	14	0	0	2	0	20	0	0	2	0	22	0	0	0	0	56	0	0	2.645	0.199	0.325	0.043	0.149	0.007	0.061	0.784	3.429	0.535	38.2143	0.296408	6.06061	1.76
509	Aug	r	g	3.1	17	16.3	9	14	1	L	B	14	0	0	2	0	18	0	0	0	0	22	0	0	0	0	54	0	0	1.672	0.171	0.285	0.036	0.114	0.008	0.045	0.659	2.331	0.444	36.3824	0.394139	5.48387	0.78
535	Aug	r	g	2.6	14.5	10.9	6.4	13	1	L	S	14	0	0	7	0	14	0	0	1	0	18	0	0	0	0	46	0	0	1.934	0.11	0.268	0.015	0.082	0.014	0.038	0.527	2.461	0.388	33.8672	0.272492	5.57692	0.62
1	Aug	s	b	2	15	7.2	5.9	14	1	B	S	7	0	0	0	0	19	0	0	1	0	23	0	0	0	0	49	0	0	0.947	0.097	0.79	0.007	0.085	0.007	0.031	1.017	1.964	0.906	43.6519	1.07392	7.5	0.001
17	Aug	s	b	2.7	17	8.2	5.8	25	1	L	S	17	0	0	3	0	20	0	0	0	0	32	1	0	0	0	69	1	0	1.265	0.015	0.042	0.103	0.167	0.01	0.048	0.385	1.65	0.257	46.0597	0.304348	6.2963	0.001
68	Aug	s	b	2.2	15	8.4	6.6	14	1	L	L	13	0	0	5	0	14	0	1	6	0	18	3	0	0	0	45	3	1	1.313	0.103	0.138	0.04	0.183	0.008	0.064	0.536	1.849	0.385	32.3228	0.408225	6.81818	0.015
209	Aug	s	b	2.9	16	11.3	7.8	25	1	L	L	17	0	0	8	0	23	0	0	1	0	42	0	0	0	0	82	0	0	1.735	0.138	0.371	0.034	0.095	0.044	0.018	0.7	2.435	0.484	56.6971	0.403458	5.51724	0.02
211	Aug	s	b	2.6	15	9.3	7.2	16	1	L	S	10	0	0	3	0	17	0	0	5	0	30	0	0	0	0	57	0	0	1.453	0.114	0.125	0.047	0.153	0.029	0.056	0.524	1.977	0.334	36.3321	0.360633	5.76923	0.002
242	Aug	s	b	2.5	11.5	5.9	4.9	14	1	L	L	20	0	0	3	0	20	0	0	0	0	18	0	0	0	0	58	0	0	0.914	0.07	0.93	0.107	0.06	0.008	0.048	1.223	2.137	1.038	49.2265	1.33807	4.6	0.06
359	Aug	s	b	2.6	13.5	9.6	6.9	20	1	L	S	15	0	0	5	0	18	0	0	2	0	33	0	0	0	0	66	0	0	1.491	0.134	0.147	0.05	0.122	0.036	0.062	0.551	2.042	0.331	39.6479	0.369551	5.19231	0.1
374	Aug	s	b	2.5	14	8.6	6.2	17	1	B	S	21	0	0	2	0	19	0	0	2	0	24	0	0	2	0	64	0	0	1.283	0.182	0.179	0.025	0.079	0.02	0.038	0.523	1.806	0.296	36.2218	0.407638	5.6	0.04
377	Aug	s	b	2.6	10.5	3.3	4.3	15	1	L	L	13	0	0	2	0	11	0	0	0	0	10	0	0	0	0	34	0	0	0.64	0.198	0.125	0.049	0.039	0.006	0.007	0.424	1.064	0.171	13.7123	0.6625	4.03846	0.02
383	Aug	s	b	2.5	13	7.4	5.5	16	1	L	L	11	0	0	4	0	13	0	0	1	0	27	2	0	3	0	51	2	0	1.287	0.132	0.091	0.067	0.136	0.016	0.072	0.514	1.801	0.299	29.6673	0.399378	5.2	0.001
385	Aug	s	b	2.6	15.5	10.1	7.6	14	1	L	L	11	0	0	5	0	22	0	0	0	0	19	0	0	0	0	52	0	0	1.701	0.142	0.132	0.087	0.199	0.015	0.051	0.626	2.327	0.382	31.7316	0.368019	5.96154	0.04
406	Aug	s	b	2	11.5	4.6	5.5	15	1	L	S	13	0	0	4	0	17	0	0	1	0	33	0	0	0	0	63	0	0	0.879	0.135	0.053	0.088	0.064	0.041	0.077	0.458	1.337	0.194	26.6856	0.521047	5.75	0.026
465	Aug	s	b	2.5	13	6.2	4.9	17	1	L	S	14	0	0	5	0	16	0	1	3	0	36	0	0	0	0	66	0	1	0.973	0.086	0.093	0.032	0.073	0.016	0.063	0.363	1.336	0.229	41.6364	0.373073	5.2	0.003
493	Aug	s	b	2.5	17	13	6.3	20	1	L	L	12	0	0	6	0	20	0	0	2	0	25	0	0	0	0	57	0	0	1.706	0.132	0.146	0.036	0.107	0.015	0.038	0.474	2.18	0.291	34.9937	0.277843	6.8	0.016
518	Aug	s	b	1.8	11.5	4.5	4.3	22	1	L	S	15	0	1	4	0	12	0	0	0	0	38	4	0	0	0	65	4	1	0.785	0.054	0.071	0.025	0.031	0.038	0.049	0.268	1.053	0.151	36.6231	0.341401	6.38889	0.02
5	Aug	s	c	2.3	15.2	9	6.5	13	1	L	L	8	0	0	0	0	15	0	0	0	0	18	1	0	0	0	41	1	0	1.294	0.1	0.167	0.035	0.111	0.01	0.069	0.492	1.786	0.347	28.9167	0.380216	6.6087	1.358
6	Aug	s	c	2.5	16.3	9.2	7.2	16	1	L	S	9	0	0	2	0	21	0	0	0	0	28	0	0	0	0	58	0	0	1.327	0.094	0.211	0.021	0.122	0.012	0.029	0.489	1.816	0.362	42.9366	0.3685	6.52	2.05
46	Aug	s	c	2.2	16.9	7.8	5.1	16	1	L	B	12	0	0	5	0	16	0	0	1	0	26	0	0	0	0	54	0	0	1.181	0.105	0.132	0.026	0.091	0.013	0.029	0.396	1.577	0.252	34.3636	0.335309	7.68182	0.8
47	Aug	s	c	2.9	17	11.4	7.1	12	1	L	L	10	0	0	3	0	15	0	0	0	0	11	0	0	0	0	36	0	0	1.654	0.113	0.239	0.022	0.114	0.005	0.029	0.522	2.176	0.382	26.3448	0.315599	5.86207	0.72
109	Aug	s	c	1.8	13.5	6.1	4.2	15	5	L	B	13	0	0	3	0	26	0	0	0	0	42	5	0	0	0	81	5	0	0.904	0.075	0.082	0.028	0.028	0.033	0.006	0.252	1.156	0.116	37.2857	0.278761	7.5	5.176
121	Aug	s	c	2.3	14	6.3	5	15	1	L	L	7	0	0	3	0	27	0	0	2	0	25	0	0	0	0	59	0	0	1.088	0.106	0.13	0.03	0.087	0.008	0.028	0.389	1.477	0.245	37.1594	0.357537	6.08696	1.542
190	Aug	s	c	2.6	18	14.4	8.1	17	1	L	B	15	0	0	5	0	17	0	0	2	0	25	0	0	0	0	57	0	0	2.201	0.139	0.262	0.033	0.091	0.014	0.037	0.576	2.777	0.39	38.5937	0.261699	6.92308	2.321
253	Aug	s	c	2.3	17.5	9.6	5.6	19	1	L	S	17	0	0	1	0	26	0	0	0	0	26	0	0	0	0	69	0	0	1.493	0.109	0.221	0.017	0.045	0.019	0.027	0.438	1.931	0.293	46.1575	0.293369	7.6087	2.27
293	Aug	s	c	2.7	17.5	13.5	8.9	17	1	L	S	12	0	0	7	0	21	0	0	3	0	27	0	0	0	0	60	0	0	2.179	0.15	0.318	0.03	0.146	0.025	0.029	0.698	2.877	0.493	42.3782	0.32033	6.48148	2.045
335	Aug	s	c	2.5	15	9.1	5.6	15	1	L	L	17	0	0	4	0	16	0	0	1	0	16	0	0	0	0	49	0	0	1.503	0.134	0.118	0.049	0.124	0.009	0.043	0.477	1.98	0.285	29.2767	0.317365	6	2.726
336	Aug	s	c	2.2	16	8.6	5.5	20	1	L	S	13	0	0	4	0	18	0	0	0	0	41	0	0	0	0	72	0	0	1.383	0.187	0.15	0.018	0.059	0.021	0.024	0.459	1.842	0.233	36.549	0.331887	7.27273	4.98
371	Aug	s	c	2.8	14	8.4	5.3	20	1	B	S	20	0	0	4	0	26	0	1	2	0	29	0	0	0	0	75	0	1	1.313	0.182	0.112	0.033	0.058	0	0.025	0.41	1.723	0.195	35.6707	0.312262	5	3.92
381	Aug	s	c	2.2	14	8.7	5.4	13	1	L	L	12	0	0	2	0	19	0	0	2	0	12	0	0	1	0	43	0	0	1.228	0.107	0.178	0.02	0.084	0.006	0.016	0.411	1.639	0.278	29.0852	0.334691	6.36364	3.56
391	Aug	s	c	3	17	13.6	7.3	15	1	L	L	14	0	0	2	0	15	0	0	0	0	24	0	0	0	0	53	0	0	2.132	0.13	0.259	0.034	0.063	0.011	0.058	0.555	2.687	0.38	36.2883	0.260319	5.66667	3.98
531	Aug	s	c	2.1	12.5	7	4.4	5	1	L	B	15	0	0	2	0	0	0	0	0	0	0	0	0	0	0	15	0	0	1.144	0.099	0.249	0	0	0	0	0.348	1.492	0.249	10.7328	0.304196	5.95238	1.29
4	Aug	s	g	2.5	15	9.1	6.8	14	1	L	S	16	0	0	3	0	26	0	0	0	0	19	0	1	0	0	61	0	1	1.312	0.099	0.202	0.021	0.098	0.014	0.017	0.451	1.763	0.317	42.8758	0.34375	6	1.556
42	Aug	s	g	2.4	15.4	7.3	4.3	14	1	L	L	16	0	0	2	0	19	0	0	0	0	16	0	0	0	0	51	0	0	0.968	0.078	0.218	0.01	0.042	0.006	0.016	0.37	1.338	0.276	38.0432	0.382231	6.41667	0.317
81	Aug	s	g	2.7	16	10.4	7.6	15	1	L	S	18	0	0	6	0	19	0	0	1	0	30	0	0	0	0	67	0	0	1.782	0.14	0.248	0.028	0.113	0.022	0.065	0.616	2.398	0.426	46.3344	0.345679	5.92593	1.08
118	Aug	s	g	2.5	17.5	9.3	6.5	14	1	L	B	13	0	0	2	0	18	0	0	0	0	22	2	0	0	0	53	2	0	1.597	0.104	0.242	0.02	0.079	0.015	0.045	0.505	2.102	0.366	38.4119	0.316218	7	1.7
131	Aug	s	g	2.8	18	9.8	6.7	25	1	L	B	19	0	0	3	0	19	0	0	1	0	26	1	0	0	0	64	1	0	1.519	0.121	0.184	0.025	0.072	0.023	0.058	0.483	2.002	0.314	41.6066	0.317972	6.42857	0.844
256	Aug	s	g	2.8	17	16.8	7.5	14	1	L	L	13	0	0	7	0	19	0	0	2	0	21	0	0	0	0	53	0	0	2.449	0.136	0.253	0.027	0.076	0.007	0.037	0.536	2.985	0.366	36.1903	0.218865	6.07143	2.433
277	Aug	s	g	2.9	15.5	14.7	10.4	14	1	L	B	18	0	0	2	0	24	0	0	1	0	22	0	0	0	0	64	0	0	2.38	0.179	0.332	0.035	0.183	0.013	0.03	0.772	3.152	0.545	45.1813	0.32437	5.34483	2.467
287	Aug	s	g	2.9	15	12.3	7.7	13	1	L	L	17	0	0	7	0	27	0	0	2	0	12	0	0	0	0	56	0	0	1.955	0.146	0.239	0.034	0.138	0.005	0.032	0.594	2.549	0.409	38.5589	0.303836	5.17241	1.249
310	Aug	s	g	2.7	16	12.5	8.4	20	1	L	L	16	1	0	5	0	20	0	0	3	0	28	0	0	1	0	64	1	0	2.119	0.152	0.24	0.036	0.134	0.017	0.048	0.627	2.746	0.422	43.075	0.295894	5.92593	3.319
339	Aug	s	g	2.5	18	13.2	6.7	12	1	L	L	14	0	0	4	0	18	0	0	2	0	17	0	0	0	0	49	0	0	1.924	0.125	0.307	0.022	0.081	0.006	0.02	0.561	2.485	0.408	35.6364	0.29158	7.2	2.31
432	Aug	s	g	2.5	15	11.2	6.6	17	1	L	S	14	0	0	2	0	14	0	0	0	0	44	0	0	0	0	72	0	0	1.597	0.113	0.211	0.027	0.073	0.018	0.081	0.523	2.12	0.365	50.2486	0.327489	6	1.403
486	Aug	s	g	1.9	13.5	6.6	4.1	15	1	L	L	9	0	0	0	0	19	0	0	0	0	21	0	0	0	0	49	0	0	1.017	0.074	0.124	0.023	0.031	0.008	0.021	0.281	1.298	0.176	30.6904	0.276303	7.10526	0.88
489	Aug	s	g	2.7	17	9.2	5.8	13	1	L	S	16	0	0	6	0	24	0	0	1	0	25	0	0	0	0	65	0	0	1.486	0.098	0.218	0.019	0.066	0.015	0.02	0.436	1.922	0.304	45.3211	0.293405	6.2963	1.24
515	Aug	s	g	2.7	18	14.6	8.2	16	1	L	S	15	0	0	7	0	23	0	0	1	0	27	0	0	0	0	65	0	0	2.292	0.132	0.273	0.035	0.106	0.028	0.021	0.595	2.887	0.4	43.6975	0.259599	6.66667	1.34
520	Aug	s	g	2.2	13.5	7.5	5.4	14	1	L	L	12	0	0	3	0	13	0	0	1	0	13	0	0	0	0	38	0	0	1.295	0.205	0.164	0.009	0.058	0.004	0.01	0.45	1.745	0.232	19.5911	0.34749	6.13636	1.54
80	Nov	c	b	5.9	32	34.2	32.6	15	1	L	S	9	0	0	10	0	16	0	0	2	0	67	0	0	2	0	92	0	0	7.51	0.547	1.375	0.274	0.772	0.194	0.804	3.966	11.476	2.951	68.4549	0.528096	5.42373
108	Nov	c	b	6.3	25	32.6	38.4	28	1	L	L	24	0	0	1	0	17	0	0	2	0	55	0	0	0	0	96	0	0	8.055	0.63	3.444	0.145	0.454	0.155	0.207	5.035	13.09	4.105	78.2681	0.625078	3.96825
111	Nov	c	b	6.6	38	60	34.8	35	1	L	L	21	0	0	3	0	15	0	0	4	0	26	0	0	0	0	62	0	0	12.005	0.746	1.196	0.218	1.939	0.084	0.164	4.347	16.352	3.299	47.0527	0.362099	5.75758
154	Nov	c	b	7.1	42	65.6	23.5	21	1	L	S	16	0	0	2	0	24	0	0	1	0	87	0	0	1	0	127	0	0	14.29	0.848	1.226	0.345	0.856	0.162	0.484	3.921	18.211	2.566	83.112	0.274388	5.91549
166	Nov	c	b	6.6	45	72.1	40.5	43	1	S	S	24	0	0	3	0	22	0	0	5	0	58	2	0	1	0	104	2	0	15.564	0.752	2.016	0.282	1.234	0.378	0.564	5.226	20.79	3.814	75.9005	0.335775	6.81818
175	Nov	c	b	9.2	46	83.3	51.2	39	1	L	L	28	0	0	6	0	12	0	0	3	0	48	0	0	0	0	88	0	0	18.175	1.188	3.14	0.298	2.189	0.156	0.659	7.63	25.805	5.988	69.0621	0.419807	5
179	Nov	c	b	6.6	29	50.4	4.42	54	1	L	L	25	0	0	1	0	16	0	0	7	0	102	0	0	1	0	143	0	0	11.724	0.945	1.906	0.426	1.353	0.19	0.727	5.547	17.271	3.986	102.758	0.473132	4.39394
204	Nov	c	b	7.2	46	73.2	47.8	12	1	L	L	26	0	0	1	0	18	0	0	1	0	15	0	0	0	0	59	0	0	15.587	1.161	1.447	0.416	2.706	0.04	0.51	6.28	21.867	4.663	43.8084	0.4029	6.38889
222	Nov	c	b	7	38	83.5	46.4	22	1	L	L	10	0	1	6	0	22	0	0	3	0	21	0	0	0	0	53	0	0	17.859	1.177	2.491	0.444	1.386	0.041	0.601	6.14	23.999	4.478	38.6537	0.343804	5.42857
246	Nov	c	b	7.1	46	84.7	40.2	47	1	L	B	15	0	0	5	0	13	0	1	1	0	47	0	0	1	0	75	0	0	16.692	0.899	2.035	0.317	1.226	0.232	1.22	5.929	22.621	4.481	56.6833	0.3552	6.47887
329	Nov	c	b	6.5	33	59.1	82.1	20	1	L	L	8	0	0	2	0	19	0	0	8	0	24	0	0	2	0	51	0	0	12.418	1.179	1.503	0.968	2.046	0.117	3.216	9.029	21.447	6.765	38.2119	0.72709	5.07692
362	Nov	c	b	6.6	46	48.4	40.5	12	1	L	L	15	0	0	4	0	18	0	1	2	0	5	0	1	0	0	38	0	0	13.66	0.893	1.131	0.412	1.767	0.049	1.111	5.363	19.023	4.009	28.4061	0.392606	6.9697
363	Nov	c	b	7.2	31	63.1	51.8	14	1	L	L	11	0	0	4	0	16	0	0	4	0	30	0	0	3	0	57	0	0	15.698	1.012	3.396	0.404	2.11	0.1	0.929	7.951	23.649	6.435	46.1319	0.506498	4.30556
403	Nov	c	b	5.1	35	32.7	24.7	40	1	L	L	15	0	0	1	0	18	0	0	1	0	43	0	0	0	0	76	0	0	6.557	0.591	0.252	0.369	0.51	0.253	0.778	2.753	9.31	1.54	42.5136	0.419857	6.86275
533	Nov	c	b	7.2	37	47.1	36.1	44	1	L	L	18	0	0	8	0	12	0	0	3	0	69	0	0	0	0	99	0	0	13.119	0.917	3.259	0.185	1.377	0.152	0.378	6.268	19.387	5.014	79.1937	0.47778	5.13889
539	Nov	c	b	6.9	47	71.2	35.6	44	1	L	L	13	0	0	6	0	18	0	0	1	0	62	0	0	0	0	93	0	0	14.172	0.807	1.648	0.28	0.61	0.195	0.724	4.264	18.436	2.982	65.0389	0.300875	6.81159
51	Nov	c	c	5.9	42	36.8	38.1	14	1	L	L	13	0	0	4	0	12	0	0	1	0	9	0	0	0	0	34	0	0	11.509	0.712	1.741	0.143	1.859	0.02	0.066	4.541	16.05	3.666	27.4486	0.394561	7.11864
65	Nov	c	c	7.5	27	50.4	52.4	38	1	L	S	9	0	0	1	0	29	0	0	6	0	89	0	0	0	0	127	0	0	13.411	1.075	1.85	0.735	3.699	0.172	0.229	7.76	21.171	5.778	94.5626	0.578629	3.6
92	Nov	c	c	6.5	46	58.2	32.8	15	1	L	L	22	0	0	2	0	15	0	0	2	0	22	0	0	0	0	59	0	0	13.394	0.666	1.533	0.151	1.713	0.02	0.251	4.334	17.728	3.497	47.6057	0.323578	7.07692
94	Nov	c	c	6.9	41	54.2	32.4	17	1	L	B	19	0	0	2	0	18	0	0	2	0	11	0	0	0	0	48	0	0	11.937	0.981	2.815	0.16	1.219	0.019	0.228	5.422	17.359	4.262	37.7307	0.454218	5.94203
105	Nov	c	c	7	40	65.4	59.6	11	1	L	L	31	0	0	2	0	19	0	0	1	0	20	0	0	0	0	70	0	0	15.869	1.271	3.747	0.192	2.797	0.022	0.183	8.212	24.081	6.727	57.3417	0.517487	5.71429
119	Nov	c	c	6	39	51.4	30.3	14	1	L	L	13	0	0	0	0	16	0	0	3	0	13	0	0	0	0	42	0	0	9.593	0.53	0.822	0.209	1.761	0.018	0.234	3.574	13.167	2.817	33.1041	0.372563	6.5
200	Nov	c	c	7	47	73.8	52.1	32	1	L	S	10	0	0	5	0	17	0	0	3	0	62	0	0	0	0	89	0	0	15.198	0.761	1.543	0.309	3.467	0.08	0.163	6.323	21.521	5.173	72.8131	0.416042	6.71429
237	Nov	c	c	7.7	40	74.6	59.2	50	1	L	S	17	0	0	10	0	16	0	0	8	0	68	0	0	0	0	101	0	0	15.613	0.809	2.366	0.248	1.829	0.158	0.895	6.305	21.918	5.09	81.5369	0.40383	5.19481
266	Nov	c	c	6.8	44	68	27.6	34	1	L	L	12	0	0	8	0	11	0	0	1	0	42	0	0	0	0	65	0	0	16.048	0.946	1.666	0.185	2.026	0.098	0.68	5.601	21.649	4.372	50.7374	0.349015	6.47059
315	Nov	c	c	8.6	30	111.4	29.6	14	1	L	L	17	0	0	4	0	18	0	0	2	0	39	0	0	0	0	74	0	0	22.288	1.165	2.508	0.203	1.122	0.025	0.309	5.332	27.62	3.939	54.6673	0.239232	3.48837
319	Nov	c	c	7.3	42	70.4	48	10	1	L	L	25	0	0	2	0	33	0	0	0	0	0	0	0	0	0	58	0	0	15.562	0.949	2.673	0.202	1.889	0	0	5.713	21.275	4.562	46.3147	0.367112	5.75342
321	Nov	c	c	7.8	43	91.6	38.1	48	1	L	L	13	1	0	6	0	17	0	0	5	0	90	0	0	0	0	120	1	0	21.209	1.317	2.712	0.168	2.045	0.144	0.077	6.463	27.672	4.834	89.754	0.304729	5.51282
376	Nov	c	c	6.7	36	47.6	46.1	29	1	L	L	13	0	0	2	0	18	0	0	1	0	49	0	0	0	0	80	0	0	12.479	0.869	2.565	0.294	1.439	0.137	0.918	6.222	18.701	4.922	63.2851	0.498598	5.37313
460	Nov	c	c	7.7	41	76.1	31.6	31	1	L	L	18	1	0	2	0	15	0	0	4	0	55	0	0	0	0	88	1	0	18.018	1.044	1.268	0.217	1.138	0.055	0.326	4.048	22.066	2.732	59.3913	0.224664	5.32468
524	Nov	c	c	8.1	40	85.1	45.4	33	1	L	S	28	0	0	3	0	21	0	0	4	0	71	0	0	0	0	120	0	0	20.199	1.374	3.273	0.308	3.028	0.109	0.312	8.404	28.603	6.613	94.4265	0.41606	4.93827
11	Nov	c	g	7.4	33	53.8	52.3	15	1	L	L	22	0	0	6	0	17	0	0	4	0	15	0	0	0	0	54	0	0	13.666	0.85	2.477	0.317	3.307	0.06	0.322	7.333	20.999	6.106	44.9644	0.536587	4.45946
71	Nov	c	g	6	36	48.2	21.4	15	1	L	L	16	0	0	3	0	17	0	0	5	0	20	0	0	0	0	53	0	0	9.483	0.468	0.777	0.174	1.049	0.024	0.115	2.607	12.09	1.941	39.4603	0.274913	6
78	Nov	c	g	7.1	37	60.3	130.4	10	1	L	L	15	0	0	3	0	23	0	0	4	0	0	0	0	0	0	38	0	0	16.501	1.003	7.401	0.174	2.134	0	0	10.712	27.213	9.535	33.8247	0.649173	5.21127
113	Nov	c	g	6.5	40	52.6	29.2	12	1	L	L	19	0	0	7	0	29	0	0	2	0	26	0	0	0	0	74	0	0	10.521	0.745	1.35	0.22	1.015	0.019	0.1	3.449	13.97	2.465	52.8878	0.327821	6.15385
161	Nov	c	g	7.2	47	60.9	32.5	13	1	L	L	15	0	0	4	0	14	1	0	2	0	58	0	0	1	0	87	1	0	15.256	0.877	1.967	0.27	1.476	0.064	0.188	4.842	20.098	3.631	65.241	0.317383	6.52778
172	Nov	c	g	7.5	47	60.2	24.8	20	1	L	B	27	0	0	4	0	12	0	0	1	0	29	0	0	0	0	68	0	0	15.106	0.923	1.914	0.161	0.846	0.03	0.194	4.068	19.174	2.954	49.3786	0.269297	6.26667
180	Nov	c	g	6.5	45	63.4	20.1	13	1	L	L	26	0	0	3	0	29	0	0	5	0	8	0	0	0	0	63	0	0	14.816	0.686	1.732	0.14	1.3	0.01	0.075	3.943	18.759	3.107	49.6427	0.266131	6.92308
195	Nov	c	g	7.5	41	75.8	34.2	14	1	L	L	13	0	0	7	0	20	0	0	1	0	28	0	0	0	0	61	0	0	17.595	0.841	1.737	0.338	1.42	0.046	0.33	4.712	22.307	3.487	45.1416	0.267803	5.46667
244	Nov	c	g	7	43	68.6	42.2	22	1	L	L	12	0	0	4	0	15	0	0	2	0	36	0	0	0	0	63	0	0	17.279	0.874	1.979	0.28	1.226	0.06	0.508	4.927	22.206	3.713	47.477	0.285144	6.14286
289	Nov	c	g	7.6	38	72.1	51.2	19	1	L	L	14	2	0	4	0	16	0	0	2	0	16	0	0	0	0	46	2	0	16.685	1.045	3.309	0.177	1.107	0.039	1.002	6.679	23.364	5.418	37.3152	0.4003	5
342	Nov	c	g	6.8	46	65.1	51.6	12	1	L	L	23	0	0	1	0	15	0	0	2	0	8	0	0	0	0	46	0	0	16.457	0.951	3.482	0.215	2.029	0.02	0.485	7.182	23.639	5.996	38.4038	0.43641	6.76471
375	Nov	c	g	6.5	44	55.3	18	29	1	L	L	36	0	0	1	0	24	0	0	3	0	61	0	0	0	0	121	0	0	12.527	0.744	0.813	0.251	0.715	0.088	0.335	2.946	15.473	1.863	76.5183	0.235172	6.76923
394	Nov	c	g	6.5	36	54.7	38.2	15	1	L	L	11	1	0	7	0	15	0	0	3	0	10	0	0	1	0	36	1	0	13.987	1.008	2.195	0.452	1.701	0.083	0.796	6.235	20.222	4.692	27.0909	0.445771	5.53846
455	Nov	c	g	7.5	51	71	38.7	15	1	L	L	19	3	0	0	0	26	0	0	4	0	18	0	0	0	0	63	3	0	19.077	1.108	2.337	0.161	1.268	0.012	0.075	4.961	24.038	3.68	46.7325	0.260051	6.8
463	Nov	c	g	6	45	53.8	27.3	30	1	L	L	12	0	0	2	0	22	0	0	0	0	67	0	0	0	0	101	0	0	13.602	0.759	0.764	0.353	1.092	0.121	0.369	3.458	17.06	2.225	64.987	0.254227	7.5
63	Nov	r	b	6.4	37	40.4	36.7	38	1	L	L	17	0	0	9	0	27	0	0	5	0	65	0	0	0	0	109	0	0	9.967	0.793	1.281	0.298	1.619	0.27	0.257	4.518	14.485	3.157	76.1649	0.453296	5.78125
101	Nov	r	b	6.9	43	71.6	25.2	35	1	L	L	32	0	1	4	0	21	0	0	3	0	47	0	0	0	0	100	0	1	14.722	1.045	1.729	0.206	0.873	0.075	0.419	4.347	19.069	3.021	69.4962	0.295272	6.23188
114	Nov	r	b	6.7	47	60.1	49.4	29	1	L	L	8	0	2	6	0	15	0	0	4	0	45	0	0	0	0	68	0	2	1.256	0.855	2.077	0.412	1.569	0.142	1.718	6.773	8.029	5.364	53.8538	5.39252	7.01493
130	Nov	r	b	6.8	33	52.1	61.9	14	1	L	S	16	0	3	3	0	13	0	1	1	0	7	0	0	0	0	36	0	4	12.959	1.153	1.801	0.763	1.597	0.137	1.586	7.037	19.996	4.984	25.4972	0.54302	4.85294
148	Nov	r	b	8	53	95.2	53.1	42	1	L	L	25	0	0	6	0	21	0	0	1	0	35	0	1	1	0	81	0	1	22.173	0.97	2.745	0.334	2.143	0.126	1.049	7.367	29.54	5.937	65.2772	0.332251	6.625
150	Nov	r	b	7	38	52.3	27.8	40	1	L	L	19	0	0	2	0	12	0	0	2	0	37	0	0	0	0	68	0	0	13.009	1.065	2.417	0.183	1.29	0.147	0.762	5.864	18.873	4.469	51.8233	0.450765	5.42857
151	Nov	r	b	7.5	45	78.2	54.3	48	1	L	L	20	0	0	6	0	14	0	0	3	0	74	0	0	0	0	108	0	0	18.457	1.044	2.68	0.163	1.534	0.121	0.111	5.653	24.11	4.325	82.6287	0.306279	6
176	Nov	r	b	6.5	36	58.9	32.1	66	1	L	S	11	0	0	2	0	20	0	0	3	0	130	0	0	0	0	161	0	0	13.276	0.774	0.371	0.548	2.038	0.242	0.267	4.24	17.516	2.676	101.612	0.319373	5.53846
325	Nov	r	b	7.7	44	80.5	36	16	1	L	L	17	0	0	10	0	15	0	0	5	0	23	0	0	0	0	55	0	0	19.154	1.123	1.805	0.366	1.719	0.141	0.854	6.008	25.162	4.378	40.0782	0.313668	5.71429
356	Nov	r	b	6.5	39	68.1	44.1	21	1	L	L	14	0	1	6	0	23	0	0	0	0	21	0	0	0	0	58	0	1	14.902	0.928	1.738	0.369	2.507	0.064	0.347	5.953	20.855	4.592	44.7398	0.399477	6
402	Nov	r	b	6.8	36	3.9	27.2	36	1	L	L	12	0	0	3	0	16	0	0	1	0	45	0	0	0	0	73	0	0	10.33	0.741	1.199	0.405	0.739	0.317	0.932	4.333	14.663	2.87	48.3522	0.419458	5.29412
449	Nov	r	b	7.7	40	66.9	51.4	13	1	L	L	17	0	1	5	0	18	0	0	5	0	19	0	0	0	0	54	0	1	17.386	1.347	3.127	0.297	2.633	0.024	0.225	7.653	25.039	5.985	42.2305	0.440182	5.19481
506	Nov	r	b	7.2	42	62.4	34.3	34	1	L	B	21	0	0	5	0	19	0	0	4	0	63	0	0	0	0	103	0	0	15.052	1.092	2.297	0.303	1.273	0.085	0.171	5.221	20.273	3.741	73.8025	0.346864	5.83333
511	Nov	r	b	5.6	42	45.4	18.3	13	1	L	L	29	0	1	1	0	29	0	0	0	0	13	0	0	0	0	71	0	1	9.055	0.861	1.338	0.045	0.333	0.006	0.03	2.613	11.668	1.701	46.2193	0.28857	7.5
540	Nov	r	b	6	36	54.1	22.4	18	1	L	L	10	0	0	6	0	12	0	0	3	0	25	0	0	0	0	47	0	0	10.763	0.607	0.852	0.313	0.547	0.137	0.689	3.145	13.908	2.088	31.2038	0.292205	6
48	Nov	r	c	7.3	35	84.5	63.6	11	1	L	B	12	0	1	10	0	12	0	0	3	0	14	0	0	0	0	38	0	0	18.922	3.351	4.082	0.226	1.754	0.015	1.294	10.722	29.644	7.13	25.2695	0.566642	4.79452
84	Nov	r	c	6.6	48	60.8	38.7	14	1	L	L	19	0	0	2	0	18	0	0	1	0	29	0	0	0	0	66	0	0	14.309	0.942	1.701	0.356	1.674	0.056	0.303	5.032	19.341	3.678	48.2409	0.351667	7.27273
136	Nov	r	c	6.7	30	42.6	37.1	12	1	L	L	8	0	1	6	0	13	0	2	2	0	27	0	0	2	0	48	0	3	9.77	1.216	1.288	0.301	1.828	0.074	0.415	5.122	14.892	3.531	33.0902	0.524258	4.47761
145	Nov	r	c	7	35	46.2	40.1	11	1	L	L	27	0	0	3	0	21	0	0	3	0	9	0	0	0	0	57	0	0	12.12	1.001	3.111	0.158	2.198	0.009	0.056	6.533	18.653	5.365	46.8093	0.539026	5
177	Nov	r	c	6.5	47	60.4	32.2	16	1	L	L	13	0	1	3	0	17	0	2	2	0	29	0	0	1	0	59	0	3	14.673	0.666	1.999	0.225	1.963	0.06	0.489	5.402	20.075	4.451	48.6133	0.368159	7.23077
280	Nov	r	c	7.1	44	60.4	29.8	29	1	L	L	19	0	1	2	0	11	0	0	1	0	42	0	0	0	0	72	0	1	14.603	0.766	2.517	0.118	1.067	0.077	0.231	4.776	19.379	3.815	57.5126	0.327056	6.19718
286	Nov	r	c	7	31	53.6	39.8	19	1	L	S	26	0	0	5	0	12	0	0	3	0	27	0	0	1	0	65	0	0	12.015	0.965	3.426	0.233	2.126	0.074	0.555	7.379	19.394	6.107	53.7952	0.614149	4.42857
308	Nov	r	c	7.2	35	80.2	36.4	19	1	L	L	13	0	0	4	0	17	0	0	1	0	43	0	0	0	0	73	0	0	16.719	0.92	2.236	0.187	0.568	0.033	0.962	4.906	21.625	3.766	56.0371	0.293439	4.86111
353	Nov	r	c	7.5	42	87.2	49.2	38	1	L	S	27	0	1	2	0	31	0	2	2	0	78	0	0	0	0	136	0	3	18.631	1.19	3.235	0.433	2.139	0.122	0.57	7.689	26.32	5.944	105.135	0.412699	5.6
398	Nov	r	c	7.1	49	81.8	42.8	15	1	L	L	12	0	0	4	0	14	0	0	4	0	21	0	0	0	0	47	0	0	19.071	0.41	1.721	0.995	1.334	0.107	1.035	5.602	24.673	4.09	34.3145	0.293744	6.90141
408	Nov	r	c	7.1	42	100.2	42.8	12	1	L	L	16	0	0	4	0	17	0	0	3	0	19	0	0	0	0	52	0	0	19.551	0.855	1.733	0.247	1.204	0.039	0	4.078	23.629	2.937	37.4507	0.208583	5.91549
484	Nov	r	c	8.1	40	111.3	72.9	43	1	L	L	19	0	0	3	0	14	0	0	3	0	91	0	0	1	0	124	0	0	25.064	1.333	4.837	0.236	2.281	0.193	0.872	9.752	34.816	7.99	101.596	0.389084	4.93827
500	Nov	r	c	6.8	49	63.6	32.5	14	1	L	L	16	0	0	5	0	18	0	0	5	0	19	0	0	0	0	53	0	0	14.261	0.828	2.041	0.172	1.737	0.022	0.185	4.985	19.246	3.963	42.1342	0.349555	7.20588
529	Nov	r	c	6.9	43	53	40.9	19	1	L	L	16	0	0	7	0	18	0	0	2	0	30	0	0	0	0	64	0	0	11.945	0.877	1.858	0.139	1.783	0.023	0.131	4.811	16.756	3.772	50.1783	0.402763	6.23188
45	Nov	r	g	7.1	47	72.2	38.2	14	1	L	L	17	0	0	5	0	16	0	0	2	0	15	0	0	0	0	48	0	0	16.349	0.941	1.893	0.417	2.029	0.029	0.196	5.505	21.854	4.118	35.9063	0.336718	6.61972
91	Nov	r	g	6.5	33	66.7	21.8	20	1	L	L	19	0	1	7	0	14	0	0	1	0	20	0	0	0	0	53	0	1	14.087	0.718	3.087	0.065	0.327	0.013	0.068	4.278	18.365	3.482	43.1384	0.303684	5.07692
106	Nov	r	g	7.5	35	65.7	46.4	23	1	L	L	29	0	2	10	0	28	0	0	2	0	28	0	0	1	0	85	0	2	16.373	1.144	3.201	0.31	3.112	0.071	0.245	8.083	24.456	6.558	68.9633	0.493679	4.66667
129	Nov	r	g	6.5	36	55.4	37.8	23	1	L	B	18	0	1	6	0	19	0	1	0	0	27	0	1	2	0	64	0	3	12.499	0.915	2.994	0.274	1.265	0.063	0.28	5.791	18.29	4.539	50.1634	0.463317	5.53846
192	Nov	r	g	7.3	45	75.9	40.7	10	1	L	L	27	0	2	4	0	23	0	0	1	0	0	0	0	0	0	50	0	2	16.7	1.133	2.497	0.145	1.506	0	0	5.281	21.981	4.003	37.9	0.316228	6.16438
201	Nov	r	g	7.6	43	67.5	40.5	15	1	L	L	14	0	0	5	0	14	0	1	3	0	23	0	0	2	0	51	0	1	16.949	1.076	2.222	0.365	1.171	0.1	0.707	5.641	22.59	4.1	37.0679	0.332822	5.65789
221	Nov	r	g	6.3	41	57.3	29.6	14	1	L	L	23	0	0	3	0	17	0	0	1	0	16	0	0	0	0	56	0	0	13.197	0.687	1.912	0.192	1.357	0.02	0.116	4.284	17.481	3.385	44.2484	0.324619	6.50794
254	Nov	r	g	6.2	29	17.8	12	16	1	L	L	14	0	0	4	0	12	0	0	4	0	20	0	0	1	0	46	0	0	11.793	0.624	2.247	0.186	0.935	0.03	0.266	4.288	16.081	3.448	36.9888	0.363606	4.67742
262	Nov	r	g	8.4	41	78.8	59.6	13	1	L	L	20	0	0	8	0	21	0	0	2	0	23	0	0	0	0	64	0	0	17.359	1.302	3.872	0.329	2.09	0.061	1.122	8.776	26.135	7.084	51.6609	0.505559	4.88095
333	Nov	r	g	6.5	48	60.1	29.8	25	1	L	S	19	0	1	4	0	24	0	1	3	0	31	0	0	0	0	74	0	2	13.727	0.767	1.26	0.302	1.841	0.057	0.232	4.459	18.186	3.333	55.3133	0.324834	7.38462
355	Nov	r	g	7.2	32	58.7	33.8	18	1	L	L	26	0	3	3	0	18	0	2	3	0	17	0	0	1	0	61	0	5	14.343	0.949	2.963	0.211	1.526	0.027	0.402	6.078	20.421	4.891	49.087	0.423761	4.44444
415	Nov	r	g	8.5	39	80.1	62.2	13	1	L	L	17	0	1	2	0	20	0	0	4	0	75	0	0	1	0	112	0	1	18.842	1.175	2.723	0.316	2.163	0.06	0.239	6.676	25.518	5.125	85.9796	0.354315	4.58824
443	Nov	r	g	8	46	87.3	57.8	22	1	L	S	28	0	0	5	0	12	0	0	3	0	37	0	0	1	0	77	0	0	18.651	1.128	2.664	0.231	1.358	0.063	1.277	6.721	25.372	5.299	60.7087	0.360356	5.75
467	Nov	r	g	6.7	39	59.8	29.1	17	1	L	L	13	0	1	6	0	18	0	0	6	0	25	0	0	0	0	56	0	1	14.092	1.006	1.763	0.218	1.055	0.02	0.62	4.682	18.774	3.438	41.1209	0.332245	5.8209
502	Nov	r	g	7.9	45	92.9	35	21	1	L	S	14	0	1	13	0	15	0	0	3	0	36	0	0	0	0	65	0	1	19.078	1.206	3.037	0.227	0.183	0.055	1.911	6.619	25.697	5.131	50.3875	0.346944	5.6962
7	Nov	s	b	6.2	42	73.4	32.7	68	1	L	L	11	0	0	2	0	25	0	0	3	0	108	0	0	0	0	144	0	0	13.629	0.741	1.31	0.257	0.991	0.22	0.206	3.725	17.354	2.507	96.9149	0.273314	6.77419
30	Nov	s	b	8	47	85.5	46.8	25	1	L	B	19	0	2	8	0	13	0	0	0	0	11	0	0	0	0	43	0	2	19.452	1.519	2.571	0.141	0.778	0.018	1.247	6.274	25.726	4.596	31.4995	0.322538	5.875
66	Nov	s	b	6.4	35	45.8	29.7	40	1	L	L	13	0	1	2	0	26	0	0	0	0	70	0	0	0	0	109	0	1	10.408	0.715	1.685	0.093	0.611	0.063	0.446	3.613	14.021	2.742	82.7229	0.347137	5.46875
128	Nov	s	b	7.7	42	78.2	33.6	16	1	L	B	22	0	1	3	0	21	0	1	1	0	26	0	0	0	0	69	0	2	15.798	0.757	2.152	0.173	1.19	0.044	0.342	4.658	20.456	3.684	54.5719	0.294847	5.45455
134	Nov	s	b	7.3	41	84.5	44.5	46	1	L	L	34	0	0	5	0	14	0	0	2	0	78	0	0	0	0	126	0	0	18	1.105	2.396	0.28	1.437	0.171	0.428	5.817	23.817	4.261	92.296	0.323167	5.61644
137	Nov	s	b	7.2	33	76.7	35.3	16	1	L	L	22	0	0	7	0	21	0	0	1	0	12	0	0	0	0	55	0	0	15.44	0.921	2.586	0.313	1.444	0.036	0.735	6.035	21.475	4.765	43.4258	0.390868	4.58333
225	Nov	s	b	7.4	47	89.4	33	13	1	L	L	12	0	0	4	0	13	0	0	3	0	28	0	0	0	0	53	0	0	19.895	0.903	1.328	0.29	1.761	0.049	0.522	4.853	24.748	3.611	39.436	0.243931	6.35135
241	Nov	s	b	7.4	38	69.5	33.3	15	1	L	L	16	0	1	3	0	16	0	0	6	0	22	0	0	0	0	54	0	1	15.575	0.881	1.922	0.215	0.928	0.046	0.482	4.474	20.049	3.332	40.2164	0.287255	5.13514
281	Nov	s	b	9.3	30	68.8	51.9	31	1	L	L	34	0	0	13	0	16	0	0	7	0	37	0	0	0	0	87	0	0	20.829	1.721	4.499	0.139	1.395	0.087	1.588	9.429	30.258	7.482	69.0353	0.452686	3.22581
337	Nov	s	b	6.8	38	66.2	38.6	33	1	L	L	8	0	2	3	0	20	0	0	4	0	73	0	0	0	0	101	0	2	14.313	0.74	1.659	0.295	1.055	0.09	0.268	4.107	18.42	2.982	73.3338	0.286942	5.58824
361	Nov	s	b	7.3	41	56.2	38.4	43	1	L	L	19	0	0	2	0	15	0	1	1	0	56	0	0	3	0	90	0	1	14.463	0.771	2.516	0.272	1.373	0.152	0.89	5.974	20.437	4.779	71.997	0.413054	5.61644
404	Nov	s	b	6.2	41	60.2	38	15	1	L	S	10	0	0	1	0	20	0	0	1	0	32	0	0	1	0	62	0	0	11.292	0.826	1.158	0.351	1.446	0.155	0.838	4.774	16.066	3.442	44.7013	0.422777	6.6129
427	Nov	s	b	9.5	38	80.6	63.8	34	1	L	S	13	0	1	4	0	16	0	1	2	0	56	0	0	0	0	85	0	2	19.928	1.636	3.864	0.637	2.621	0.367	1.273	10.398	30.326	7.758	63.4189	0.521778	4
433	Nov	s	b	6.7	34	60.7	44.2	36	1	L	L	21	0	0	4	0	20	0	1	0	0	86	0	0	3	0	127	0	1	12.672	0.956	1.569	0.532	2.103	0.191	0.835	6.186	18.858	4.507	92.5297	0.488163	5.07463
527	Nov	s	b	8.1	33	82	45.2	12	1	L	L	13	0	2	3	0	19	0	0	2	0	34	0	0	1	0	66	0	2	18.944	1.153	3.42	0.124	1.402	0.035	0.448	6.582	25.526	5.27	52.8441	0.347445	4.07407
8	Nov	s	c	8	40	82.6	57.2	19	1	L	B	11	0	1	6	0	12	0	1	6	0	27	0	0	1	0	50	0	2	19.36	1.175	2.425	0.302	1.849	0.075	1.038	6.864	26.224	5.312	38.6946	0.354545	5
33	Nov	s	c	7.2	42	70.6	42.4	15	1	L	L	16	0	0	5	0	19	0	1	3	0	19	0	0	0	0	54	0	1	16.14	1.265	1.355	0.238	1.923	0.039	0.326	5.146	21.286	3.604	37.8189	0.318835	5.83333
76	Nov	s	c	7	41	55.4	31.4	13	1	L	L	12	0	0	3	0	16	0	0	2	0	1	0	0	0	0	29	0	0	10.948	0.888	1.446	0.163	1.227	0.007	0.005	3.736	14.684	2.678	20.7875	0.34125	5.85714
186	Nov	s	c	8.2	45	122.8	40.1	14	1	L	L	12	0	0	6	0	17	0	0	3	0	19	0	0	0	0	48	0	0	24.413	1.113	2.712	0.237	1.514	0.016	0.198	5.79	30.203	4.424	36.6756	0.237169	5.4878
213	Nov	s	c	7.5	47	85.3	33	39	1	L	L	12	0	0	6	0	17	0	0	5	0	54	0	0	0	0	83	0	0	18.08	0.816	1.431	0.229	1.08	0.136	0.446	4.138	22.218	2.957	59.3115	0.228872	6.26667
216	Nov	s	c	8.4	53	92.4	42.8	16	1	L	L	15	0	0	2	0	24	0	0	2	0	30	0	0	0	0	69	0	0	20	1.163	2.456	0.302	1.835	0.053	0.459	6.268	26.268	4.75	52.2894	0.3134	6.30952
230	Nov	s	c	6.8	42	66.2	38	10	1	L	L	21	0	0	3	0	19	0	0	2	0	0	0	0	0	0	40	0	0	13.378	0.9	4.654	0.056	0.27	0	0	5.88	19.258	4.924	33.4966	0.439528	6.17647
236	Nov	s	c	7.7	40	92.4	54.8	16	1	L	L	17	0	2	3	0	16	0	0	2	0	26	0	0	0	0	59	0	2	22.346	1.152	2.973	0.316	1.783	0.047	1.538	7.809	30.155	6.294	47.5536	0.349459	5.19481
324	Nov	s	c	7.1	42	73.5	19.8	18	1	L	L	14	0	0	2	0	20	0	1	4	0	17	0	0	2	0	51	0	1	16.605	0.82	2.129	0.208	1.17	0.031	0.132	4.49	21.095	3.431	38.9713	0.2704	5.91549
341	Nov	s	c	8.1	39	86.2	57.1	21	1	L	L	18	0	2	3	0	12	0	1	3	0	37	0	0	0	0	67	0	3	20.426	1.185	2.661	0.234	2.984	0.066	0.429	7.559	27.985	6.074	53.8375	0.370068	4.81481
393	Nov	s	c	6.1	49	63.4	30.3	13	1	L	L	16	0	1	4	0	17	0	0	2	0	17	0	0	1	0	50	0	1	12.608	0.67	1.218	0.19	1.608	0.013	0.082	3.781	16.389	2.908	38.4554	0.299889	8.03279
395	Nov	s	c	7.7	41	76.2	56.2	42	1	L	L	20	0	0	4	0	12	0	0	5	0	63	0	0	1	0	95	0	0	17.994	1.119	3.194	0.368	2.601	0.197	0.644	8.123	26.117	6.439	75.3053	0.451428	5.32468
453	Nov	s	c	7.6	44	57.4	31.1	30	1	L	S	15	0	0	9	0	26	0	0	3	0	30	0	0	0	0	71	0	0	13.042	0.677	1.904	0.136	1.032	0.049	0.161	3.959	17.001	3.097	55.541	0.303558	5.78947
472	Nov	s	c	7.8	32	64.9	56.1	15	1	L	L	22	0	0	9	0	11	0	0	0	0	27	0	0	0	0	60	0	0	15.422	1.272	2.063	0.082	1.844	0.043	1.158	6.462	21.884	5.065	47.0288	0.419012	4.10256
504	Nov	s	c	7.9	46	89.2	29.4	35	1	L	L	12	0	0	3	0	15	0	0	3	0	25	0	0	0	0	52	0	0	17.631	1.296	1.663	0.141	0.806	0.088	0.155	4.149	21.78	2.624	32.887	0.235324	5.82278
519	Nov	s	c	9.6	30	81.6	38.6	30	1	L	B	23	0	1	4	0	24	0	0	2	0	43	0	0	0	0	90	0	1	20.888	1.188	3.326	0.129	1.707	0.067	0.197	6.614	27.502	5.23	71.1672	0.316641	3.125
23	Nov	s	g	7.1	46	62.8	49.8	20	1	L	L	11	0	0	2	0	17	0	0	1	0	32	0	0	0	0	60	0	0	14.46	0.755	1.879	0.212	2.966	0.043	0.151	6.006	20.466	4.996	49.9101	0.415353	6.47887
35	Nov	s	g	7	44	68.4	29.7	17	1	L	L	22	0	0	4	0	11	0	0	2	0	16	0	0	0	0	49	0	0	15.308	0.674	2.107	0.065	0.929	0.009	0.093	3.877	19.185	3.129	39.5463	0.253266	6.28571
43	Nov	s	g	6.1	39	40.2	29.6	17	1	L	B	21	0	2	5	0	15	0	1	3	0	9	0	0	0	0	45	0	3	9.817	0.646	2.27	0.095	0.483	0.01	0.217	3.721	13.538	2.97	35.9178	0.379036	6.39344
158	Nov	s	g	8.1	47	97.1	37.5	16	1	L	L	11	0	4	1	0	13	0	0	5	0	27	0	0	0	0	51	0	4	21.044	1.051	2.662	0.142	1.373	0.12	0.107	5.455	26.499	4.142	38.7245	0.259219	5.80247
163	Nov	s	g	7.2	41	62.5	40.3	34	1	L	S	16	0	3	2	0	21	0	0	4	0	59	0	0	0	0	96	0	3	13.65	0.862	2.545	0.134	1.029	0.067	0.58	5.217	18.867	4.154	76.4393	0.382198	5.69444
178	Nov	s	g	7.3	47	77.1	36.1	22	1	L	L	16	0	0	9	0	20	0	0	4	0	18	0	0	0	0	54	0	0	15.934	0.996	1.533	0.139	1.109	0.024	0.512	4.313	20.247	3.154	39.489	0.270679	6.43836
208	Nov	s	g	8.9	42	90.2	53.4	14	1	L	L	13	0	1	5	0	10	0	1	4	0	10	0	0	0	0	33	0	2	20.432	1.191	2.889	0.277	1.626	0.054	1.188	7.225	27.657	5.703	26.0483	0.353612	4.7191
252	Nov	s	g	8.4	43	87.8	52.4	14	1	L	L	15	0	0	4	0	16	0	0	1	0	17	0	0	0	0	48	0	0	18.763	1.278	4.393	0.147	1.243	0.021	0.409	7.491	26.254	6.045	38.7345	0.399243	5.11905
261	Nov	s	g	6.3	41	78.9	25.2	16	1	L	L	18	0	0	2	0	14	0	1	1	0	17	0	0	0	0	49	0	1	12.555	0.577	1.774	0.083	0.619	0.012	0.122	3.187	15.742	2.515	38.668	0.253843	6.50794
368	Nov	s	g	7.9	42	64.3	38.6	9	1	L	B	21	0	2	4	2	16	0	1	3	3	0	0	0	0	0	37	0	3	13.615	1.133	2.379	0.27	1.401	0	0	5.183	18.798	3.78	26.9844	0.380683	5.31646
386	Nov	s	g	7.7	52	83.4	52.3	16	1	L	L	27	0	1	4	0	28	0	0	1	0	19	0	0	0	0	74	0	1	19.261	1.164	2.406	0.285	2.168	0.026	0.269	6.318	25.579	4.843	56.724	0.32802	6.75325
418	Nov	s	g	7.4	40	70.8	52.8	12	1	L	L	15	0	1	6	0	8	0	0	2	0	13	0	0	0	0	36	0	1	17.116	1.006	2.928	0.17	0.925	0.028	1.915	6.972	24.088	5.768	29.7831	0.407338	5.40541
423	Nov	s	g	7.5	31	63.5	43.1	18	1	L	L	25	0	1	2	0	16	0	1	4	0	28	0	1	0	0	69	0	3	14.885	0.833	2.995	0.118	1.505	0.026	0.2	5.677	20.562	4.7	57.1252	0.381391	4.13333
477	Nov	s	g	8.6	38	68.2	54.5	14	1	L	L	29	0	1	3	0	12	0	1	4	0	27	0	1	1	0	68	0	3	18.113	1.26	3.879	0.288	2.22	0.066	0.572	8.285	26.398	6.671	54.7529	0.457406	4.4186

## Sheet: Spiral x Opacity Notes
Abbreviation	description	unit
DIA	root collar diameter	mm
HT	shoot height	cm
SV	shoot volume	cc
RV	root volume	cc
TRL	total root length	cm
RT	number of root tips	#
TTF	total tap form; linear, bent, spiral	form
TIPTF	tap tip form: linear, bent, spiral	form
TL	top number of lateral roots	#
TS	top number of spiral roots	#
TSC	top number of spiral control	#
TB	top number of bent roots	#
TG	top number of green roots	#
ML	middle number of lateral roots	#
MS	middle number of spiral roots	#
MSC	middle number of spiral control	#
MB	middle number of bent roots	#
MG	middle number of green roots	#
BL	bottom number of lateral roots	#
BS	bottom number of spiral roots	#
BSC	bottom number of spiral control	#
BB	bottom number of bent roots	#
BG	bottom number of green roots	#
TOTALLATERAL	total number of lateral roots	#
TOTALSPIRAL	total number of spiral roots	#
TOTALSPIRALCTRL	total number of spiral control	#
SDW	shoot dry weight	g
TTD	top portion of tap root dry weight	g
TLD	top portion of lateral roots dry weight	g
MTD	mid potion of tap root dry weight	g
MLD	mid portion of lateral root dry weight	g
BTD	bottom portion of tap root dry weight	g
BLD	bottom portion of lateral roots dry weight	g
RD	total root dry weight	g
TOTALDW	total seedling dry weight	g
FOLRDW	total lateral root dry weight	g
FIB	root fibrosity	formula
RS	root to shoot ratio	ratio
STURD	sturdiness quotient	formula
A	algae fresh weight	g

## Sheet: Container Data
Block	Trt	Spp	Cont	Tree	DateSample	HT	DIA	SV	RV	TRL	RT	TTF	TIPTF	TL	TS	TSC	TB	TG	ML	MS	MSC	MB	MG	BL	BS	BSC	BB	BG	TOTALLATERAL	TOTALSPIRAL	TOTALSPIRALCONTROL	SDW	TTD	TLD	MTD	MLD	BTD	BLD	RD	FOLRDW	FIB	TOTALDW	RS	STURD
1	JC	JUMA	coke	9	Aug	22	5.5	23	15.3	16	1	L	L	12	0	0	5	0	11	0	0	0	0	3	0	0	0	1	26	0	0	4.797	1.73	0.057	1.238	0.068	0.133	0.01	3.236	0.135	1.085	8.033	0.675	4
1	JC	JUMA	coke	10	Aug	16	3.8	17.2	7.3	11	1	S	S	12	0	0	1	0	9	0	0	1	0	5	0	0	0	1	26	0	0	1.903	0.697	0.054	0.36	0.058	0.032	0.005	1.206	0.117	2.522	3.109	0.634	4.211
1	JC	JUMA	coke	14	Aug	32	6.4	40.4	14.6	12	1	L	B	21	0	0	3	0	13	0	0	2	0	4	1	0	0	0	38	1	0	6.151	1.697	0.107	0.782	0.079	0.035	0.034	2.734	0.22	3.058	8.885	0.444	5
1	JC	JUMA	coke	15	Aug	27	6.4	22.9	15.2	15	1	B	B	51	0	0	2	0	9	0	0	0	0	6	1	0	0	1	66	1	0	3.269	1.511	0.407	0.083	0.017	0.038	0.029	2.085	0.453	14.34	5.354	0.638	4.219
2	JC	JUMA	coke	1	Aug	20	4.8	17.6	13.3	15	1	B	L	17	0	0	0	0	10	0	0	0	0	11	0	0	0	0	38	0	0	3.016	1.552	0.178	0.227	0.032	0.078	0.025	2.092	0.235	4.269	5.108	0.694	4.167
2	JC	JUMA	coke	5	Aug	28	7.1	35.2	18.3	12	1	L	S	11	0	0	1	0	16	0	0	0	0	8	2	0	0	0	35	2	0	6.62	2.065	0.057	1.619	0.069	0.375	0.032	4.217	0.158	1.311	10.837	0.637	3.944
2	JC	JUMA	coke	7	Aug	29	5.9	36.9	18.2	11	1	L	B	22	0	0	1	0	19	0	0	3	0	5	0	0	1	0	46	0	0	6.25	2.464	0.104	1.5	0.129	0.025	0.002	4.224	0.235	2.559	10.474	0.676	4.915
2	JC	JUMA	coke	8	Aug	27	6.2	28.6	24.2	11	1	L	B	19	1	0	3	0	17	0	0	3	0	4	0	0	0	0	40	1	0	6.943	3.56	0.41	1.88	0.22	0.034	0.004	6.108	0.634	4.152	13.051	0.88	4.355
3	JC	JUMA	coke	2	Aug	27	5.8	19.6	20.5	11	1	L	L	20	0	0	1	0	11	0	0	0	0	5	0	0	0	0	36	0	0	4.364	2.978	0.115	2.038	0.072	0.05	0.006	5.259	0.193	1.321	9.623	1.205	4.655
3	JC	JUMA	coke	3	Aug	19.8	5.8	23	19.6	12	1	L	B	19	1	0	0	0	13	0	0	0	0	4	1	0	3	0	36	2	0	4.273	2.629	0.121	1.807	0.114	0.259	0.057	4.987	0.292	2.108	9.26	1.167	3.414
3	JC	JUMA	coke	12	Aug	24	7	30.6	21.2	12	1	B	B	11	0	0	1	0	10	0	0	3	0	6	0	0	0	0	27	0	0	7.541	2.953	0.278	1.42	0.265	0.144	0.012	5.072	0.555	2.954	12.613	0.673	3.429
3	JC	JUMA	coke	16	Aug	21	6	30.3	25.2	11	1	B	L	21	0	0	0	0	13	0	0	0	0	3	0	0	0	0	37	0	0	7.127	4.642	0.303	1.047	0.096	0.023	0.005	6.116	0.404	2.444	13.243	0.858	3.5
4	JC	JUMA	coke	4	Aug	24.5	5.5	23.5	18.3	11	1	L	S	25	0	1	0	0	16	0	0	1	0	10	1	0	2	1	51	1	1	4.844	2.481	0.167	1.726	0.154	0.131	0.022	4.681	0.343	3.737	9.525	0.966	4.455
4	JC	JUMA	coke	5	Aug	15.5	5.3	21.6	18.4	11	1	L	B	21	0	2	3	0	15	0	1	4	0	9	2	0	0	0	45	2	3	4.295	2.874	0.293	1.947	0.145	0.096	0.047	5.402	0.485	4.04	9.697	1.258	2.925
4	JC	JUMA	coke	9	Aug	23	7.1	24.6	22.4	11	1	L	L	18	0	0	2	0	14	0	0	2	0	4	0	0	0	0	36	0	0	5.991	3.757	0.234	2.395	0.107	0.08	0.057	6.63	0.398	2.161	12.621	1.107	3.239
4	JC	JUMA	coke	12	Aug	22.5	5.4	21.9	19	11	1	L	B	19	1	1	1	0	12	0	0	1	0	4	0	0	1	1	35	1	1	5.623	2.852	0.166	1.513	0.092	0.102	0.019	4.744	0.277	2.044	10.367	0.844	4.167
5	JC	JUMA	coke	6	Aug	22	5	26.2	10.6	11	1	L	B	11	0	0	1	0	12	0	0	0	0	8	1	0	0	0	31	1	0	3.884	1.046	0.13	0.483	0.117	0.014	0.01	1.8	0.257	4.426	5.684	0.463	4.4
5	JC	JUMA	coke	8	Aug	22.5	4.5	18.2	15.1	11	1	L	B	17	0	0	0	0	9	0	1	1	0	6	2	0	0	0	32	2	1	3.625	1.874	0.067	1.322	0.104	0.041	0.025	3.433	0.196	1.827	7.058	0.947	5
5	JC	JUMA	coke	9	Aug	24.5	5.1	17.8	14.8	12	1	L	B	16	0	1	1	0	12	0	0	0	0	5	1	0	0	0	33	1	1	3.106	2.119	0.229	1.389	0.055	0.113	0.03	3.935	0.314	2.633	7.041	1.267	4.804
5	JC	JUMA	coke	16	Aug	14	5.3	22.8	14.8	11	1	L	B	18	0	0	0	0	16	0	0	0	0	5	0	0	0	0	39	0	0	4.095	2.243	0.27	1.552	0.071	0.09	0.016	4.242	0.357	3.282	8.337	1.036	2.642
1	JC	JUMA	coke	3	Nov	36	13.6	16.5	64.2	14	1	L	S	13	0	5	0	0	13	0	2	1	0	2	0	0	0	0	28	0	7	8.911	13.97	1.478	14.76	1.411	1.856	0.77	34.245	3.659	2.992	43.156	3.843	2.647
1	JC	JUMA	coke	4	Nov	23	12.9	9.5	65.5	13	1	L	S	11	0	2	1	0	12	0	1	0	0	6	0	0	0	0	29	0	3	4.94	9.486	0.432	17.783	0.366	2.939	0.442	31.448	1.24	1.143	36.388	6.366	1.783
1	JC	JUMA	coke	5	Nov	26	10.3	5.8	33.7	12	1	L	B	15	0	1	2	0	14	0	0	1	0	12	0	0	1	0	41	0	1	3.025	5.814	0.175	8.084	0.086	1.4	0.412	15.971	0.673	1.728	18.996	5.28	2.524
1	JC	JUMA	coke	12	Nov	33	12	17	60.8	13	1	L	B	8	0	0	1	0	12	0	3	2	0	9	0	3	0	0	29	0	6	8.004	8.183	0.322	10.384	1.177	4.148	2	26.214	3.499	3.871	34.218	3.275	2.75
2	JC	JUMA	coke	2	Nov	22	12.8	9.7	71.6	12	1	L	B	11	0	0	5	0	9	0	0	2	0	3	2	0	0	0	23	2	0	5.837	12.061	2.035	19.41	0.982	2.493	0.298	37.279	3.315	2.045	43.116	6.387	1.719
2	JC	JUMA	coke	9	Nov	41	14.2	15.5	81.2	14	1	L	S	15	0	1	2	0	12	0	1	3	0	8	0	0	1	0	35	0	2	7.745	13.785	1.912	17.91	1.313	5.099	0.747	40.766	3.972	3.41	48.511	5.264	2.887
2	JC	JUMA	coke	12	Nov	39	14.6	18.6	85	13	1	L	S	9	0	0	0	0	11	0	0	0	0	3	1	0	1	1	23	1	0	10.274	13.584	2.033	20.464	0.584	6.124	0.639	43.428	3.256	1.724	53.702	4.227	2.671
2	JC	JUMA	coke	15	Nov	42	13.6	19.9	61.5	13	1	B	S	18	0	0	4	0	8	1	0	1	0	4	0	0	2	0	30	1	0	10.056	22.808	2.403	4.072	0.383	0.26	0.047	29.973	2.833	2.836	40.029	2.981	3.088
3	JC	JUMA	coke	1	Nov	21	12.1	8.4	73.6	14	1	L	S	16	0	2	3	0	11	0	3	0	0	7	0	0	0	0	34	0	5	4.591	10.97	2.089	11.307	1.562	7.836	0.739	34.503	4.39	4.326	39.094	7.515	1.736
3	JC	JUMA	coke	4	Nov	19	12.5	8.9	59.2	13	1	L	S	7	0	0	0	0	9	0	0	0	0	4	0	0	1	0	20	0	0	4.8	11.518	0.06	12.358	0.954	4.915	0.611	30.416	1.625	1.069	35.216	6.337	1.52
3	JC	JUMA	coke	7	Nov	35	15	18.1	90.2	13	1	B	S	10	4	0	0	0	14	4	0	2	0	1	0	0	0	0	25	8	0	10.104	16.354	4.532	9.313	6.114	3.072	0.2	39.585	10.846	6.85	49.689	3.918	2.333
3	JC	JUMA	coke	9	Nov	16	10.1	5.3	48.3	13	1	L	S	5	0	0	1	0	12	1	0	0	0	4	0	0	1	0	21	1	0	3.037	8.598	0.042	10.626	0.62	3.808	0.018	23.712	0.68	0.602	26.749	7.808	1.584
4	JC	JUMA	coke	1	Nov	27	10.1	6.8	57.1	13	1	B	S	25	0	0	0	0	14	0	0	1	0	8	0	0	0	0	47	0	0	3.478	16.425	0.707	7.587	0.282	2.8	0.61	28.411	1.599	2.645	31.889	8.169	2.673
4	JC	JUMA	coke	6	Nov	25	12	8.5	57.6	13	1	B	B	15	0	2	0	0	3	0	0	1	0	7	0	0	0	0	25	0	2	5.39	20.377	5.188	11.228	0.064	4.471	0.074	41.402	5.326	3.216	46.792	7.681	2.083
4	JC	JUMA	coke	7	Nov	8	4.5	0.8	11.8	12	1	L	S	16	0	0	0	0	13	0	0	0	0	10	3	0	0	2	39	3	0	0.495	2.326	0.051	1.548	0.051	0.731	0.171	4.878	0.273	2.183	5.373	9.855	1.778
4	JC	JUMA	coke	16	Nov	10	8	3.2	35.6	13	1	L	S	8	0	1	0	0	12	0	1	1	0	5	0	1	0	0	25	0	3	1.572	7.63	0.138	10.682	0.216	1.048	0.216	19.93	0.57	0.715	21.502	12.678	1.25
5	JC	JUMA	coke	2	Nov	15	9.6	6.2	40.5	13	1	L	S	5	0	0	3	0	11	0	3	1	0	9	0	3	0	0	25	0	6	2.741	7.378	0.083	10.34	0.4	3.316	0.183	21.7	0.666	0.767	24.441	7.917	1.563
5	JC	JUMA	coke	3	Nov	16	9	4.8	35.3	11	1	L	B	4	0	2	0	0	13	0	0	0	0	6	0	0	0	0	23	0	2	2.119	8.166	0.088	8.873	0.1	1.155	0.098	18.48	0.286	0.356	20.599	8.721	1.778
5	JC	JUMA	coke	10	Nov	37	15.1	20.3	81.4	14	2	B	B	14	0	3	3	0	8	0	0	0	0	19	0	1	1	0	41	0	4	8.731	18.573	1.644	16.807	0.181	10.302	0.904	48.411	2.729	2.311	57.142	5.545	2.45
5	JC	JUMA	coke	13	Nov	16	7.2	3.4	27.8	13	1	L	B	7	0	0	0	0	15	0	2	1	0	9	0	0	0	0	31	0	2	1.485	5.063	0.006	6.312	0.481	0.926	0.247	13.035	0.734	1.746	14.52	8.778	2.222
1	JD	JUMA	dee	1	Aug	33.5	7	36.1	`21.8	13	1	B	L	13	0	0	3	0	9	0	0	0	0	7	0	0	0	0	29	0	0	7.75	2.891	1.028	0.371	0.027	0.067	0.019	4.403	1.074	7.074	12.153	0.568	4.786
1	JD	JUMA	dee	3	Aug	34	8	28.2	28.9	16	1	B	L	24	0	0	1	0	12	0	0	3	0	9	0	0	0	0	45	0	0	7.446	4.459	0.883	1.021	0.057	0.248	0.019	6.687	0.959	6.454	14.133	0.898	4.25
1	JD	JUMA	dee	6	Aug	37.5	6.5	33.8	22.9	15	2	L	L	32	0	2	0	0	24	0	0	1	0	19	0	0	0	0	75	0	2	8.113	2.763	0.313	1.248	0.096	0.54	0.069	5.029	0.478	7.129	13.142	0.62	5.769
1	JD	JUMA	dee	12	Aug	30	7.4	23.7	28.1	15	1	L	L	14	0	0	4	0	14	0	2	1	0	9	0	3	0	0	37	0	5	7.79	3.451	0.538	2.683	0.233	1.174	0.027	8.106	0.798	3.642	15.896	1.041	4.054
2	JD	JUMA	dee	1	Aug	25.5	6.5	27.9	23.5	13	1	L	L	11	0	0	1	0	9	0	0	5	0	8	0	1	1	0	28	0	1	6.026	3.253	0.247	2.682	0.183	0.55	0.057	6.972	0.487	1.956	12.998	1.157	3.923
2	JD	JUMA	dee	5	Aug	34	6.5	25.8	21.8	14	1	L	L	10	0	0	0	0	12	0	2	1	0	14	0	0	0	0	36	0	2	6.261	2.667	0.162	1.983	0.056	0.967	0.035	5.87	0.253	1.552	12.131	0.938	5.231
2	JD	JUMA	dee	7	Aug	36.5	5.2	33.1	16.5	16	1	B	L	25	0	0	8	0	14	0	0	1	0	14	0	0	0	0	53	0	0	6.469	1.649	0.349	0.366	0.73	1.54	0.024	4.658	1.103	12.55	11.127	0.72	7.019
2	JD	JUMA	dee	8	Aug	44	8.2	43.7	26.6	14	1	L	L	14	0	2	0	0	10	2	0	0	0	9	0	1	0	0	33	2	3	10.974	3.001	0.628	2.082	0.251	0.79	0.046	6.798	0.925	4.49	17.772	0.619	5.366
3	JD	JUMA	dee	5	Aug	29.5	6.4	30.2	25.2	15	3	B	L	25	0	0	6	0	19	0	0	4	0	33	0	0	0	0	77	0	0	7.385	2.373	1.179	0.604	0.044	2.73	0.051	6.981	1.274	14.052	14.366	0.945	4.609
3	JD	JUMA	dee	8	Aug	23	5.8	33.6	26.4	16	2	L	L	22	0	0	1	0	17	0	0	0	0	16	0	0	0	0	55	0	0	6.712	3.638	0.975	1.094	0.051	0.651	0.045	6.454	1.071	9.127	13.166	0.962	3.966
3	JD	JUMA	dee	10	Aug	27	5.5	25.4	17.2	18	1	B	L	15	0	1	0	0	7	0	0	0	0	7	0	0	0	0	29	0	1	5.792	2.201	0.267	0.954	0.045	0.58	0.034	4.081	0.346	2.459	9.873	0.705	4.909
3	JD	JUMA	dee	16	Aug	23	5.8	26.3	38.6	15	1	L	L	10	0	0	0	0	11	0	1	2	0	12	0	0	3	0	33	0	1	6.835	3.93	0.437	3.075	0.328	1.248	0.009	9.027	0.774	2.83	15.862	1.321	3.966
4	JD	JUMA	dee	3	Aug	25.5	6.5	34.4	26.5	15	1	L	B	9	0	0	2	0	11	1	1	3	0	8	0	0	2	0	28	1	1	8.013	3.041	0.357	2.354	0.325	0.652	0.031	6.76	0.713	2.953	14.773	0.844	3.923
4	JD	JUMA	dee	5	Aug	39.5	7	29.4	21.2	15	1	L	L	16	0	1	2	0	14	0	1	2	0	8	0	0	0	0	38	0	2	9.251	2.132	1.241	1.991	0.281	0.539	0.015	6.199	1.537	9.422	15.45	0.67	5.643
4	JD	JUMA	dee	13	Aug	41.8	7.9	35.5	29.8	14	1	L	L	21	1	2	0	0	16	0	3	1	0	9	0	2	0	0	46	1	7	10.14	3.594	1.188	2.558	0.143	0.761	0.033	8.277	1.364	7.581	18.417	0.816	5.291
4	JD	JUMA	dee	16	Aug	25.5	5.9	24.6	22.9	15	4	L	L	14	0	1	0	0	29	0	0	0	0	22	0	0	0	0	65	0	1	6.325	2.962	0.62	1.598	0.062	0.398	0.109	5.749	0.791	8.943	12.074	0.909	4.322
5	JD	JUMA	dee	4	Aug	21	7.5	36.9	30.2	16	1	L	S	11	0	1	0	0	14	0	0	0	0	12	0	0	1	0	37	0	1	7.339	3.448	0.719	2.902	0.223	1.582	0.048	8.922	0.99	4.106	16.261	1.216	2.8
5	JD	JUMA	dee	7	Aug	12	4	20.4	10.3	13	5	L	L	23	0	0	0	0	35	0	0	0	0	23	0	0	0	0	81	0	0	2.902	1.105	0.124	0.163	0.039	0.057	0.023	1.511	0.186	9.971	4.413	0.521	3
5	JD	JUMA	dee	10	Aug	25.5	6	35.3	21.1	15	1	L	L	13	0	0	0	0	12	0	1	0	0	10	0	0	2	0	35	0	1	6.191	2.119	0.265	1.518	0.112	0.627	0.073	4.714	0.45	3.341	10.905	0.761	4.25
5	JD	JUMA	dee	13	Aug	13	3.3	16.5	7.2	15	1	B	L	24	0	1	0	0	7	0	0	0	0	6	0	0	0	0	37	0	1	2.083	0.626	0.159	0.021	0.009	0.002	0.015	0.832	0.183	8.138	2.915	0.399	3.939
1	JD	JUMA	dee	5	Nov	45	11	19.2	76.2	16	1	L	L	3	0	1	1	0	13	0	4	0	0	7	0	3	0	0	23	0	8	9.037	8.167	0.312	9.692	1.224	8	7.779	35.174	9.315	6.091	44.211	3.892	4.091
1	JD	JUMA	dee	9	Nov	44	13.3	14.2	91.1	15	1	L	L	17	1	1	3	0	5	0	0	3	0	6	0	0	1	0	28	1	1	8.6	16.947	11.73	9.773	0.341	3.674	0.251	42.716	12.322	8.077	51.316	4.967	3.308
1	JD	JUMA	dee	14	Nov	35	12.6	10.7	77.7	16	1	L	L	7	5	1	1	0	9	2	4	0	0	4	0	0	0	0	20	7	5	7.129	12.193	3.891	11.085	2.52	7.82	0.568	38.077	6.979	3.666	45.206	5.341	2.778
1	JD	JUMA	dee	16	Nov	22	10.3	8.8	46.6	15	1	L	L	8	0	1	0	0	13	0	1	1	0	13	0	0	0	0	34	0	2	3.937	9.087	0.516	12.225	0.675	6.639	0.295	29.437	1.486	1.716	33.374	7.477	2.136
2	JD	JUMA	dee	10	Nov	26	13.7	9.9	84.3	15	1	L	L	13	1	6	1	0	8	0	1	3	0	7	0	0	2	0	28	1	7	5.155	13.436	5.957	12.284	3.964	4.683	0.874	41.198	10.795	7.337	46.353	7.992	1.898
2	JD	JUMA	dee	13	Nov	24	13.3	8.9	68.4	16	1	B	L	11	0	2	0	0	2	0	0	0	0	4	0	0	0	0	17	0	2	4	16.629	3.741	6.669	0.626	3.228	0.052	30.945	4.419	2.428	34.945	7.736	1.805
2	JD	JUMA	dee	14	Nov	37	11.7	12.2	94.2	17	1	L	L	15	0	2	2	0	12	0	2	3	0	8	0	0	2	0	35	0	4	6.12	11.032	8.184	14.528	1.434	13.704	0.217	49.099	9.835	7.011	55.219	8.023	3.162
2	JD	JUMA	dee	16	Nov	34	12.5	12	78.6	17	1	L	B	2	0	0	0	0	8	0	3	1	0	9	0	2	0	0	19	0	5	5.921	10.317	0.287	15.438	0.602	11.138	2.403	40.185	3.292	1.557	46.106	6.787	2.72
3	JD	JUMA	dee	1	Nov	32	10	10.6	56.8	18	1	L	L	11	0	0	5	0	13	0	3	2	0	5	0	0	2	0	29	0	3	4.233	5.069	0.591	9.079	1.025	10.602	0.033	26.399	1.649	1.811	30.632	6.236	3.2
3	JD	JUMA	dee	2	Nov	25	7.5	4.6	37.3	16	1	L	S	8	0	2	0	0	9	0	1	0	0	11	0	3	0	0	28	0	6	2.41	5.256	0.33	5.193	0.117	4.2	0.614	15.71	1.061	1.891	18.12	6.519	3.333
3	JD	JUMA	dee	6	Nov	41	13.9	16.8	92.8	19	1	B	L	10	3	0	1	0	9	1	0	2	0	6	0	0	0	0	25	4	0	9.3	17.474	2.521	14.955	1.391	9.763	0.069	46.173	3.981	2.155	55.473	4.965	2.95
3	JD	JUMA	dee	14	Nov	17	7.5	4.8	50.3	16	1	L	B	6	1	0	1	0	5	2	0	0	0	11	1	0	1	0	22	4	0	2.16	5.704	0.504	6.173	0.173	4.239	0.385	17.178	1.062	1.36	19.338	7.953	2.267
4	JD	JUMA	dee	1	Nov	32	9.1	9.8	54.6	16	1	L	B	5	0	3	0	0	12	0	2	2	0	10	0	0	0	0	27	0	5	3.897	8.336	0.556	9.804	0.801	6.65	0.121	26.268	1.478	1.519	30.165	6.741	3.516
4	JD	JUMA	dee	7	Nov	37	9.5	14.2	48.2	15	1	L	L	9	0	0	4	0	12	0	1	6	0	8	0	0	3	0	29	0	1	5.342	6.558	0.718	8.518	0.725	6.115	0.155	22.789	1.598	2.034	28.131	4.266	3.895
4	JD	JUMA	dee	14	Nov	28	10.1	12.6	66.2	16	3	L	L	6	0	1	0	0	4	0	0	1	0	8	0	0	0	0	18	0	1	5.161	9.916	1.66	11.002	0.884	7.994	0.089	31.545	2.633	1.502	36.706	6.112	2.772
4	JD	JUMA	dee	15	Nov	31	9.5	12.6	70.5	16	3	L	B	7	0	0	1	0	22	0	2	1	0	22	0	0	0	0	51	0	2	4.797	8.5	0.248	12.837	0.807	12.313	0.299	35.004	1.354	1.973	39.801	7.297	3.263
5	JD	JUMA	dee	2	Nov	53	12	25.3	58.7	15	2	L	L	15	1	1	3	0	12	1	0	2	0	6	4	0	0	0	33	6	1	9.387	10.707	1.774	9.919	1.013	6.94	0.614	30.967	3.401	3.624	40.354	3.299	4.417
5	JD	JUMA	dee	5	Nov	35	11	14.9	58.2	16	1	L	B	6	3	1	0	0	11	3	3	0	0	13	2	0	1	0	30	8	4	5.869	6.999	0.474	9.37	0.885	9.27	0.525	27.523	1.884	2.054	33.392	4.69	3.182
5	JD	JUMA	dee	14	Nov	27	9.5	10.5	52.9	15	1	L	L	11	2	2	3	0	11	0	1	4	0	6	0	0	2	0	28	2	3	4.462	9.307	1.829	7.799	0.527	4.694	0.116	24.272	2.472	2.852	28.734	5.44	2.842
5	JD	JUMA	dee	15	Nov	25	10.3	7.3	63.7	15	1	B	L	37	5	0	1	0	5	0	0	0	0	6	0	0	1	0	48	5	0	3.915	16.044	5.4	5.967	0.032	1.001	0.028	28.472	5.46	9.205	32.387	7.273	2.427
1	JP	JUMA	poly	2	Aug	31	6	29.3	19.6	13	1	L	S	14	0	0	2	0	14	0	0	3	0	10	0	0	0	0	38	0	0	4.905	2.081	0.237	1.261	0.129	0.538	0.125	4.371	0.491	4.269	9.276	0.891	5.167
1	JP	JUMA	poly	6	Aug	20	5	16	12.4	13	1	L	S	12	0	0	1	0	11	0	0	1	0	16	0	0	3	0	39	0	0	2.912	0.81	0.118	0.408	0.099	0.353	0.062	1.85	0.279	5.882	4.762	0.635	4
1	JP	JUMA	poly	13	Aug	19.5	4.4	16.8	13.1	14	1	L	S	11	0	0	0	0	19	0	0	0	0	12	0	0	1	0	42	0	0	3.245	1.054	0.056	0.545	0.106	0.272	0.088	2.121	0.25	4.95	5.366	0.654	4.432
1	JP	JUMA	poly	14	Aug	15	5.4	17.8	18.8	12	3	L	B	33	0	0	2	0	20	0	0	1	0	17	1	0	1	0	70	1	0	3.842	2.872	0.355	0.734	0.046	0.278	0.037	4.322	0.438	7.094	8.164	1.125	2.778
2	JP	JUMA	poly	2	Aug	24	6.3	31.3	20.6	12	1	L	B	15	0	0	1	0	13	2	0	0	0	10	2	0	0	0	38	4	0	5.569	2.015	0.303	1.085	0.121	0.567	0.106	4.197	0.53	4.799	9.766	0.754	3.81
2	JP	JUMA	poly	11	Aug	34	5.5	33.8	14.8	16	1	B	L	18	0	0	1	0	11	0	0	1	0	7	0	0	0	0	36	0	0	4.927	1.229	0.366	0.145	0.111	0.042	0.029	1.922	0.506	9.478	6.849	0.39	6.182
2	JP	JUMA	poly	14	Aug	25	6.7	32.8	26.3	12	1	L	B	16	0	0	0	0	20	1	0	0	0	11	1	0	0	0	47	2	0	7.478	3.009	0.307	1.993	0.369	0.301	0.222	6.201	0.898	6.806	13.679	0.829	3.731
2	JP	JUMA	poly	15	Aug	8.5	4.3	8.2	6.2	4	1	B	L	5	0	0	5	0	0	0	0	0	0	0	0	0	0	0	5	0	0	1.148	0.52	0.277	0	0	0	0	0.797	0.277	1.738	1.945	0.694	1.977
3	JP	JUMA	poly	4	Aug	29.5	5.5	33	21.7	15	1	L	B	11	0	0	5	0	10	1	0	4	0	6	1	0	2	0	27	2	0	5.38	1.758	0.291	1.518	0.272	0.291	0.167	4.297	0.73	4.587	9.677	0.799	5.364
3	JP	JUMA	poly	8	Aug	43	7.3	38.2	36.3	20	3	B	B	45	2	0	1	0	11	0	0	0	0	28	0	0	0	0	84	2	0	10.694	5.336	1.454	0.468	0.023	0.409	0.059	7.749	1.536	16.65	18.443	0.725	5.89
3	JP	JUMA	poly	9	Aug	26	5.5	31.6	20.3	13	3	B	B	16	0	0	0	0	40	0	0	0	0	43	1	0	0	0	99	1	0	6.355	2.326	0.162	0.699	0.07	0.213	0.059	3.529	0.291	8.164	9.884	0.555	4.727
3	JP	JUMA	poly	13	Aug	19	6	32.8	26.9	16	1	B	B	18	0	0	0	0	14	0	0	1	0	6	0	0	1	0	38	0	0	5.88	2.491	0.458	1.763	0.146	1.754	0.061	6.673	0.665	3.787	12.553	1.135	3.167
4	JP	JUMA	poly	2	Aug	30	7.5	35.3	32.3	12	1	L	S	13	1	0	1	0	10	1	0	2	0	5	0	0	4	0	28	2	0	8.446	3.815	1.193	2.145	0.618	0.378	0.053	8.202	1.864	6.363	16.648	0.971	4
4	JP	JUMA	poly	5	Aug	32	7	35.2	33.5	12	1	L	B	16	8	0	0	0	13	7	0	0	0	13	5	0	0	0	42	20	0	8.395	3.432	0.649	2.772	0.571	1.029	0.376	8.829	1.596	7.592	17.224	1.052	4.571
4	JP	JUMA	poly	12	Aug	13	3.2	11.8	4.7	12	1	L	L	13	0	0	0	0	25	0	0	0	0	9	0	0	0	0	47	0	0	1.535	0.452	0.034	0.087	0.066	0.004	0.009	0.652	0.109	7.857	2.187	0.425	4.063
4	JP	JUMA	poly	16	Aug	21	5.3	26.6	17.8	12	1	B	B	25	1	0	0	0	8	2	0	0	0	7	0	0	0	0	40	3	0	4.612	1.943	0.48	0.392	0.088	0.119	0.081	3.103	0.649	8.366	7.715	0.673	3.962
5	JP	JUMA	poly	1	Aug	22.5	9.7	26.2	21.3	13	3	L	B	17	0	0	0	0	17	0	0	0	0	18	0	0	1	0	52	0	0	4.751	3.369	0.196	1.541	0.063	0.341	0.14	5.65	0.399	3.672	10.401	1.189	2.32
5	JP	JUMA	poly	6	Aug	11.5	3.6	10.5	9.2	16	2	B	S	16	0	0	0	0	11	0	0	0	0	8	1	0	0	0	35	1	0	1.652	0.46	0.087	0.051	0.026	0.072	0.042	0.738	0.155	7.351	2.39	0.447	3.194
5	JP	JUMA	poly	11	Aug	16.3	6.2	28.7	19.1	13	1	B	B	15	0	0	1	0	9	0	0	0	0	11	0	0	1	0	35	0	0	4.542	1.654	0.14	0.876	0.176	0.714	0.12	3.68	0.436	4.147	8.222	0.81	2.629
5	JP	JUMA	poly	14	Aug	12	3.7	11.7	6.8	17	3	L	B	17	0	0	0	0	6	0	0	0	0	17	0	0	0	0	40	0	0	1.738	0.725	0.126	0.121	0.004	0.032	0.019	1.027	0.149	5.803	2.765	0.591	3.243
1	JP	JUMA	poly	4	Nov	37	12	12.8	74.6	15	1	B	L	15	2	0	3	0	11	2	0	3	0	12	4	0	1	0	38	8	0	7.024	14.747	2.555	10.536	0.644	5.135	0.489	34.106	3.688	4.109	41.13	4.856	3.083
1	JP	JUMA	poly	5	Nov	16	5.5	2.7	16.9	14	1	L	B	10	0	0	3	0	12	0	0	2	0	8	0	0	1	0	30	0	0	1.042	4.175	0.47	1.774	0.236	1.664	0.246	8.565	0.952	3.335	9.607	8.22	2.909
1	JP	JUMA	poly	7	Nov	41	12.1	15.6	80.9	15	1	L	S	7	2	0	4	0	12	0	2	3	0	18	1	1	0	0	37	3	3	8.352	11.547	1.294	12.8	0.886	7.482	1.117	35.126	3.297	3.473	43.478	4.206	3.388
1	JP	JUMA	poly	8	Nov	24	10	9.7	74.1	15	1	L	S	9	3	0	3	0	10	3	0	4	0	19	2	0	0	0	38	8	0	4.171	7.66	2.955	8.663	0.62	13.117	0.584	33.599	4.159	4.704	37.77	8.055	2.4
2	JP	JUMA	poly	5	Nov	33	13	17.1	98.6	15	1	L	B	7	2	0	0	0	8	0	0	2	0	7	1	0	0	0	22	3	0	7.923	22.2	10.714	12.955	0.624	5.613	0.341	52.447	11.679	4.899	60.37	6.62	2.538
2	JP	JUMA	poly	7	Nov	39	13.3	3.5	17.8	15	1	B	B	5	2	0	0	0	9	1	0	0	0	3	0	0	1	0	17	3	0	1.752	5.086	0.615	2.077	0.353	1.003	0	9.134	0.968	1.802	10.886	5.213	2.932
2	JP	JUMA	poly	8	Nov	21	8.2	17.2	76.1	16	1	S	S	14	1	0	0	0	9	0	0	0	0	9	0	0	1	0	32	1	0	7.77	13.492	2.746	8.611	0.758	10.892	0.203	36.702	3.707	3.232	44.472	4.724	2.561
2	JP	JUMA	poly	9	Nov	19	8	4.8	36	15	2	L	S	5	0	0	1	0	10	0	0	0	0	9	2	0	0	0	24	2	0	2.104	6.752	0.24	5.758	0.067	2.755	0.648	16.22	0.955	1.413	18.324	7.709	2.375
3	JP	JUMA	poly	1	Nov	40	14.5	22.1	117.9	16	1	L	S	7	3	0	0	0	11	5	0	0	0	8	3	0	0	0	26	11	0	11.259	11.534	2.554	14.648	3.348	20.653	2.533	55.27	8.435	3.968	66.529	4.909	2.759
3	JP	JUMA	poly	2	Nov	26	11.3	8.9	70.1	15	1	L	S	11	0	0	0	0	15	1	0	2	0	7	1	0	1	0	33	2	0	4.411	9.462	0.515	13.012	0.602	12.457	0.561	36.609	1.678	1.513	41.02	8.299	2.301
3	JP	JUMA	poly	6	Nov	39	13.7	16.2	115.7	15	1	L	B	12	0	0	5	0	16	0	0	6	0	15	0	0	0	0	43	0	0	9.369	18.855	5.045	20.655	1.395	10.563	1.003	57.516	7.443	5.565	66.885	6.139	2.847
3	JP	JUMA	poly	7	Nov	32	11.2	12.2	91.5	17	1	L	B	8	2	0	2	0	10	6	0	0	0	11	2	0	0	0	29	10	0	6.52	16.16	2.239	17.5	4.479	4.548	2.613	47.539	9.331	5.692	54.059	7.291	2.857
4	JP	JUMA	poly	6	Nov	30	11.6	17.8	73.6	13	1	L	S	15	1	1	1	0	14	0	0	2	0	30	0	0	3	0	59	1	1	5.884	14.121	0.708	16.886	0.431	8.911	0.44	41.497	1.579	2.245	47.381	7.053	2.586
4	JP	JUMA	poly	11	Nov	17	8.6	6.7	39	15	1	L	B	11	2	0	2	0	14	3	0	1	0	13	0	0	2	0	38	5	0	2.745	5.811	0.733	6.393	1.224	3.124	0.707	17.992	2.664	5.627	20.737	6.554	1.977
4	JP	JUMA	poly	13	Nov	20	9.8	6.8	76.5	14	3	B	B	18	3	0	3	0	9	2	0	1	0	13	0	0	0	0	40	5	0	4.378	16.862	6.065	6.188	0.859	5.507	0.043	35.524	6.967	7.845	39.902	8.114	2.041
4	JP	JUMA	poly	14	Nov	27	8.8	7	91.8	13	2	B	B	18	1	0	6	0	15	0	0	2	0	9	0	0	2	0	42	1	0	4.275	21.171	6.069	10.053	0.629	4.757	0.672	43.351	7.37	7.14	47.626	10.141	3.068
5	JP	JUMA	poly	2	Nov	21	9	7	48	15	1	L	B	9	1	0	0	0	13	3	0	3	0	9	3	0	0	0	31	7	0	2.868	6.146	0.193	7.67	1.292	4.573	0.784	20.658	2.269	3.405	23.526	7.203	2.333
5	JP	JUMA	poly	3	Nov	23	8.5	6	30	18	3	L	B	21	0	0	1	0	19	2	0	1	0	24	1	0	0	0	64	3	0	2.422	6.186	0.354	3.563	0.262	2.342	0.366	13.073	0.982	4.807	15.495	5.398	2.706
5	JP	JUMA	poly	8	Nov	24	9	8.3	68.3	14	1	L	B	13	0	0	3	0	9	0	0	3	0	9	0	0	3	0	31	0	0	3.749	7.209	1.041	9.169	0.813	8.652	0.613	27.497	2.467	2.781	31.246	7.334	2.667
5	JP	JUMA	poly	15	Nov	20	7.3	5.6	48.2	14	1	L	B	10	0	3	1	0	8	2	0	2	0	8	0	0	4	0	26	2	3	2.526	6.008	0.798	4.633	1.008	5.707	1.188	19.342	2.994	4.025	21.868	7.657	2.74
1	JS	JUMA	sam	7	Aug	21	6.2	24.4	15.7	13	1	L	B	14	0	0	2	0	13	0	0	1	0	8	1	0	0	0	35	1	0	4.701	1.582	0.16	0.992	0.144	0.206	0.05	3.134	0.354	3.953	7.835	0.667	3.387
1	JS	JUMA	sam	10	Aug	31.5	6.3	43.6	19.8	10	1	B	S	17	0	0	0	0	16	0	1	0	0	7	2	0	1	0	40	2	1	7.915	2.328	0.198	1.328	0.21	0.027	0.022	4.113	0.43	4.182	12.028	0.52	5
1	JS	JUMA	sam	12	Aug	21.5	6.1	51	26.6	12	2	L	B	30	0	1	0	0	26	0	0	0	0	5	1	0	0	0	61	1	1	5.063	1.847	0.181	0.8	0.072	0.084	0.01	2.994	0.263	5.358	8.057	0.591	3.525
1	JS	JUMA	sam	13	Aug	31	7.5	25.2	16.3	12	3	L	S	39	0	0	1	0	44	0	0	3	0	13	3	0	0	1	96	3	0	8.561	4.309	0.373	1.638	0.115	0.253	0.032	6.72	0.52	7.429	15.281	0.785	4.133
2	JS	JUMA	sam	2	Aug	23	6.9	33.4	31.2	14	1	S	S	18	0	0	3	0	5	0	0	3	0	6	0	0	1	1	29	0	0	6.414	4.688	0.561	0.804	0.094	0.119	0.019	6.285	0.674	3.11	12.699	0.98	3.333
2	JS	JUMA	sam	5	Aug	24.5	6.8	36.1	24.9	10	1	L	S	21	0	1	0	0	23	1	1	1	0	3	1	0	0	0	47	2	2	8.068	3.668	0.263	2.599	0.165	0.035	0.01	6.74	0.438	3.054	14.808	0.835	3.603
2	JS	JUMA	sam	7	Aug	45	7.2	37.4	18.6	11	2	L	S	37	0	0	3	0	20	0	0	0	0	16	0	0	0	0	73	0	0	9.198	2.161	0.321	0.695	0.087	0.079	0.019	3.362	0.427	9.272	12.56	0.366	6.25
2	JS	JUMA	sam	11	Aug	22	6.4	26.8	18.9	14	1	B	B	18	0	2	1	0	14	0	0	3	0	6	0	0	2	0	38	0	2	4.89	1.246	0.214	0.715	0.223	0.062	0.01	2.47	0.447	6.877	7.36	0.505	3.438
3	JS	JUMA	sam	3	Aug	21.5	5.5	25.3	16.4	9	1	B	L	17	0	2	0	0	15	0	0	5	0	0	0	0	0	0	32	0	2	4.538	2.103	0.096	0.959	0.203	0	0	3.361	0.299	2.847	7.899	0.741	3.909
3	JS	JUMA	sam	11	Aug	14	5.4	16.4	18.9	11	3	B	B	40	0	0	3	0	25	0	0	0	0	6	0	0	0	0	71	0	0	3.298	2.281	0.672	0.3	0.041	0.027	0.02	3.341	0.733	15.577	6.639	1.013	2.593
3	JS	JUMA	sam	14	Aug	28	6.8	30.3	27.5	9	1	L	B	19	0	1	0	0	15	2	0	3	0	0	0	0	0	0	34	2	1	8.061	4.097	0.25	1.97	0.272	0	0	6.589	0.522	2.694	14.65	0.817	4.118
3	JS	JUMA	sam	15	Aug	22.5	6.7	29.8	28.9	13	1	L	B	15	0	0	1	0	12	0	0	1	0	6	0	0	0	0	33	0	0	7.171	4.701	0.532	2.901	0.232	0.09	0.045	8.501	0.809	3.14	15.672	1.185	3.358
4	JS	JUMA	sam	1	Aug	16.7	5.3	24.3	17.3	8	1	L	L	13	0	0	1	0	11	0	2	1	0	0	0	0	0	0	24	0	2	5.226	3.445	0.18	1.518	0.3	0	0	5.443	0.48	2.116	10.669	1.042	3.151
4	JS	JUMA	sam	2	Aug	24	5	18.5	16	10	1	L	S	9	0	0	0	0	15	1	0	0	0	0	0	0	0	0	24	1	0	4.91	2.638	0.067	1.159	0	0	0.129	3.993	0.196	1.178	8.903	0.813	4.8
4	JS	JUMA	sam	7	Aug	33.3	5.8	27.5	19	14	1	L	B	17	0	0	2	0	12	0	1	1	0	0	0	0	0	0	29	0	1	8.238	3.057	0.289	1.241	0.005	0	0.191	4.783	0.485	2.941	13.021	0.581	5.741
4	JS	JUMA	sam	12	Aug	18.6	6.1	24.7	22.3	12	1	L	S	14	0	0	2	0	11	0	0	1	0	6	2	0	0	1	31	2	0	4.781	3.362	0.144	2.396	0.147	0.061	0.353	6.463	0.644	3.089	11.244	1.352	3.049
5	JS	JUMA	sam	2	Aug	23	6	30.6	14.9	12	1	B	B	20	0	0	0	0	8	0	0	0	0	4	0	0	0	0	32	0	0	4.785	1.861	0.406	0.187	0.031	0.016	0.014	2.515	0.451	5.738	7.3	0.526	3.833
5	JS	JUMA	sam	4	Aug	13.4	3.9	13.6	11.5	10	1	L	B	16	0	0	0	0	20	1	0	1	0	0	0	0	0	0	36	1	0	2.775	1.597	0.036	1.028	0.088	0	0	2.749	0.124	1.624	5.524	0.991	3.436
5	JS	JUMA	sam	12	Aug	28.5	5.5	32.7	18.8	10	2	B	B	22	0	1	3	0	20	0	0	3	0	0	0	0	0	0	42	0	1	5.183	3.151	0.196	0.51	0.094	0	0	3.951	0.29	3.083	9.134	0.762	5.182
5	JS	JUMA	sam	16	Aug	10.8	4	7.4	10.2	11	3	L	S	27	0	0	0	0	29	0	0	0	0	14	2	0	0	0	70	2	0	1.341	1.299	0.055	0.515	0.054	0.092	0.03	2.045	0.139	4.758	3.386	1.525	2.7
1	JS	JUMA	sam	4	Nov	19	9.5	3.8	37.3	12	1	B	B	6	0	0	0	0	13	2	0	2	0	7	2	0	0	2	26	4	0	2.087	3.155	0.192	6.218	2.01	0.788	0.149	12.512	2.351	4.885	14.599	5.995	2
1	JS	JUMA	sam	6	Nov	32	11.3	7.6	52	13	1	B	S	6	0	1	0	0	19	0	1	0	0	11	0	1	0	0	36	0	3	4.373	5.067	0.222	11.975	0.345	3.407	0.649	21.665	1.216	2.021	26.038	4.954	2.832
1	JS	JUMA	sam	14	Nov	31	15.2	17.5	94.2	13	1	L	B	4	0	0	1	0	12	3	0	0	0	7	0	0	0	0	23	3	0	10.214	11.72	1.332	17.676	0.93	7.04	0.988	39.686	3.25	1.884	49.9	3.885	2.039
1	JS	JUMA	sam	15	Nov	30	8	6.5	44.7	13	1	L	S	11	0	0	2	0	19	0	2	1	0	10	0	0	1	0	40	0	2	2.915	7.11	0.207	8.068	0.263	1.6	0.482	17.73	0.952	2.148	20.645	6.082	3.75
2	JS	JUMA	sam	4	Nov	22	8	4.6	22	12	1	L	S	4	0	0	0	0	10	0	0	0	0	8	0	0	0	0	22	0	0	1.9	3.127	0.009	3.633	0.053	1.566	0.165	8.553	0.227	0.584	10.453	4.502	2.75
2	JS	JUMA	sam	9	Nov	30	11.3	7.6	61.8	11	1	L	B	9	0	1	2	0	12	1	0	1	0	3	0	0	0	0	24	1	1	4.664	11.59	0.602	16.437	1.957	1.303	0.206	32.095	2.765	2.068	36.759	6.881	2.655
2	JS	JUMA	sam	10	Nov	22	6.5	2.4	18	12	1	B	S	15	0	0	2	0	1	0	0	1	1	3	0	0	3	1	19	0	0	1.206	2.87	0.471	0.407	0.759	0.359	0.224	5.09	1.454	5.428	6.296	4.221	3.385
2	JS	JUMA	sam	12	Nov	38	13.7	16.9	83	14	1	L	B	13	0	0	2	0	9	0	3	1	0	7	0	0	0	0	29	0	3	3.451	8.98	0.92	17.4	2.4	7.974	0.298	37.972	3.618	2.763	41.423	11.003	2.774
3	JS	JUMA	sam	1	Nov	31	15.8	20.2	82.9	13	1	L	S	7	0	0	3	0	7	0	0	3	0	8	2	0	0	1	22	2	0	9.22	10.935	0.48	16.076	1.608	5.05	0.754	34.903	2.842	1.791	44.123	3.786	1.962
3	JS	JUMA	sam	6	Nov	17	4.9	1.4	8.7	13	1	L	S	7	0	0	0	0	13	0	0	0	0	4	0	0	1	0	24	0	0	0.824	1.7	0.015	1.008	0.055	0.103	0.019	2.9	0.089	0.737	3.724	3.519	3.469
3	JS	JUMA	sam	9	Nov	26	13.3	11.5	81.2	12	1	L	S	12	0	0	3	0	13	0	0	2	0	4	2	0	0	0	29	2	0	6.93	10.933	0.702	17.084	2.596	4.748	0.23	36.293	3.528	2.819	43.223	5.237	1.955
3	JS	JUMA	sam	16	Nov	16	8.6	2.6	27.4	13	1	B	S	5	0	0	0	0	10	0	0	0	0	7	0	0	0	0	22	0	0	1.433	3.481	0.357	3.954	0.17	1.886	0.409	10.257	0.936	2.008	11.69	7.158	1.86
4	JS	JUMA	sam	6	Nov	23	10.8	7.3	36.6	11	1	L	B	8	0	0	0	0	17	0	0	1	0	5	0	0	1	0	30	0	0	3.463	8.078	0.098	8.76	0.53	0.119	0.274	17.859	0.902	1.515	21.322	5.157	2.13
4	JS	JUMA	sam	8	Nov	29	9.3	9.4	74.8	12	1	B	S	10	0	1	0	0	14	0	1	0	0	4	0	0	0	0	28	0	2	3.965	26.8	6.683	20.329	2.426	2.497	0.67	59.405	9.779	4.609	63.37	14.982	3.118
4	JS	JUMA	sam	14	Nov	27	8.8	9.4	57.4	11	1	B	S	11	0	3	0	0	4	0	0	1	0	2	0	0	0	0	17	0	3	5.018	16.39	5.033	3.386	2.473	1.255	0.1	28.637	7.606	4.515	33.655	5.707	3.068
4	JS	JUMA	sam	16	Nov	26	8.5	4.6	34.7	13	1	B	B	9	3	0	1	0	3	0	0	0	0	3	0	0	2	0	15	3	0	2.604	10.448	3.088	3.546	0.39	1.907	0.317	19.696	3.795	2.89	22.3	7.564	3.059
5	JS	JUMA	sam	1	Nov	16	8.6	5.3	44.3	12	1	L	S	2	0	0	1	0	11	0	0	2	0	7	0	0	0	0	20	0	0	2.79	6.377	0.221	8.747	0.644	3.055	0.537	19.581	1.402	1.432	22.371	7.018	1.86
5	JS	JUMA	sam	3	Nov	13	4.5	1.2	12	12	2	L	S	10	0	0	0	0	22	0	0	0	0	7	0	0	0	0	39	0	0	0.509	1.33	0.028	0.961	0.025	0.573	0.434	3.351	0.487	5.668	3.86	6.583	2.889
5	JS	JUMA	sam	8	Nov	32	11.5	15.6	79.9	13	1	B	B	10	0	1	0	0	22	0	2	5	0	8	1	2	0	0	40	1	5	4.498	18.203	3.979	13.783	0.701	3.011	1.621	41.298	6.301	6.103	45.796	9.181	2.783
5	JS	JUMA	sam	10	Nov	47	13.4	32.4	70.1	11	1	L	L	8	0	2	3	0	12	0	2	3	0	11	2	0	4	0	31	2	4	11.15	10.048	1.886	15.59	1.174	0.974	0.808	30.48	3.868	3.934	41.63	2.734	3.507
1	PC	PIEL	coke	3	Aug	12.5	2.3	4.2	4.4	16	1	L	L	10	0	0	0	0	18	0	0	0	0	41	0	0	0	0	69	0	0	0.751	0.063	0.097	0.016	0.091	0.017	0.042	0.326	0.23	48.681	1.077	0.434	5.435
1	PC	PIEL	coke	6	Aug	15.5	2	4.7	4.2	15	1	B	S	11	2	1	1	0	14	0	0	0	0	28	1	0	0	0	53	3	1	0.82	0.065	0.085	0.012	0.035	0.014	0.041	0.252	0.161	33.861	1.072	0.307	7.75
1	PC	PIEL	coke	8	Aug	15	3	7.7	6.5	16	1	L	L	8	0	0	0	0	14	0	0	0	0	28	0	0	0	0	50	0	0	1.231	0.093	0.206	0.013	0.098	0.007	0.05	0.467	0.354	37.901	1.698	0.379	5
1	PC	PIEL	coke	15	Aug	13	1.9	3.6	2.9	17	1	L	L	10	0	0	0	0	16	0	0	0	0	24	0	0	0	0	50	0	0	0.55	0.05	0.086	0.011	0.018	0.006	0.025	0.196	0.129	32.908	0.746	0.356	6.842
2	PC	PIEL	coke	2	Aug	18.5	2.6	8.5	7.4	26	1	B	S	15	0	0	2	0	19	0	0	0	0	44	1	1	0	0	78	1	1	1.517	0.106	0.196	0.022	0.066	0.039	0.048	0.477	0.31	50.669	1.994	0.314	7.115
2	PC	PIEL	coke	12	Aug	16.5	2.6	8.5	5.5	13	1	L	L	12	0	0	0	0	25	0	0	0	0	17	0	0	0	0	54	0	0	1.428	0.087	0.176	0.015	0.073	0.007	0.025	0.383	0.274	38.632	1.811	0.268	6.346
2	PC	PIEL	coke	15	Aug	17	2.4	7.2	5.1	20	1	B	S	16	0	0	1	0	23	0	0	0	0	39	0	0	0	0	78	0	0	1.169	0.096	0.153	0.017	0.073	0.023	0.032	0.394	0.258	51.076	1.563	0.337	7.083
2	PC	PIEL	coke	16	Aug	13.5	1.9	5.7	4.1	16	1	L	S	13	0	0	1	0	8	0	0	0	0	27	0	1	1	0	48	0	1	1.043	0.072	0.128	0.013	0.037	0.018	0.039	0.307	0.204	31.896	1.35	0.294	7.105
3	PC	PIEL	coke	2	Aug	17	2.5	6.4	4.8	13	1	B	B	16	0	0	5	0	15	0	0	1	0	17	0	0	1	0	48	0	0	1.128	0.102	0.123	0.014	0.038	0.007	0.073	0.357	0.234	31.462	1.485	0.316	6.8
3	PC	PIEL	coke	6	Aug	16.5	2.7	6	4.2	13	1	L	S	14	0	0	1	0	17	0	0	0	0	19	0	0	0	0	50	0	0	1.028	0.056	0.138	0.01	0.057	0.008	0.007	0.276	0.202	36.594	1.304	0.268	6.111
3	PC	PIEL	coke	7	Aug	16.5	2.9	8.4	6.1	14	1	L	L	16	0	0	0	0	18	0	0	0	0	28	0	0	0	0	62	0	0	1.311	0.076	0.159	0.011	0.096	0.006	0.039	0.387	0.294	47.101	1.698	0.295	5.69
3	PC	PIEL	coke	15	Aug	18	2.8	8.1	5.8	14	1	L	L	16	0	0	0	0	19	0	0	0	0	26	0	0	0	0	61	0	0	1.343	0.064	0.215	0.011	0.043	0.006	0.021	0.36	0.279	47.275	1.703	0.268	6.429
4	PC	PIEL	coke	2	Aug	13	2	5.1	4.4	16	1	L	S	17	0	0	2	0	20	1	0	0	0	27	0	0	0	0	64	1	0	0.781	0.067	0.104	0.013	0.07	0.019	0.023	0.296	0.197	42.595	1.077	0.379	6.5
4	PC	PIEL	coke	4	Aug	15	1.9	8.7	5.3	14	1	L	B	13	0	0	4	0	17	0	0	0	0	30	1	0	0	0	60	1	0	1.281	0.1	0.147	0.02	0.1	0.009	0.06	0.436	0.307	42.248	1.717	0.34	7.895
4	PC	PIEL	coke	9	Aug	18	2.5	7.6	6.7	27	1	B	S	14	0	0	2	0	22	0	0	0	0	44	0	0	0	0	80	0	0	1.395	0.114	0.147	0.022	0.116	0.059	0.05	0.508	0.313	49.291	1.903	0.364	7.2
4	PC	PIEL	coke	13	Aug	18.5	2.2	7.2	4.6	19	1	L	S	19	0	0	2	0	20	0	0	0	0	28	0	0	0	0	67	0	0	1.052	0.07	0.093	0.007	0.046	0.029	0.043	0.288	0.182	42.34	1.34	0.274	8.409
5	PC	PIEL	coke	1	Aug	16	2.1	5.2	3.9	21	1	B	S	14	0	0	3	0	16	0	0	0	0	31	0	0	0	0	61	0	0	0.821	0.053	0.084	0.007	0.037	0.014	0.042	0.237	0.163	41.954	1.058	0.289	7.619
5	PC	PIEL	coke	4	Aug	14	1.8	4	3.6	17	1	B	S	17	0	0	0	0	19	0	0	0	0	22	1	0	0	0	58	1	0	0.329	0.092	0.083	0.013	0.04	0.011	0.048	0.287	0.171	34.557	0.616	0.872	7.778
5	PC	PIEL	coke	12	Aug	16	2.9	11.7	6.2	14	1	L	L	11	0	0	2	0	15	0	0	1	0	21	0	0	1	0	47	0	0	1.551	0.106	0.151	0.01	0.118	0.004	0.031	0.42	0.3	33.571	1.971	0.271	5.517
5	PC	PIEL	coke	15	Aug	14	2.5	7	4.8	20	1	L	S	20	0	0	2	0	20	0	0	0	0	25	1	0	0	0	65	1	0	1.075	0.079	0.132	0.01	0.045	0.015	0.051	0.332	0.228	44.639	1.407	0.309	5.6
1	PC	PIEL	coke	2	Nov	36	5.5	34.6	32.8	30	1	L	S	26	0	3	4	0	15	0	1	3	0	36	0	1	0	0	77	0	5	7.59	0.6	1.509	0.127	0.884	0.065	0.427	3.612	2.82	60.116	11.202	0.476	6.545
1	PC	PIEL	coke	12	Nov	31	5	36.4	27.5	29	1	L	S	12	0	0	9	0	12	0	0	4	0	42	0	0	0	0	66	0	0	7.107	0.582	1.365	0.098	0.784	0.039	0.036	2.904	2.185	49.659	10.011	0.409	6.2
1	PC	PIEL	coke	14	Nov	37	5.5	30.3	19.9	39	1	L	S	12	0	0	6	0	17	0	0	6	0	39	0	0	0	0	68	0	0	7.203	0.48	0.829	0.094	0.548	0.102	0.111	2.164	1.488	46.758	9.367	0.3	6.727
1	PC	PIEL	coke	16	Nov	37	5	28.8	27.1	14	1	L	L	14	0	2	4	0	24	0	1	2	0	7	0	0	0	0	45	0	3	6.147	0.526	0.694	0.14	1.084	0.017	0.322	2.783	2.1	33.956	8.93	0.453	7.4
2	PC	PIEL	coke	8	Nov	32	5.8	26.6	30.5	13	1	L	L	15	0	2	3	0	22	0	0	2	0	25	0	0	0	0	62	0	2	6.778	0.617	1.254	0.152	1.461	0.016	0.111	3.611	2.826	48.522	10.389	0.533	5.517
2	PC	PIEL	coke	10	Nov	38	5.5	36.7	21.8	17	1	L	L	14	0	0	7	0	22	0	1	2	0	51	0	0	0	0	87	0	1	7.606	0.53	1.44	0.076	0.558	0.031	0.126	2.761	2.124	66.928	10.367	0.363	6.909
2	PC	PIEL	coke	13	Nov	38	7.8	76.1	70.5	15	1	L	L	16	0	2	4	0	19	0	0	4	0	17	0	0	0	0	52	0	2	16.286	1.178	3.22	0.153	5.373	0.019	0.096	10.039	8.689	45.007	26.325	0.616	4.872
2	PC	PIEL	coke	14	Nov	33	5.8	40	27.4	15	1	L	L	12	0	4	4	0	16	0	1	0	0	10	0	0	0	0	38	0	5	8.297	0.66	2.144	0.139	1.446	0.017	0.073	4.479	3.663	31.077	12.776	0.54	5.69
3	PC	PIEL	coke	5	Nov	33	7.4	62.5	42.8	13	1	L	L	19	0	1	5	0	11	0	0	1	0	17	0	0	0	0	47	0	1	12.541	0.959	2.282	0.14	2.525	0.021	0.103	6.03	4.91	38.27	18.571	0.481	4.459
3	PC	PIEL	coke	12	Nov	38	5.5	46	28.1	14	1	L	L	15	0	0	7	0	21	0	0	3	0	54	0	0	0	0	90	0	0	8.751	0.571	0.144	0.118	1.05	0.089	0.186	2.158	1.38	57.553	10.909	0.247	6.909
3	PC	PIEL	coke	14	Nov	31	9.1	59.3	32	26	1	L	S	11	0	2	1	0	16	0	2	1	0	70	0	0	0	0	97	0	4	13.988	1.576	1.703	0.325	1.745	0.101	0.822	6.272	4.27	66.038	20.26	0.448	3.407
3	PC	PIEL	coke	16	Nov	44	6.2	52.9	25.6	39	1	L	S	11	0	2	3	0	20	0	1	1	0	78	0	0	0	0	109	0	3	11.374	0.847	1.214	0.18	1.315	0.119	0.099	3.774	2.628	75.901	15.148	0.332	7.097
4	PC	PIEL	coke	1	Nov	40	6.6	46.5	32.4	29	1	L	S	16	0	1	2	0	16	0	0	4	0	43	0	0	0	0	75	0	1	10.154	0.717	1.255	0.168	1.095	0.068	0.343	3.646	2.693	55.396	13.8	0.359	6.061
4	PC	PIEL	coke	3	Nov	38	4.6	26.6	13.6	10	1	L	L	14	0	1	2	0	20	0	0	2	0	0	0	0	0	0	34	0	1	5.001	0.408	0.799	0.078	0.595	0	0	1.88	1.394	25.211	6.881	0.376	8.261
4	PC	PIEL	coke	7	Nov	38	7.7	41.7	23.5	36	1	L	S	22	0	1	5	0	25	0	0	3	0	22	0	0	0	0	69	0	1	8.374	0.648	1.536	0.108	1.016	0.037	0.185	3.53	2.737	53.499	11.904	0.422	4.935
4	PC	PIEL	coke	14	Nov	29	5.7	37.9	21.3	23	1	L	S	17	0	2	5	0	20	0	0	5	0	18	0	0	0	0	55	0	2	7.215	0.478	1.55	0.081	0.347	0.052	0.313	2.821	2.21	43.088	10.036	0.391	5.088
5	PC	PIEL	coke	8	Nov	25	4.3	22	14.7	29	1	L	S	12	0	0	3	0	15	0	2	2	0	36	0	1	0	0	63	0	3	4.32	0.34	0.365	0.92	1.022	0.058	0.116	2.821	1.503	33.566	7.141	0.653	5.814
5	PC	PIEL	coke	9	Nov	25	4.6	23.6	10.6	15	1	L	L	13	0	0	2	0	17	0	2	1	0	25	0	0	0	0	55	0	2	4.719	0.425	0.446	0.141	0.474	0.02	0.081	1.587	1.001	34.691	6.306	0.336	5.435
5	PC	PIEL	coke	13	Nov	26	5.7	33.4	24.2	15	1	L	S	24	0	2	6	0	21	0	1	2	0	37	0	1	0	0	82	0	4	7.642	0.635	1.427	0.08	0.963	0.032	0.42	3.557	2.81	64.779	11.199	0.465	4.561
5	PC	PIEL	coke	16	Nov	22	3.9	16.8	5.2	25	1	L	S	6	0	0	2	0	15	0	0	6	0	28	0	0	0	0	49	0	0	3.444	0.263	0.263	0.104	0.38	0.04	0.055	1.105	0.698	30.952	4.549	0.321	5.641
1	PD	PIEL	dee	6	Aug	14.4	2.2	6.2	4.8	17	1	L	L	10	0	0	2	0	11	0	0	0	0	20	0	0	0	0	41	0	0	0.857	0.056	0.145	0.007	0.033	0.009	0.036	0.286	0.214	30.678	1.143	0.334	6.545
1	PD	PIEL	dee	7	Aug	14.5	2.2	5.3	5.3	17	1	L	L	10	0	0	0	0	14	0	0	0	0	16	0	0	0	0	40	0	0	0.87	0.076	0.078	0.012	0.083	0.007	0.032	0.288	0.193	26.806	1.158	0.331	6.591
1	PD	PIEL	dee	8	Aug	12.5	2.1	3.8	4.8	18	1	L	L	13	0	0	3	0	12	0	0	0	0	14	0	0	0	0	39	0	0	0.63	0.066	0.072	0.015	0.098	0.007	0.027	0.285	0.197	26.958	0.915	0.452	5.952
1	PD	PIEL	dee	12	Aug	12.8	2.5	5.2	5.4	17	1	L	L	9	0	0	1	0	13	0	0	0	0	24	0	0	0	0	46	0	0	0.909	0.185	0.113	0.018	0.092	0.01	0.059	0.477	0.264	25.459	1.386	0.525	5.12
2	PD	PIEL	dee	2	Aug	16	2.2	4.6	4.6	17	1	L	L	11	0	0	4	0	17	0	0	0	0	19	0	0	0	0	47	0	0	0.908	0.09	0.099	0.018	0.101	0.008	0.032	0.348	0.232	31.333	1.256	0.383	7.273
2	PD	PIEL	dee	7	Aug	18.5	2.3	6.8	5.2	17	1	L	L	9	0	0	4	0	11	0	0	1	0	21	0	0	0	0	41	0	0	1.164	0.1	0.14	0.022	0.075	0.01	0.034	0.381	0.249	26.795	1.545	0.327	8.043
2	PD	PIEL	dee	8	Aug	14.5	2.5	5.4	5.1	18	1	L	L	13	0	0	1	0	12	0	0	0	0	32	0	0	0	0	57	0	0	0.938	0.073	0.099	0.019	0.114	0.16	0.057	0.522	0.27	29.483	1.46	0.557	5.8
2	PD	PIEL	dee	13	Aug	15	2.5	7.3	6	18	1	L	L	12	0	0	5	0	11	0	0	1	0	31	0	0	1	0	54	0	0	1.18	0.092	0.12	0.028	0.123	0.01	0.051	0.424	0.294	37.443	1.604	0.359	6
3	PD	PIEL	dee	1	Aug	17	2.9	7.4	5.3	15	1	L	L	13	0	0	0	0	16	0	0	1	0	17	0	0	0	0	46	0	0	1.232	0.081	0.12	0.029	0.081	0.006	0.025	0.342	0.226	30.398	1.574	0.278	5.862
3	PD	PIEL	dee	7	Aug	16	2.3	4.8	3.6	16	1	L	L	13	0	0	3	0	14	0	0	0	0	7	0	0	0	0	34	0	0	0.812	0.64	0.142	0.008	0.017	0.007	0.012	0.826	0.171	7.039	1.638	1.017	6.957
3	PD	PIEL	dee	14	Aug	18.5	2.5	6.4	3.9	18	1	L	L	10	0	0	2	0	13	0	0	1	0	28	0	1	0	0	51	0	1	0.979	0.064	0.062	0.023	0.062	0.012	0.048	0.271	0.172	32.369	1.25	0.277	7.4
3	PD	PIEL	dee	16	Aug	16	2.2	5.3	3.6	18	1	L	L	11	0	0	0	0	9	0	0	0	0	25	0	0	0	0	45	0	0	0.888	0.067	0.044	0.022	0.071	0.012	0.052	0.268	0.167	28.041	1.156	0.302	7.273
4	PD	PIEL	dee	6	Aug	15.5	2.2	6.1	5.1	17	1	L	L	17	0	0	2	0	15	0	0	0	0	21	0	0	0	0	53	0	0	0.935	0.086	0.085	0.019	0.093	0.008	0.038	0.329	0.216	34.796	1.264	0.352	7.045
4	PD	PIEL	dee	12	Aug	19	3.1	12.9	9.1	17	1	L	L	15	0	2	3	0	19	0	0	4	0	37	0	0	0	0	71	0	2	2.09	0.157	0.267	0.035	0.169	0.011	0.032	0.671	0.468	49.52	2.761	0.321	6.129
4	PD	PIEL	dee	13	Aug	17.5	2.4	9.7	6.8	17	1	L	L	13	0	0	3	0	12	0	0	0	0	26	0	0	0	0	51	0	0	1.45	0.107	0.171	0.027	0.148	0.007	0.064	0.524	0.383	37.277	1.974	0.361	7.292
4	PD	PIEL	dee	15	Aug	16	2.5	6.2	6.7	18	1	L	L	9	0	0	6	0	15	0	0	3	0	25	0	0	0	0	49	0	0	1.008	0.088	0.103	0.033	0.142	0.012	0.052	0.43	0.297	33.844	1.438	0.427	6.4
5	PD	PIEL	dee	3	Aug	12	1.9	3.4	3.2	17	1	L	L	12	0	0	0	0	12	0	0	0	0	22	0	0	0	0	46	0	0	0.542	0.061	0.055	0.025	0.026	0.038	0.044	0.249	0.125	23.12	0.791	0.46	6.316
5	PD	PIEL	dee	5	Aug	11	1.6	3.1	3.6	17	1	L	L	13	0	0	0	0	12	0	0	0	0	22	0	0	0	0	47	0	0	0.473	0.039	0.045	0.011	0.023	0.004	0.029	0.151	0.097	30.192	0.624	0.319	6.875
5	PD	PIEL	dee	11	Aug	13	2.1	5.2	4.6	17	1	L	L	9	0	1	1	0	14	0	0	2	0	18	0	0	1	0	41	0	1	0.848	0.058	0.072	0.014	0.082	0.008	0.053	0.287	0.207	29.571	1.135	0.338	6.19
5	PD	PIEL	dee	15	Aug	.	.	.	.	.	.	.	.	.	.	.	.	.	.	.	.	.	.	.	.	.	.	.	.	.	.	.	.	.	.	.	.	.	.	.	.	.	.	.
1	PD	PIEL	dee	3	Nov	29	6.2	43.4	37.8	17	1	L	L	8	0	1	2	0	15	0	3	2	0	4	0	0	0	0	27	0	4	9.187	0.783	0.99	0.239	2.274	0.031	0.156	4.473	3.42	20.644	13.66	0.487	4.677
1	PD	PIEL	dee	9	Nov	36	5.8	26.4	29.8	17	1	L	L	13	0	1	2	0	15	0	0	1	0	22	0	0	0	0	50	0	1	8.84	0.541	1.423	0.086	0.848	0.016	0.256	3.17	2.527	39.858	12.01	0.359	6.207
1	PD	PIEL	dee	13	Nov	42	5.8	27.2	23.4	14	1	L	L	13	0	4	2	0	13	0	2	1	0	22	0	0	0	0	48	0	6	7.24	0.583	1.228	0.084	0.273	0.01	0.866	3.044	2.367	37.325	10.284	0.42	7.241
1	PD	PIEL	dee	14	Nov	28	5.4	38.7	20.2	18	1	L	L	11	0	4	1	0	16	0	2	6	0	28	0	1	1	0	55	0	7	7.66	0.554	0.694	0.218	1.273	0.028	0.093	2.86	2.06	39.615	10.52	0.373	5.185
2	PD	PIEL	dee	1	Nov	29	3.9	18.4	10	19	1	L	L	13	0	3	0	0	15	1	0	0	0	47	0	0	0	0	75	1	3	3.13	0.256	0.24	0.074	0.297	0.019	0.14	1.026	0.677	49.488	4.156	0.328	7.436
2	PD	PIEL	dee	4	Nov	21	4	20.4	9.2	18	1	L	L	11	0	0	5	0	12	0	0	2	0	9	0	0	0	0	32	0	0	4.021	0.335	0.718	0.065	0.277	0.014	0.112	1.521	1.107	23.29	5.542	0.378	5.25
2	PD	PIEL	dee	9	Nov	29	4.3	25.3	12.8	12	1	L	L	10	0	0	5	0	16	0	0	3	0	9	0	0	0	0	35	0	0	5.169	0.35	0.299	0.111	0.54	0.008	0.63	1.938	1.469	26.53	7.107	0.375	6.744
2	PD	PIEL	dee	15	Nov	28	3.7	20.3	8.2	13	1	L	L	14	0	2	7	0	14	0	1	2	0	4	0	0	0	0	32	0	3	3.51	0.237	0.43	0.048	0.205	0.007	0.01	0.937	0.645	22.028	4.447	0.267	7.568
3	PD	PIEL	dee	2	Nov	30	5.2	32.2	13.8	14	1	L	L	17	0	1	3	0	14	0	2	5	0	9	0	0	0	0	40	0	3	7.245	0.44	1.249	0.115	0.578	0.017	0.05	2.449	1.877	30.657	9.694	0.338	5.769
3	PD	PIEL	dee	11	Nov	29	4.9	31.2	12.3	14	1	L	L	7	0	0	6	0	15	0	2	3	0	11	0	0	0	0	33	0	2	6.292	0.445	0.282	0.185	0.925	0.016	0.08	1.933	1.287	21.972	8.225	0.307	5.918
3	PD	PIEL	dee	12	Nov	25	5	28.6	16.8	18	1	L	L	11	0	1	4	0	17	0	2	2	0	23	0	0	0	0	51	0	3	6.627	0.528	0.656	0.191	1.059	0.028	0.095	2.557	1.81	36.101	9.184	0.386	5
3	PD	PIEL	dee	13	Nov	28	5.5	34.8	17.4	17	1	L	L	15	0	1	5	0	9	1	0	1	0	15	0	0	0	0	39	1	1	7.075	0.544	1.143	0.103	0.287	0.025	0.437	2.539	1.867	28.678	9.614	0.359	5.091
4	PD	PIEL	dee	3	Nov	37	5.5	36.4	23.8	14	1	L	L	6	0	1	4	0	11	0	3	1	0	12	0	0	0	0	29	0	4	7.333	0.542	0.931	0.2	1.15	0.038	1.049	3.91	3.13	23.215	11.243	0.533	6.727
4	PD	PIEL	dee	4	Nov	38	6.2	46.6	18.2	17	1	L	L	12	0	2	5	0	17	0	3	4	0	19	0	2	0	0	48	0	7	10.113	0.78	0.868	0.289	1.672	0.038	0.055	3.702	2.595	33.647	13.815	0.366	6.129
4	PD	PIEL	dee	5	Nov	31	6	48.4	45.8	17	1	L	L	9	0	3	0	0	14	0	4	0	0	45	0	0	1	0	68	0	7	9.89	0.683	1.981	0.264	2.712	0.051	0.099	5.79	4.792	56.279	15.68	0.585	5.167
4	PD	PIEL	dee	10	Nov	45	6.8	56.2	36.6	22	1	L	L	14	0	3	4	0	12	0	0	1	0	24	0	0	0	0	50	0	3	13.217	0.82	2.772	0.132	1.52	0.053	0.66	5.957	4.952	41.565	19.174	0.451	6.618
5	PD	PIEL	dee	2	Nov	21	3.9	14.7	12.4	14	1	B	L	18	0	1	3	0	25	0	2	4	0	10	0	0	0	0	53	0	3	3.622	0.551	0.471	0.089	0.639	0.009	0.016	1.775	1.126	33.621	5.397	0.49	5.385
5	PD	PIEL	dee	12	Nov	29	5.1	35.8	20.8	13	1	L	L	14	0	2	6	0	14	1	2	4	0	10	0	0	0	0	38	1	4	3.704	0.57	0.906	0.152	0.858	0.015	0.521	3.022	2.285	28.733	6.726	0.816	5.686
5	PD	PIEL	dee	13	Nov	21	5	26.1	22.6	18	1	L	L	8	0	2	4	0	22	1	2	5	0	25	0	0	0	0	55	1	4	5.544	0.473	0.907	0.229	1.688	0.025	0.07	3.392	2.665	43.212	8.936	0.612	4.2
5	PD	PIEL	dee	14	Nov	21	4.4	23.4	13.2	19	1	L	B	14	0	2	1	0	21	2	0	1	0	41	0	0	0	0	76	2	2	4.37	0.378	0.5	0.093	0.38	0.026	0.169	1.546	1.049	51.568	5.916	0.354	4.773
1	PP	PIEL	poly	2	Aug	14	2.2	2.4	2.4	17	1	L	B	14	0	0	0	0	22	0	0	0	0	5	0	0	0	0	41	0	0	0.459	0.036	0.026	0.009	0.035	0.006	0.34	0.452	0.401	36.374	0.911	0.985	6.364
1	PP	PIEL	poly	8	Aug	15	2.4	4.6	4.7	16	1	L	B	11	0	0	3	0	8	0	0	0	0	17	0	0	0	0	36	0	0	0.774	0.064	0.116	0.017	0.038	0.006	0.075	0.316	0.229	26.089	1.09	0.408	6.25
1	PP	PIEL	poly	11	Aug	13	2	5	4	18	1	L	L	9	0	0	1	0	26	0	0	0	0	15	1	0	0	0	50	1	0	0.804	0.059	0.047	0.031	0.042	0.01	0.063	0.252	0.152	30.159	1.056	0.313	6.5
1	PP	PIEL	poly	12	Aug	15.5	2.5	6.3	5.2	18	1	L	L	11	0	0	1	0	24	0	0	1	0	27	0	0	0	0	62	0	0	1.027	0.088	0.1	0.022	0.075	0.012	0.087	0.384	0.262	42.302	1.411	0.374	6.2
2	PP	PIEL	poly	7	Aug	16	2.4	4.6	4.5	19	1	L	B	9	0	0	3	0	11	0	0	1	0	10	0	0	0	0	30	0	0	0.914	0.08	0.133	0.014	0.07	0.009	0.034	0.34	0.237	20.912	1.254	0.372	6.667
2	PP	PIEL	poly	8	Aug	11	1.4	2.8	2.4	22	1	L	L	12	0	0	0	0	11	0	0	0	0	15	0	0	0	0	38	0	0	0.503	0.046	0.046	0.009	0.02	0.003	0.042	0.166	0.108	24.723	0.669	0.33	7.857
2	PP	PIEL	poly	11	Aug	17.5	2.2	5.6	4.8	25	1	L	B	15	0	0	3	0	16	0	0	0	0	30	0	0	0	0	61	0	0	0.934	0.076	0.128	0.013	0.027	0.007	0.049	0.3	0.204	41.48	1.234	0.321	7.955
2	PP	PIEL	poly	16	Aug	15.5	1.8	7.2	6.9	15	1	L	L	14	0	0	0	0	19	0	0	0	0	29	0	0	0	0	62	0	0	1.286	0.096	0.182	0.024	0.076	0.012	0.108	0.498	0.366	45.566	1.784	0.387	8.611
3	PP	PIEL	poly	3	Aug	16	2.4	6.3	3.6	18	1	L	L	11	0	0	6	0	13	0	0	0	0	13	0	0	0	0	37	0	0	1.118	0.087	0.106	0.023	0.062	0.008	0.064	0.35	0.232	24.526	1.468	0.313	6.667
3	PP	PIEL	poly	4	Aug	17	2.9	7.6	7.4	15	1	L	L	12	0	0	0	0	15	0	0	0	0	25	0	0	0	0	52	0	0	1.277	0.111	0.122	0.04	0.13	0.011	0.119	0.533	0.371	36.195	1.81	0.417	5.862
3	PP	PIEL	poly	10	Aug	14.5	2	4.6	3.8	25	1	B	B	14	0	0	4	0	9	0	0	1	0	26	0	0	0	0	49	0	0	0.625	0.052	0.014	0.009	0.022	0.018	0.062	0.177	0.098	27.13	0.802	0.283	7.25
3	PP	PIEL	poly	12	Aug	16.5	2	4.6	3.7	15	1	L	L	11	0	0	0	0	16	0	0	0	0	27	0	0	0	0	54	0	0	0.77	0.059	0.051	0.012	0.067	0.006	0.057	0.252	0.175	37.5	1.022	0.327	8.25
4	PP	PIEL	poly	3	Aug	15.5	1.8	3.6	2	26	1	L	L	12	0	0	4	0	11	0	0	0	0	32	1	0	0	0	55	1	0	0.54	0.042	0.028	0.009	0.017	0.013	0.024	0.133	0.069	28.534	0.673	0.246	8.611
4	PP	PIEL	poly	9	Aug	14.5	1.7	3.3	3.6	18	1	B	L	13	0	0	1	0	19	0	0	0	0	32	0	0	0	0	64	0	0	0.473	0.05	0.029	0.13	0.035	0.01	0.063	0.317	0.127	25.64	0.79	0.67	8.529
4	PP	PIEL	poly	12	Aug	15.5	2.3	8.3	5.6	24	1	L	L	12	0	0	0	0	18	0	0	0	0	22	0	0	0	0	52	0	0	1.22	1.02	0.146	0.016	0.087	0.013	0.076	1.358	0.309	11.832	2.578	1.113	6.739
4	PP	PIEL	poly	13	Aug	16.5	2.2	6.8	5.6	21	1	L	L	14	0	0	0	0	17	0	0	0	0	28	0	0	0	0	59	0	0	1.12	0.092	0.121	0.021	0.079	0.019	0.064	0.396	0.264	39.333	1.516	0.354	7.5
5	PP	PIEL	poly	6	Aug	15	2	6	4.8	19	1	L	L	15	0	0	4	0	14	0	0	1	0	13	0	0	0	0	42	0	0	0.789	0.041	0.105	0.006	0.019	0.011	0.045	0.227	0.169	31.269	1.016	0.288	7.5
5	PP	PIEL	poly	8	Aug	14	2.9	9.1	6.9	21	1	L	L	14	0	0	0	0	17	0	0	0	0	32	1	0	0	0	63	1	0	1.473	0.144	0.148	0.031	0.085	0.013	0.102	0.523	0.335	40.354	1.996	0.355	4.828
5	PP	PIEL	poly	15	Aug	14	2.3	5.8	4.8	17	1	L	B	15	0	0	0	0	13	0	0	0	0	10	0	0	0	0	38	0	0	0.874	0.077	0.082	0.02	0.046	0.011	0.049	0.285	0.177	23.6	1.159	0.326	6.087
5	PP	PIEL	poly	16	Aug	14	2.3	7.3	8	20	1	L	B	14	0	0	0	0	15	0	0	0	0	17	0	0	0	0	46	0	0	1.082	0.076	0.131	0.021	0.095	0.018	0.108	0.449	0.334	34.218	1.531	0.415	6.087
1	PP	PIEL	poly	6	Nov	36	5	27.5	31.6	22	2	L	L	17	0	0	6	0	19	2	0	2	0	27	1	0	0	0	63	3	0	6.36	0.544	0.595	0.204	1.292	0.046	0.36	3.041	2.247	46.551	9.401	0.478	7.2
1	PP	PIEL	poly	9	Nov	39	6.1	40.8	41.6	18	1	B	S	8	0	0	4	0	19	4	0	3	0	34	0	0	0	0	61	4	0	9.053	0.775	0.809	0.351	2.49	0.073	0.219	4.717	3.518	45.495	13.77	0.521	6.393
1	PP	PIEL	poly	10	Nov	34	6.7	38.1	30.1	24	1	L	L	17	4	0	3	0	16	1	0	4	0	17	0	0	0	0	50	5	0	8.599	0.707	1.306	0.16	1.117	0.07	0.308	3.668	2.731	37.227	12.267	0.427	5.075
1	PP	PIEL	poly	13	Nov	33	6.3	30	33.5	28	1	L	L	12	0	0	3	0	29	1	0	2	0	17	0	0	0	0	58	1	0	7.23	0.576	1.008	0.18	1.385	0.029	0.263	3.441	2.656	44.768	10.671	0.476	5.238
2	PP	PIEL	poly	2	Nov	32	4.9	22.6	10.2	16	1	L	L	16	1	0	4	0	14	2	0	2	0	22	1	0	0	0	52	4	0	4.427	0.37	0.367	0.129	0.316	0.025	0.096	1.303	0.779	31.088	5.73	0.294	6.531
2	PP	PIEL	poly	9	Nov	33	5.4	30.2	24.9	19	1	L	L	13	1	0	2	0	12	1	0	6	0	28	0	0	2	0	53	2	0	6.186	0.577	1	0.211	1.032	0.037	0.122	2.979	2.154	38.322	9.165	0.482	6.111
2	PP	PIEL	poly	10	Nov	33	6.4	48.9	28.4	17	1	L	L	15	0	0	4	0	23	0	0	4	0	23	0	0	0	0	61	0	0	9.035	0.898	1.73	0.152	0.656	0.023	0.429	3.888	2.815	44.165	12.923	0.43	5.156
2	PP	PIEL	poly	14	Nov	33	5.9	34.6	17.2	21	1	L	L	12	1	0	6	0	20	2	0	4	0	27	0	0	0	0	59	3	0	7.442	0.692	0.86	0.24	0.958	0.041	0.294	3.085	2.112	40.392	10.527	0.415	5.593
3	PP	PIEL	poly	1	Nov	22	4.8	18	13.6	17	1	L	L	18	1	0	2	0	18	2	0	1	0	15	0	0	0	0	51	3	0	3.953	0.392	1.203	0.076	0.823	0.025	0.092	2.611	2.118	41.37	6.564	0.661	4.583
3	PP	PIEL	poly	5	Nov	31	5.8	33.1	25.2	17	1	L	L	14	3	0	3	0	14	4	0	2	0	22	1	0	1	0	50	8	0	7.63	0.573	0.877	0.142	1.626	0.027	0.176	3.421	2.679	39.155	11.051	0.448	5.345
3	PP	PIEL	poly	8	Nov	26	6.7	43.5	32.3	16	1	L	L	14	1	0	2	0	22	4	0	2	0	28	0	0	0	0	64	5	0	9.527	0.883	2.167	0.18	2.972	0.027	0.095	6.324	5.234	52.969	15.851	0.664	3.881
3	PP	PIEL	poly	16	Nov	9	2.2	2.5	1.8	14	1	L	L	16	0	0	1	0	14	0	0	0	0	15	0	0	0	0	45	0	0	0.564	0.072	0.08	0.015	0.041	0.005	0.01	0.223	0.131	26.435	0.787	0.395	4.091
4	PP	PIEL	poly	2	Nov	35	6.1	36.3	26.4	38	1	L	B	21	1	0	1	0	22	0	0	2	0	52	0	0	0	0	95	1	0	7.653	0.797	1.369	0.243	0.505	0.107	0.751	3.772	2.625	66.112	11.425	0.493	5.738
4	PP	PIEL	poly	4	Nov	33	5	23.4	30.2	18	1	L	L	9	1	0	3	0	19	2	0	1	0	20	0	0	0	0	48	3	0	5.814	0.443	0.763	0.151	1.068	0.034	0.053	2.512	1.884	36	8.326	0.432	6.6
4	PP	PIEL	poly	5	Nov	35	6	34.4	31.2	21	1	L	L	22	1	0	5	0	19	1	0	3	0	24	1	0	0	0	65	3	0	7.73	0.557	2.072	0.088	0.861	0.026	0.268	3.872	3.201	53.736	11.602	0.501	5.833
4	PP	PIEL	poly	6	Nov	32	5.4	31.1	21.5	16	1	L	B	11	2	0	5	0	18	0	0	3	0	19	0	0	0	0	48	2	0	6.249	0.52	1.344	0.066	0.493	0.015	0.186	2.624	2.023	37.006	8.873	0.42	5.926
5	PP	PIEL	poly	1	Nov	37	6	38.8	8.7	22	1	L	L	18	4	0	6	0	22	3	0	1	0	29	0	0	0	0	69	7	0	7.966	0.469	0.919	0.073	0.43	0.019	0.099	2.009	1.448	49.732	9.975	0.252	6.167
5	PP	PIEL	poly	3	Nov	34	7.5	62.2	24.8	29	1	L	B	27	3	1	0	0	19	2	0	3	0	30	0	0	0	0	76	5	1	12.638	1.137	1.357	0.155	0.908	0.054	0.344	3.955	2.609	50.135	16.593	0.313	4.533
5	PP	PIEL	poly	9	Nov	37	5.3	41.2	23.8	23	1	L	S	13	3	0	0	0	25	4	0	2	0	42	0	0	0	0	80	7	0	7.672	0.527	0.782	0.202	1.404	0.045	0.215	3.175	2.401	60.498	10.847	0.414	6.981
5	PP	PIEL	poly	13	Nov	35	4.4	27.6	6.8	48	1	L	L	10	3	0	0	0	16	2	0	3	0	62	0	0	0	0	88	5	0	4.659	0.333	0.228	0.115	0.257	0.05	0.042	1.025	0.527	45.245	5.684	0.22	7.955
1	PS	PIEL	sam	3	Aug	15.5	2.3	6.2	4.3	20	1	L	B	12	0	0	0	0	14	0	0	0	0	24	1	0	0	0	50	1	0	0.993	0.073	0.076	0.012	0.042	0.014	0.038	0.255	0.156	30.588	1.248	0.257	6.739
1	PS	PIEL	sam	8	Aug	15	2.5	6.6	5	13	1	L	L	16	0	0	3	0	18	0	0	1	0	13	0	0	0	0	47	0	0	1.096	0.088	0.176	0.014	0.078	0.004	0.022	0.382	0.276	33.958	1.478	0.349	6
1	PS	PIEL	sam	15	Aug	14	2.2	4.4	4.6	12	1	L	L	18	0	0	0	0	17	0	0	0	0	7	0	0	0	0	42	0	0	0.726	0.066	0.091	0.009	0.1	0.004	0.025	0.295	0.216	30.753	1.021	0.406	6.364
1	PS	PIEL	sam	16	Aug	13.5	2.2	6	4.4	14	1	L	B	11	0	0	0	0	21	0	0	0	0	12	0	0	1	0	44	0	0	0.954	0.069	0.101	0.013	0.086	0.012	0.031	0.312	0.218	30.744	1.266	0.327	6.136
2	PS	PIEL	sam	3	Aug	17	2.5	8.2	6.5	13	1	L	B	15	0	0	4	0	22	0	0	0	0	24	0	1	0	0	61	0	1	1.495	0.112	0.207	0.026	0.129	0.011	0.071	0.556	0.407	44.653	2.051	0.372	6.8
2	PS	PIEL	sam	8	Aug	16.5	2.5	7.4	6.2	17	1	B	L	13	0	0	0	0	25	0	0	0	0	34	0	0	0	0	72	0	0	1.396	0.125	0.175	0.017	0.129	0.014	0.033	0.493	0.337	49.217	1.889	0.353	6.6
2	PS	PIEL	sam	9	Aug	17	1.7	4.7	3.9	12	1	L	L	17	0	0	0	0	24	0	0	0	0	13	0	0	0	0	54	0	0	0.825	0.058	0.108	0.008	0.091	0.003	0.01	0.278	0.209	40.597	1.103	0.337	10
2	PS	PIEL	sam	13	Aug	17	2.3	8.1	7	15	1	L	S	11	0	0	0	0	21	0	0	0	0	25	0	0	0	0	57	0	0	1.386	0.09	0.208	0.002	0.152	0.015	0.019	0.486	0.379	44.451	1.872	0.351	7.391
3	PS	PIEL	sam	3	Aug	19	2.1	6.6	4.6	22	1	L	B	12	0	0	3	0	15	0	0	0	0	37	0	0	0	0	64	0	0	1.035	0.067	0.126	0.011	0.058	0.016	0.029	0.307	0.213	44.404	1.342	0.297	9.048
3	PS	PIEL	sam	9	Aug	20	2.8	9.6	6.5	17	1	L	S	11	0	0	2	0	19	0	0	0	0	16	0	0	0	0	46	0	0	1.455	0.098	0.179	0.018	0.127	0.018	0.026	0.466	0.332	32.773	1.921	0.32	7.143
3	PS	PIEL	sam	10	Aug	20.5	2.8	8.8	4.9	14	1	B	B	13	0	0	3	0	25	0	0	0	0	25	0	0	0	0	63	0	0	1.355	0.031	0.145	0.01	0.078	0.003	0.06	0.327	0.283	54.523	1.682	0.241	7.321
3	PS	PIEL	sam	11	Aug	16.5	2.5	6.9	4.2	12	1	L	L	16	0	0	0	0	35	0	0	0	0	13	0	0	0	0	64	0	0	1.045	0.09	0.13	0.018	0.068	0.009	0.01	0.325	0.208	40.96	1.37	0.311	6.6
4	PS	PIEL	sam	5	Aug	19.5	2.4	9.9	8	14	1	L	B	15	0	0	5	0	14	0	0	0	0	27	0	0	0	0	56	0	0	1.462	0.104	0.262	0.017	0.387	0.012	0.025	0.807	0.674	46.771	2.269	0.552	8.125
4	PS	PIEL	sam	6	Aug	16	1.8	5.9	4.8	13	1	L	B	13	0	0	1	0	20	0	0	0	0	18	0	1	0	0	51	0	1	0.876	0.07	0.087	0.014	0.106	0.005	0.025	0.307	0.218	36.215	1.183	0.35	8.889
4	PS	PIEL	sam	10	Aug	18	2.3	8.9	5.1	12	1	L	L	13	0	0	0	0	24	0	0	0	0	17	0	0	0	0	54	0	0	1.124	0.082	0.104	0.019	0.098	0.006	0.033	0.342	0.235	37.105	1.466	0.304	7.826
4	PS	PIEL	sam	15	Aug	16	2	6.7	5.9	12	1	L	L	7	0	0	3	0	22	0	0	0	0	14	0	0	1	0	43	0	0	0.866	0.05	0.098	0.008	0.08	0.005	0.044	0.285	0.222	33.495	1.151	0.329	8
5	PS	PIEL	sam	1	Aug	15	2.4	5.6	4.9	20	1	L	B	20	0	0	0	0	24	0	1	0	0	32	0	0	0	0	76	0	1	0.89	0.066	0.101	0.011	0.057	0.029	0.023	0.287	0.181	47.93	1.177	0.322	6.25
5	PS	PIEL	sam	5	Aug	15.5	2	6.1	4.4	14	1	L	S	14	0	0	0	0	17	0	0	0	0	21	1	0	0	0	52	1	0	0.719	0.055	0.098	0.009	0.053	0.015	0.028	0.258	0.179	36.078	0.977	0.359	7.75
5	PS	PIEL	sam	8	Aug	11.5	1.9	3.6	3.8	12	1	L	L	13	0	0	0	0	19	0	0	0	0	6	0	0	0	0	38	0	0	0.61	0.033	0.092	0.012	0.103	0.003	0.019	0.262	0.214	31.038	0.872	0.43	6.053
5	PS	PIEL	sam	9	Aug	15.5	2.4	7.4	6.4	16	1	B	S	12	0	0	2	0	23	0	0	0	0	21	0	0	2	0	56	0	0	1.147	0.078	0.154	0.013	0.093	0.021	0.028	0.387	0.275	39.793	1.534	0.337	6.458
1	PS	PIEL	sam	1	Nov	38	5.5	35.5	28.1	18	1	L	L	12	0	0	2	0	13	0	0	1	0	15	0	0	0	0	40	0	0	7.57	0.556	0.341	0.061	2.199	0.007	0.039	3.203	2.579	32.207	10.773	0.423	6.909
1	PS	PIEL	sam	2	Nov	41	6.5	41.7	40.6	14	1	L	L	14	0	1	7	0	19	0	0	1	0	18	0	1	0	0	51	0	2	10.384	0.758	2.557	0.142	0.995	0.034	0.091	4.577	3.643	40.593	14.961	0.441	6.308
1	PS	PIEL	sam	5	Nov	34	5.3	18.6	22.2	15	1	L	L	14	0	0	7	0	14	0	1	1	0	22	0	0	0	0	50	0	1	5.501	0.458	0.872	0.09	0.726	0.012	0.244	2.402	1.842	38.343	7.903	0.437	6.415
1	PS	PIEL	sam	9	Nov	37	5.2	26.6	12.6	39	1	L	B	7	0	0	4	0	20	0	1	4	0	49	0	0	0	0	76	0	1	5.078	0.433	0.43	0.206	0.971	0.148	0.155	2.343	1.556	50.472	7.421	0.461	7.115
2	PS	PIEL	sam	4	Nov	36	7	64.3	42	28	1	L	S	18	0	0	3	0	8	0	2	2	0	54	0	0	0	0	80	0	2	13.2	0.967	1.845	0.177	0.22	0.091	0.327	3.627	2.392	52.76	16.827	0.275	5.143
2	PS	PIEL	sam	10	Nov	39	5.9	46.2	27.4	36	1	L	S	18	0	2	5	0	20	0	0	0	0	43	0	0	0	0	81	0	2	9.466	0.6	1.508	0.082	0.57	0.063	0.08	2.903	2.158	60.213	12.369	0.307	6.61
2	PS	PIEL	sam	11	Nov	33	5.5	30.8	14.6	30	1	L	L	13	0	1	5	0	19	0	2	6	0	52	0	0	0	0	84	0	3	5.975	0.541	0.776	0.156	0.506	0.041	0.128	2.148	1.41	55.14	8.123	0.359	6
2	PS	PIEL	sam	12	Nov	29	5.6	42.2	19.8	15	1	L	L	9	0	2	4	0	18	0	0	4	0	19	0	0	0	0	46	0	2	8.689	0.614	0.69	0.254	1.573	0.025	0.22	3.376	2.483	33.832	12.065	0.389	5.179
3	PS	PIEL	sam	4	Nov	30	4	15.9	8.5	13	1	L	L	14	0	1	3	0	23	0	0	0	0	13	0	0	0	0	50	0	1	3.881	0.281	0.53	0.03	0.204	0.004	0.05	1.099	0.784	35.669	4.98	0.283	7.5
3	PS	PIEL	sam	12	Nov	35	7	57.5	28.2	14	1	L	L	11	0	2	5	0	12	0	0	0	0	6	0	0	0	0	29	0	2	11.573	0.953	3.689	0.027	0.136	0.006	0.022	4.833	3.847	23.084	16.406	0.418	5
3	PS	PIEL	sam	14	Nov	34	6	45	23.1	13	1	L	L	24	0	1	2	0	24	0	1	1	0	26	0	0	0	0	74	0	2	10.4	0.805	1.616	0.168	1.003	0.017	0.131	3.74	2.75	54.412	14.14	0.36	5.667
3	PS	PIEL	sam	15	Nov	37	6.2	52.7	20.1	35	1	L	S	15	0	1	4	0	14	0	2	2	0	54	0	0	0	0	83	0	3	11.846	0.739	1.302	0.16	1.554	0.101	0.264	4.12	3.12	62.854	15.966	0.348	5.968
4	PS	PIEL	sam	3	Nov	39	8	66.5	40.3	14	1	L	L	29	0	1	4	0	22	0	2	1	0	26	0	0	0	0	77	0	3	14.21	1.8	3.534	0.196	2.507	0.012	0.127	8.176	6.168	58.089	22.386	0.575	4.875
4	PS	PIEL	sam	12	Nov	47	6.7	60.4	37.6	44	1	L	S	17	0	2	4	0	20	0	0	3	0	47	0	0	0	0	84	0	2	10.747	0.847	1.707	0.13	0.606	0.103	0.948	4.341	3.261	63.102	15.088	0.404	7.015
4	PS	PIEL	sam	13	Nov	39	6	42.5	22.2	35	1	L	S	13	0	3	0	0	28	0	1	1	0	73	0	0	0	0	114	0	4	8.094	0.691	0.9	0.199	0.96	0.099	0.118	2.967	1.978	76	11.061	0.367	6.5
4	PS	PIEL	sam	14	Nov	30	5	20.9	18.1	40	1	L	S	12	0	1	4	0	17	0	3	3	0	68	0	1	0	0	97	0	5	4.55	0.391	1.011	0.088	0.386	0.107	0.185	2.168	1.582	70.781	6.718	0.476	6
5	PS	PIEL	sam	2	Nov	30	6.2	57.3	20.6	40	1	L	S	22	0	1	4	0	19	0	1	3	0	74	0	0	0	0	115	0	2	11.104	0.819	1.074	0.21	0.803	0.101	0.014	3.021	1.891	71.984	14.125	0.272	4.839
5	PS	PIEL	sam	4	Nov	28	7.2	50.8	48.2	21	1	L	B	16	0	0	5	0	33	2	0	3	0	26	0	0	0	0	75	2	0	11.444	1.093	3.19	0.182	2.155	0.051	0.146	6.817	5.491	60.411	18.261	0.596	3.889
5	PS	PIEL	sam	15	Nov	28	4.9	29.1	13.2	41	1	L	S	16	0	0	4	0	21	0	2	4	0	73	0	0	0	0	110	0	2	5.964	0.474	0.616	0.12	0.557	0.16	0.133	2.06	1.306	69.738	8.024	0.345	5.714
5	PS	PIEL	sam	16	Nov	29	5.3	34.9	14.3	25	1	L	S	12	0	0	1	0	17	0	2	1	0	55	0	0	0	0	84	0	2	7.723	0.555	0.856	0.146	0.76	0.051	0.083	2.451	1.699	58.228	10.174	0.317	5.472

## Sheet: Container Notes
Abbreviation		description	unit
HT	HT	shoot height	cm
DIA	DIA	root collar diameter	mm
SV	SV	shoot volume	cc
RV	RV	root volume	cc
TRL	TRL	total root length	cm
RT	RT	number of root tips	#
TTF	TTF	total tap form; linear, bent, spiral	form
TIPTF	TIPTF	tap tip form: linear, bent, spiral	form
TL	TL	top number of lateral roots	#
TS	TS	top number of spiral roots	#
TSC	TSC	top number of spiral control	#
TB	TB	top number of bent roots	#
TG	TG	top number of green roots	#
ML	ML	middle number of lateral roots	#
MS	MS	middle number of spiral roots	#
MSC	MSC	middle number of spiral control	#
MB	MB	middle number of bent roots	#
MG	MG	middle number of green roots	#
BL	BL	bottom number of lateral roots	#
BS	BS	bottom number of spiral roots	#
BSC	BSC	bottom number of spiral control	#
BB	BB	bottom number of bent roots	#
BG	BG	bottom number of green roots	#
TOTALLATERAL	TOTALLATERAL	total number of lateral roots	#
TOTALSPIRAL	TOTALSPIRAL	total number of spiral roots	#
TOTALSPIRALCTRL	TOTALSPIRALCONTROL	total number of spiral control	#
SDW	SDW	shoot dry weight	g
TTD	TTD	top portion of tap root dry weight	g
TLD	TLD	top portion of lateral roots dry weight	g
MTD	MTD	mid potion of tap root dry weight	g
MLD	MLD	mid portion of lateral root dry weight	g
BTD	BTD	bottom portion of tap root dry weight	g
BLD	BLD	bottom portion of lateral roots dry weight	g
RD	RD	total root dry weight	g
FOLRDW	FOLRDW	total lateral rooot dry weight	g
FIB	FIB	root fibrosity	g
TOTALDW	TOTALDW	total seedlings dry weight	formula
RS	RS	root to shoot ratio	ratio
STURD	STURD	sturdiness quotient	formula

## Sheet: Temperature Data
date	time	new time	cb1	cb2	cb3	cb4	sb1	sb3	sb4	cg1	cg2	cg4	sg1	sg2	sg3	sg4	sc1	sc2	sc3	sc4	cc1	cc2	cc3	cc4
2013-08-16	10:01:00	10:00:00	21.5	21.5	21.5	21.5	22	21.5	21.5	21.5	22	21.5	21.5	21.5	21.5	22	21.5	21.5	21.5	21.5	21	21.5	21.5	22
2013-08-16	10:11:00	10:10:00	21.5	22	21.5	22	23	21.5	22	20.5	21.5	21.5	21.5	21	21	21.5	21.5	22	21.5	21.5	21.5	22	22.5	22.5
2013-08-16	10:21:00	10:20:00	22	23	22.5	22.5	24.5	22.5	23	21	21.5	21.5	22.5	21	21.5	21.5	22.5	23	22.5	22	22.5	23	23.5	24.5
2013-08-16	10:31:00	10:30:00	22	24	23	23	25.5	23	24	20.5	21.5	22	23	21.5	21.5	21.5	23	24	23	22.5	23	24	24.5	25
2013-08-16	10:41:00	10:40:00	22	24	23	23.5	26.5	23	24.5	21	21.5	21.5	23	21.5	22	22	23.5	24.5	23.5	23	23.5	24.5	24.5	26
2013-08-16	10:51:00	10:50:00	23	25	23.5	23.5	28	24	25	21.5	22	22	23.5	22	22.5	23	24.5	25	24	23.5	24	25.5	25	27.5
2013-08-16	11:01:00	11:00:00	24	26	25	24.5	29	25	26	22.5	23	23	25	23	23	23.5	25.5	26.5	25	24	24.5	26.5	25.5	28.5
2013-08-16	11:11:00	11:10:00	25	27.5	26	25	31	26	27	23.5	24	24	26.5	24	24	24.5	26	28	25.5	25	25.5	27.5	26.5	29.5
2013-08-16	11:21:00	11:20:00	26	28	27	26	32	26.5	28	24.5	25.5	24.5	27	25	24.5	25	27	28.5	26	25.5	26	28	27	30.5
2013-08-16	11:31:00	11:30:00	26	27	26.5	26	31	26.5	27.5	24.5	25.5	25	27	25	25	25.5	27	28	26	25.5	25.5	27.5	27	30
2013-08-16	11:41:00	11:40:00	25.5	26.5	26	26	29.5	25.5	26.5	24.5	25	24.5	26.5	25	24.5	25	26.5	27	25.5	25.5	25	26.5	26.5	29
2013-08-16	11:51:00	11:50:00	25	26	25.5	25.5	28	25	26	24	25	24.5	25.5	24.5	24.5	25	26	26.5	25	25	25	26	26	28
2013-08-16	12:01:00	12:00:00	24	25.5	25	25	27.5	24.5	26	23.5	24.5	24	25.5	24	24	24.5	25.5	25.5	25	25	24.5	26	26	27.5
2013-08-16	12:11:00	12:10:00	23.5	25.5	24.5	24	27	24.5	26	23.5	24	24	25	24	24	24.5	25.5	24.5	24.5	24.5	24.5	26	25.5	27
2013-08-16	12:21:00	12:20:00	24	25	24	24	26.5	24	26	23.5	24.5	24	25	24.5	24	24.5	25.5	24.5	24.5	24.5	24.5	26	25.5	27
2013-08-16	12:31:00	12:30:00	24.5	25	24.5	24	26.5	24.5	26	24	24.5	24.5	25	24.5	24	24.5	25.5	24.5	24.5	24.5	24.5	26	25.5	26.5
2013-08-16	12:41:00	12:40:00	25.5	26.5	25.5	24.5	27.5	25.5	27	24.5	25.5	25	26	25.5	24.5	25	25.5	26	25.5	25.5	25	27.5	26	27
2013-08-16	12:51:00	12:50:00	27.5	28.5	27.5	26.5	28.5	27	29	25.5	27	26.5	27.5	27	26	25.5	26.5	28	27	27	26.5	29	28	28
2013-08-16	01:01:00	13:00:00	29	30	29.5	27.5	29	28.5	30	26.5	28	28	29.5	28.5	27	26	27	30	29	28	28	30.5	29.5	28.5
2013-08-16	01:11:00	13:10:00	29.5	30	30.5	27.5	28.5	29	30.5	27	28.5	29	30.5	29	28	26	27.5	31	30	29	29	30.5	30	28.5
2013-08-16	01:21:00	13:20:00	30	28.5	31	27	28	28.5	30	27	29	29.5	31	29.5	28.5	26.5	27.5	31.5	30.5	29.5	28.5	31	30.5	28
2013-08-16	01:31:00	13:30:00	30.5	28	32	27	28	28	29.5	27.5	29.5	30	31.5	30	29.5	26.5	27.5	32	30.5	30.5	28	31	30	28
2013-08-16	01:41:00	13:40:00	31.5	27.5	32.5	27	28	28	28.5	28	30	30	32	30.5	30	27	28	31.5	30	30.5	27.5	30	29.5	28
2013-08-16	01:51:00	13:50:00	31.5	27.5	32	27.5	28.5	27.5	28.5	29.5	30.5	30.5	30	31	30	28	28.5	30	29	30	27	29.5	29	28.5
2013-08-16	02:01:00	14:00:00	31	28	31.5	28	29.5	27	29.5	29	30	30	28	30	28.5	28.5	28.5	26	27	28.5	26.5	29	28.5	28.5
2013-08-16	02:11:00	14:10:00	31	29	31.5	28.5	30.5	27.5	30.5	28.5	29.5	29.5	27	29.5	27.5	28.5	28.5	25.5	27	28	26.5	29	28	29
2013-08-16	02:21:00	14:20:00	31	29	31	28.5	30	28	30.5	28.5	29	29.5	27	29	27	28	28	25.5	27	27.5	26.5	28.5	28	29
2013-08-16	02:31:00	14:30:00	30.5	28.5	30.5	28.5	29.5	27.5	29.5	28	28.5	29	27	28.5	26.5	28	28	25.5	27	27.5	26.5	28	27.5	29
2013-08-16	02:41:00	14:40:00	30	28	30	28	29	27.5	29	28	28	28.5	26.5	28	26.5	27.5	27.5	25.5	27	27	26.5	27.5	27.5	28.5
2013-08-16	02:51:00	14:50:00	29.5	27.5	29.5	27.5	28.5	27	28.5	27.5	27.5	28.5	26.5	27.5	26	27	27	26	26.5	27	26	27.5	27	28
2013-08-16	03:01:00	15:00:00	29	27.5	29.5	27.5	28	27	28	27.5	27.5	28	26.5	27.5	26	27	27	26	26.5	26.5	26	27	27	28
2013-08-16	03:11:00	15:10:00	29	27	29	27.5	28	26.5	28	27.5	27.5	27.5	26.5	27.5	26	27	27	26	26.5	26.5	26	27	27	28
2013-08-16	03:21:00	15:20:00	29	27.5	29	27.5	28	27	28	27.5	27.5	27.5	26.5	27.5	26	27	27	26	26.5	26.5	26	27	27	28
2013-08-16	03:31:00	15:30:00	29	27.5	29.5	28	28.5	27	28	27.5	27.5	27.5	26.5	27.5	26	27	27	26.5	26.5	26.5	26	27	27	28.5
2013-08-16	03:41:00	15:40:00	29	27.5	29	28	28.5	26.5	28	27.5	27	27.5	26.5	27	25.5	27	27	26.5	26.5	26.5	26	27	27	28
2013-08-16	03:51:00	15:50:00	29	27.5	29	28	28.5	26.5	28	27.5	27	27.5	26	27	25.5	27	27	26.5	26.5	26.5	26	27	26.5	28
2013-08-16	04:01:00	16:00:00	28	27	28.5	27.5	28	26	27.5	27.5	27	27	26	27	25.5	27	26.5	26	26	26	25.5	26.5	26.5	28
2013-08-16	04:11:00	16:10:00	26.5	24.5	27	24	27	23	27	25.5	26	26	23.5	26	25	26	26	23.5	25	25.5	24	26	24.5	27
2013-08-16	04:21:00	16:20:00	24.5	23	25.5	21.5	26.5	21	26	24	25	24.5	22	24	23.5	25	25	21.5	24	24.5	22.5	25	23.5	26
2013-08-16	04:31:00	16:30:00	24	23	25	21	26	21	26	23.5	24.5	24	21.5	23.5	23	24.5	25	21	23	24	21.5	24.5	23	26
2013-08-16	04:41:00	16:40:00	24	23	24.5	21.5	26.5	21.5	26	23.5	24	23.5	22	23.5	23	24.5	24.5	21	23	24	21.5	24.5	23	26
2013-08-16	04:51:00	16:50:00	24.5	23.5	24.5	22	26.5	22	26	24	24	23.5	22	23.5	23	24	24.5	21.5	23	23.5	22	24.5	23	26
2013-08-16	05:01:00	17:00:00	24.5	23.5	25	22.5	27	22.5	26.5	24	24	23.5	22.5	23.5	23	24	24.5	22	23	23.5	22	24.5	23	26
2013-08-16	05:11:00	17:10:00	25	23.5	25	23	27	23	26.5	24	24	24	22.5	23.5	23	24	24.5	22.5	23	23.5	22	24.5	23	26
2013-08-16	05:21:00	17:20:00	24.5	24	25	23	26.5	23	26	24	24	23.5	22.5	23.5	23	24	24.5	22.5	23	23.5	22	24.5	23	26
2013-08-16	05:31:00	17:30:00	24.5	24	25	23.5	26.5	23	26	24	24	23.5	22.5	23.5	23	24	24.5	22.5	23	23.5	22	24	23	25.5
2013-08-16	05:41:00	17:40:00	24.5	24	25	23.5	26.5	23.5	26	24	24	23.5	22.5	23.5	23	24	24	22.5	23	23.5	22	24	23	25.5
2013-08-16	05:51:00	17:50:00	24.5	24	25	24	26.5	23.5	26	24	24	23.5	22.5	23.5	23	24	24	22.5	23	23.5	22	24	23	25.5
2013-08-16	06:01:00	18:00:00	24.5	24	24.5	23.5	25.5	23	25.5	24	23.5	23.5	22.5	23.5	22.5	24	24	22.5	23	23	22	23.5	23	25
2013-08-16	06:11:00	18:10:00	24	23.5	24.5	23.5	25	23	25	23.5	23.5	23	22.5	23	22.5	23.5	23.5	22.5	23	23	22	23.5	22.5	24.5
2013-08-16	06:21:00	18:20:00	23.5	23.5	24	23.5	24.5	23	24.5	23.5	23.5	23	22.5	23	22.5	23.5	23.5	22.5	22.5	23	22	23	22.5	24.5
2013-08-16	06:31:00	18:30:00	23	23	23.5	23	24	22.5	24	23	23	23	22.5	22.5	22.5	23	23	22.5	22.5	23	22	23	22.5	24
2013-08-16	06:41:00	18:40:00	23	23	23.5	23	24	22.5	23.5	23	23	22.5	22	22.5	22.5	23	23	22.5	22.5	22.5	21.5	23	22	23.5
2013-08-16	06:51:00	18:50:00	23	23	23	23	23.5	22.5	23.5	23	23	22.5	22	22.5	22.5	23	23	22	22.5	22.5	21.5	22.5	22	23.5
2013-08-16	07:01:00	19:00:00	22.5	22.5	23	22.5	23.5	22.5	23.5	22.5	22.5	22.5	22	22.5	22	23	22.5	22	22.5	22.5	21.5	22.5	22	23
2013-08-16	07:11:00	19:10:00	22.5	22.5	23	22.5	23	22	23	22.5	22.5	22	22	22	22	22.5	22.5	22	22	22.5	21.5	22.5	22	23
2013-08-16	07:21:00	19:20:00	22	22	22.5	22.5	22.5	22	22.5	22.5	22.5	22	21.5	22	22	22.5	22.5	22	22	22	21.5	22	22	22.5
2013-08-16	07:31:00	19:30:00	22	22	22	22	22.5	21.5	22.5	22	22.5	22	21.5	22	22	22.5	22	21.5	22	22	21.5	22	21.5	22.5
2013-08-16	07:41:00	19:40:00	21.5	21.5	22	22	22	21.5	22	22	22	22	21.5	21.5	21.5	22	22	21.5	21.5	22	21	21.5	21.5	22
2013-08-16	07:51:00	19:50:00	21.5	21.5	22	21.5	22	21.5	22	22	22	21.5	21.5	21.5	21.5	22	22	21.5	21.5	22	21	21.5	21.5	22
2013-08-16	08:01:00	20:00:00	21.5	21.5	21.5	21.5	21.5	21.5	22	21.5	22	21.5	21	21.5	21.5	22	21.5	21.5	21.5	21.5	21	21.5	21.5	22
2013-08-16	08:11:00	20:10:00	21	21.5	21.5	21.5	21.5	21.5	21.5	21.5	21.5	21.5	21	21.5	21.5	22	21.5	21	21.5	21.5	21	21.5	21	21.5
2013-08-16	08:21:00	20:20:00	21	21	21.5	21.5	21.5	21	21.5	21.5	21.5	21	21	21	21.5	21.5	21.5	21	21.5	21.5	21	21	21	21.5
2013-08-16	08:31:00	20:30:00	21	21	21	21	21.5	21	21.5	21.5	21.5	21	21	21	21	21.5	21.5	21	21	21.5	21	21	21	21.5
2013-08-16	08:41:00	20:40:00	21	21	21	21	21.5	21	21.5	21.5	21.5	21	21	21	21	21.5	21	21	21	21.5	20.5	21	21	21.5
2013-08-16	08:51:00	20:50:00	20.5	21	21	21	21	21	21	21.5	21.5	21	21	21	21	21.5	21	21	21	21	20.5	21	21	21
2013-08-16	09:01:00	21:00:00	20.5	21	21	21	21	21	21	21	21.5	21	20.5	21	21	21.5	21	21	21	21	20.5	21	21	21
2013-08-16	09:11:00	21:10:00	20.5	20.5	21	21	21	21	21	21	21	21	20.5	21	21	21.5	21	21	21	21	20.5	21	21	21
2013-08-16	09:21:00	21:20:00	20.5	20.5	21	21	21	21	21	21	21	21	20.5	21	21	21.5	21	21	21	21	20.5	21	21	21
2013-08-16	09:31:00	21:30:00	20.5	20.5	20.5	21	21	21	21	21	21	21	20.5	21	21	21.5	21	21	21	21	20.5	21	21	21
2013-08-16	09:41:00	21:40:00	20.5	20.5	20.5	21	21	21	21	21	21	21	20.5	21	21	21.5	21	21	21	21	20.5	21	21	21
2013-08-16	09:51:00	21:50:00	20.5	20.5	20.5	21	21	21	21	21	21	20.5	20.5	20.5	21	21	21	20.5	21	21	20.5	20.5	21	21
2013-08-16	10:01:00	22:00:00	20.5	20.5	20.5	21	21	21	21	21	21	20.5	20.5	20.5	20.5	21	21	20.5	21	21	20.5	20.5	20.5	21
2013-08-16	10:11:00	22:10:00	20.5	20.5	20.5	20.5	21	20.5	21	21	21	20.5	20.5	20.5	20.5	21	20.5	20.5	20.5	21	20.5	20.5	20.5	21
2013-08-16	10:21:00	22:20:00	20.5	20.5	20.5	20.5	21	20.5	20.5	21	21	20.5	20.5	20.5	20.5	21	20.5	20.5	20.5	21	20.5	20.5	20.5	21
2013-08-16	10:31:00	22:30:00	20	20.5	20.5	20.5	21	20.5	20.5	21	21	20.5	20.5	20.5	20.5	21	20.5	20.5	20.5	20.5	20.5	20.5	20.5	20.5
2013-08-16	10:41:00	22:40:00	20	20	20.5	20.5	21	20.5	20.5	21	21	20.5	20.5	20.5	20.5	21	20.5	20.5	20.5	20.5	20	20.5	20.5	20.5
2013-08-16	10:51:00	22:50:00	20	20	20.5	20.5	20.5	20.5	20.5	20.5	21	20.5	20	20.5	20.5	21	20.5	20.5	20.5	20.5	20	20.5	20.5	20.5
2013-08-16	11:01:00	23:00:00	20	20	20.5	20.5	20.5	20.5	20.5	20.5	20.5	20.5	20	20.5	20.5	21	20.5	20.5	20.5	20.5	20	20.5	20.5	20.5
2013-08-16	11:11:00	23:10:00	20	20	20	20.5	20.5	20.5	20.5	20.5	20.5	20.5	20	20.5	20.5	21	20.5	20.5	20.5	20.5	20	20.5	20.5	20.5
2013-08-16	11:21:00	23:20:00	20	20	20	20.5	20.5	20.5	20.5	20.5	20.5	20.5	20	20.5	20.5	21	20.5	20.5	20.5	20.5	20	20.5	20.5	20.5
2013-08-16	11:31:00	23:30:00	20	20	20	20.5	20.5	20.5	20.5	20.5	20.5	20.5	20	20.5	20.5	21	20.5	20.5	20.5	20.5	20	20	20.5	20.5
2013-08-16	11:41:00	23:40:00	20	20	20	20.5	20.5	20.5	20.5	20.5	20.5	20	20	20	20.5	20.5	20.5	20	20.5	20.5	20	20	20	20.5
2013-08-16	11:51:00	23:50:00	20	20	20	20.5	20.5	20.5	20.5	20.5	20.5	20	20	20	20	20.5	20.5	20	20.5	20.5	20	20	20	20.5
2013-08-17	12:01:00	1900-01-01	20	20	20	20	20.5	20	20	20.5	20.5	20	20	20	20	20.5	20	20	20	20.5	20	20	20	20.5
2013-08-17	12:11:00	00:10:00	19.5	19.5	20	20	20	20	20	20.5	20.5	20	20	20	20	20.5	20	20	20	20	20	20	20	20
2013-08-17	12:21:00	00:20:00	19.5	19.5	20	20	20	20	20	20	20.5	20	20	20	20	20.5	20	20	20	20	20	20	20	20
2013-08-17	12:31:00	00:30:00	19.5	19.5	20	20	20	20	20	20	20	20	19.5	20	20	20.5	20	20	20	20	19.5	20	20	20
2013-08-17	12:41:00	00:40:00	19.5	19.5	19.5	20	20	20	20	20	20	20	19.5	20	20	20.5	20	20	20	20	19.5	20	20	20
2013-08-17	12:51:00	00:50:00	19.5	19.5	19.5	20	20	20	19.5	20	20	19.5	19.5	19.5	20	20.5	20	20	20	20	19.5	19.5	20	20
2013-08-17	01:01:00	01:00:00	19.5	19.5	19.5	20	20	20	19.5	20	20	19.5	19.5	19.5	20	20	20	19.5	20	20	19.5	19.5	19.5	20
2013-08-17	01:11:00	01:10:00	19	19.5	19.5	19.5	19.5	19.5	19.5	20	20	19.5	19.5	19.5	19.5	20	19.5	19.5	20	20	19.5	19.5	19.5	19.5
2013-08-17	01:21:00	01:20:00	19	19	19.5	19.5	19.5	19.5	19.5	20	20	19.5	19.5	19.5	19.5	20	19.5	19.5	19.5	20	19.5	19.5	19.5	19.5
2013-08-17	01:31:00	01:30:00	19	19	19.5	19.5	19.5	19.5	19.5	19.5	20	19.5	19.5	19.5	19.5	20	19.5	19.5	19.5	19.5	19.5	19.5	19.5	19.5
2013-08-17	01:41:00	01:40:00	19	19	19	19.5	19.5	19.5	19.5	19.5	19.5	19.5	19.5	19.5	19.5	20	19.5	19.5	19.5	19.5	19	19.5	19.5	19.5
2013-08-17	01:51:00	01:50:00	19	19	19	19.5	19.5	19.5	19.5	19.5	19.5	19.5	19	19.5	19.5	20	19.5	19.5	19.5	19.5	19	19.5	19.5	19.5
2013-08-17	02:01:00	02:00:00	19	19	19	19.5	19.5	19.5	19	19.5	19.5	19.5	19	19.5	19.5	20	19.5	19.5	19.5	19.5	19	19	19.5	19.5
2013-08-17	02:11:00	02:10:00	19	19	19	19.5	19	19.5	19	19.5	19.5	19	19	19	19.5	19.5	19.5	19	19.5	19.5	19	19	19.5	19.5
2013-08-17	02:21:00	02:20:00	18.5	19	19	19.5	19	19	19	19.5	19.5	19	19	19	19	19.5	19.5	19	19.5	19.5	19	19	19	19
2013-08-17	02:31:00	02:30:00	18.5	18.5	19	19	19	19	19	19.5	19.5	19	19	19	19	19.5	19	19	19	19.5	19	19	19	19
2013-08-17	02:41:00	02:40:00	18.5	18.5	19	19	19	19	19	19	19.5	19	19	19	19	19.5	19	19	19	19	19	19	19	19
2013-08-17	02:51:00	02:50:00	18.5	18.5	19	19	19	19	19	19	19	19	18.5	19	19	19.5	19	19	19	19	19	19	19	19
2013-08-17	03:01:00	03:00:00	18.5	18.5	18.5	19	19	19	18.5	19	19	19	18.5	19	19	19.5	19	19	19	19	18.5	19	19	19
2013-08-17	03:11:00	03:10:00	18.5	18.5	18.5	19	18.5	19	18.5	19	19	19	18.5	19	19	19	19	19	19	19	18.5	18.5	19	18.5
2013-08-17	03:21:00	03:20:00	18.5	18.5	18.5	19	18.5	19	18.5	19	19	18.5	18.5	18.5	19	19	18.5	19	19	19	18.5	18.5	19	18.5
2013-08-17	03:31:00	03:30:00	18.5	18.5	18.5	19	18.5	19	18.5	19	19	18.5	18.5	18.5	19	19	18.5	18.5	19	19	18.5	18.5	18.5	18.5
2013-08-17	03:41:00	03:40:00	18.5	18.5	18.5	18.5	18.5	19	18.5	18.5	19	18.5	18.5	18.5	18.5	19	18.5	18.5	19	19	18.5	18.5	18.5	18.5
2013-08-17	03:51:00	03:50:00	18	18.5	18.5	18.5	18.5	19	18.5	18.5	19	18.5	18.5	18.5	18.5	19	18.5	18.5	18.5	19	18.5	18.5	18.5	18.5
2013-08-17	04:01:00	04:00:00	18	18	18.5	18.5	18.5	18.5	18.5	18.5	19	18.5	18.5	18.5	18.5	19	18.5	18.5	18.5	18.5	18.5	18.5	18.5	18.5
2013-08-17	04:11:00	04:10:00	18	18	18.5	18.5	18.5	18.5	18.5	18.5	19	18.5	18.5	18.5	18.5	19	18.5	18.5	18.5	18.5	18.5	18.5	18.5	18.5
2013-08-17	04:21:00	04:20:00	18	18	18.5	18.5	18.5	18.5	18.5	18.5	18.5	18.5	18.5	18.5	18.5	19	18.5	18.5	18.5	18.5	18.5	18.5	18.5	18.5
2013-08-17	04:31:00	04:30:00	18	18	18.5	18.5	18.5	18.5	18.5	18.5	18.5	18.5	18	18.5	18.5	19	18.5	18.5	18.5	18.5	18	18.5	18.5	18.5
2013-08-17	04:41:00	04:40:00	18	18	18.5	18.5	18.5	18.5	18.5	18.5	18.5	18.5	18	18.5	18.5	18.5	18.5	18.5	18.5	18.5	18	18.5	18.5	18.5
2013-08-17	04:51:00	04:50:00	18	18	18	18.5	18.5	18.5	18.5	18.5	18.5	18.5	18	18.5	18.5	18.5	18.5	18.5	18.5	18.5	18	18	18.5	18.5
2013-08-17	05:01:00	05:00:00	18	18	18	18.5	18.5	18.5	18.5	18.5	18.5	18.5	18	18.5	18.5	18.5	18.5	18.5	18.5	18.5	18	18	18.5	18.5
2013-08-17	05:11:00	05:10:00	18	18	18	18.5	18.5	18.5	18	18.5	18.5	18.5	18	18	18.5	18.5	18	18.5	18.5	18.5	18	18	18.5	18
2013-08-17	05:21:00	05:20:00	18	18	18	18.5	18.5	18.5	18	18.5	18.5	18	18	18	18.5	18.5	18	18	18.5	18.5	18	18	18	18
2013-08-17	05:31:00	05:30:00	18	18	18	18.5	18	18.5	18	18.5	18.5	18	18	18	18.5	18.5	18	18	18.5	18.5	18	18	18	18
2013-08-17	05:41:00	05:40:00	18	18	18	18.5	18	18.5	18	18	18.5	18	18	18	18	18.5	18	18	18.5	18.5	18	18	18	18
2013-08-17	05:51:00	05:50:00	18	18	18	18.5	18	18.5	18	18	18.5	18	18	18	18	18.5	18	18	18.5	18.5	18	18	18	18
2013-08-17	06:01:00	06:00:00	18	17.5	18	18	18	18.5	18	18	18.5	18	18	18	18	18.5	18	18	18	18	18	18	18	18
2013-08-17	06:11:00	06:10:00	18	17.5	18	18	18	18.5	18	18	18.5	18	18	18	18	18.5	18	18	18	18	18	18	18	18
2013-08-17	06:21:00	06:20:00	17.5	17.5	18	18	18	18	18	18	18.5	18	18	18	18	18.5	18	18	18	18	18	18	18	18
2013-08-17	06:31:00	06:30:00	17.5	17.5	18	18	18	18	18	18	18	18	17.5	18	18	18.5	18	18	18	18	17.5	18	18	18
2013-08-17	06:41:00	06:40:00	17.5	17.5	18	18	18	18	18	18	18	18	17.5	18	18	18.5	18	18	18	18	17.5	18	18	18
2013-08-17	06:51:00	06:50:00	17.5	17.5	18	18	18	18	18	18	18	18	17.5	18	18	18	18	18	18	18	17.5	18	18	18
2013-08-17	07:01:00	07:00:00	17.5	17.5	18	18	18	18	18	18	18	18	17.5	18	18	18	18	18	18	18	17.5	17.5	18	18
2013-08-17	07:11:00	07:10:00	17.5	17.5	18	18	18	18	18	18	18	18	17.5	18	18	18	18	18	18	18	17.5	18	18	18
2013-08-17	07:21:00	07:20:00	18	17.5	18	18	18	18	18	18	18	18	17.5	18	18	18.5	18	18	18	18	17.5	18	18	18
2013-08-17	07:31:00	07:30:00	18	18	18	18	18.5	18.5	18	18	18.5	18	17.5	18	18	18.5	18	18	18	18	17.5	18	18	18
2013-08-17	07:41:00	07:40:00	18	18	18	18.5	18.5	18.5	18.5	18.5	18.5	18	18	18	18	18.5	18	18	18	18	17.5	18	18	18.5
2013-08-17	07:51:00	07:50:00	18.5	18	18	18.5	19	18.5	18.5	18.5	18.5	18.5	18	18.5	18	18.5	18.5	18	18	18	18	18.5	18	19
2013-08-17	08:01:00	08:00:00	19.5	18.5	18.5	19	20	19	19	19	19	18.5	18	19	18	19	18.5	18.5	18.5	18.5	18	19	18.5	19.5
2013-08-17	08:11:00	08:10:00	21	19	19	19	20.5	19	19.5	20	19.5	19.5	18.5	19.5	18.5	19.5	19.5	19	18.5	18.5	18.5	19.5	19	20.5
2013-08-17	08:21:00	08:20:00	21.5	19.5	19.5	19.5	21	19.5	20	21	20.5	20	18.5	20	18.5	19.5	20	19.5	18.5	18.5	18.5	19.5	19	21
2013-08-17	08:31:00	08:30:00	22	19.5	20	20	21.5	20	20.5	21.5	20.5	20.5	19	20.5	18.5	20	20	19.5	19	19	19	20	19.5	21.5
2013-08-17	08:41:00	08:40:00	22.5	20	20.5	20.5	22	20	21	22	21	20.5	19.5	21	19	20.5	20.5	20	19	19	19	20.5	20	22
2013-08-17	08:51:00	08:50:00	23	20.5	20.5	20.5	22.5	20.5	21.5	22.5	21.5	21	19.5	21.5	19	21	21	20.5	19.5	19.5	19.5	21	20.5	23
2013-08-17	09:01:00	09:00:00	23.5	21	21	21	23.5	20.5	22	23.5	22	21.5	20	22	19.5	21.5	21.5	20.5	19.5	19.5	19.5	21.5	20.5	23.5
2013-08-17	09:11:00	09:10:00	24.5	21.5	22	21.5	24.5	21	22.5	24.5	23	22.5	20.5	22.5	19.5	22.5	22.5	21.5	20	20	20	22.5	21.5	25
2013-08-17	09:21:00	09:20:00	25.5	22	22.5	22	25	21.5	23.5	26	24	23	21	23.5	20	23	23.5	22	20.5	20.5	20.5	23	22	26
2013-08-17	09:31:00	09:30:00	26	22.5	23	22.5	26	22	24	27	24.5	24	21.5	24.5	20.5	24	24.5	22.5	21	21	21	24	22.5	27
2013-08-17	09:41:00	09:40:00	27	23	24	23	26.5	22.5	24.5	27.5	25.5	24.5	22	25	21	24.5	25	23	21	21.5	21.5	24.5	23	27.5
2013-08-17	09:51:00	09:50:00	27.5	23.5	24.5	23.5	27	23	25	28	26	25	22.5	25.5	21.5	25	25	23.5	21.5	22	22	24.5	23.5	27.5
2013-08-17	10:01:00	10:00:00	27.5	24	24.5	24	27	23	25	28.5	26.5	25.5	23	26	22	25	25.5	23.5	22	22.5	22.5	25	24	28
2013-08-17	10:11:00	10:10:00	27.5	24.5	25	24.5	27	23.5	25.5	28.5	26.5	26	23.5	26	22.5	25.5	25.5	24	22	22.5	22.5	25	24	28
2013-08-17	10:21:00	10:20:00	28	25	25.5	25	27.5	23.5	26	29	27	26	23.5	26.5	22.5	25.5	26	24	22.5	23	23	25.5	24.5	28
2013-08-17	10:31:00	10:30:00	29	25.5	26	25.5	28	24.5	26.5	29	27.5	26.5	24	27	23	26	26.5	25	23	23.5	23.5	26	25.5	29
2013-08-17	10:41:00	10:40:00	30	26.5	26.5	26	29	25	27	29.5	28	27.5	24.5	27.5	23.5	26.5	26.5	25.5	23.5	24	24	27	26	29.5
2013-08-17	10:51:00	10:50:00	30.5	27	27.5	26.5	29.5	25.5	28	30	28.5	28	25.5	28	24	27	27	26	24	24.5	25	27.5	26.5	29.5
2013-08-17	11:01:00	11:00:00	31	27.5	28	27.5	30	26	28.5	31	29.5	28.5	26	29	24.5	27.5	27.5	27	24.5	25	25.5	28.5	27.5	30.5
2013-08-17	11:11:00	11:10:00	32	28.5	28.5	28	31	26.5	29.5	31.5	30.5	29.5	26.5	29.5	25.5	28	28.5	28	25	26	26	29.5	28.5	31
2013-08-17	11:21:00	11:20:00	32.5	29	29	28.5	32	27	30.5	32.5	31	30	27.5	30.5	26	28.5	29	28.5	25.5	26.5	26.5	30.5	29	32
2013-08-17	11:31:00	11:30:00	32.5	29	29.5	29	31.5	27.5	30	33	31.5	30	27.5	30.5	26.5	29	29	28.5	26	27	26.5	30	29	32
2013-08-17	11:41:00	11:40:00	32	28.5	29.5	28.5	31	27	29.5	32.5	31.5	30	27.5	30.5	27	29	29	28.5	26	27	26.5	29.5	29	31.5
2013-08-17	11:51:00	11:50:00	33	29.5	30	29	31	27.5	29.5	33	31.5	30.5	28	31	27	29	29	28.5	26.5	27.5	27	30	29.5	31.5
2013-08-17	12:01:00	12:00:00	34	31	30.5	30	31.5	28.5	31	33.5	32	31.5	28.5	31.5	27.5	29.5	29.5	29.5	27	28	28.5	31	30.5	32
2013-08-17	12:11:00	12:10:00	34.5	32	31.5	31	32	29.5	32	33.5	32.5	32	29.5	32	28	30	30	30.5	28	28.5	29.5	32.5	31.5	32.5
2013-08-17	12:21:00	12:20:00	35.5	33	32.5	32	33	30	33.5	34	33	33	30.5	33	28.5	30	30.5	32	29	29.5	30.5	34	32.5	33
2013-08-17	12:31:00	12:30:00	36.5	34	34	33	34	31	34	34.5	34	33.5	31.5	33.5	29.5	30.5	31	32.5	30	30.5	31.5	35	33.5	33.5
2013-08-17	12:41:00	12:40:00	37.5	35	35.5	34	35	32	35	35	35	34.5	32.5	34.5	30	31.5	32	33.5	31	31.5	32.5	36	34.5	34.5
2013-08-17	12:51:00	12:50:00	38.5	36	36.5	35	36	33	36	36	35.5	35.5	33.5	35.5	31	32	32.5	35	32	32.5	33.5	37	35.5	35.5
2013-08-17	01:01:00	13:00:00	39	36.5	37.5	35.5	36.5	33.5	36.5	36.5	36.5	36.5	34	36.5	32	32.5	33.5	35.5	33	33.5	34	37.5	36.5	36.5
2013-08-17	01:11:00	13:10:00	39.5	36.5	38.5	35.5	37	34	37	37	37	37	35	37	32.5	33	34	36.5	34	34	34.5	38	37	37
2013-08-17	01:21:00	13:20:00	39.5	35.5	39	35	37	33.5	36.5	37.5	37.5	37.5	35.5	37.5	33.5	34	34.5	36.5	34.5	35	34.5	38	37	37
2013-08-17	01:31:00	13:30:00	39	34	38.5	34	35.5	32	34	37.5	37.5	37.5	35.5	37	33.5	34	34.5	36.5	34	35	33.5	37	36.5	36.5
2013-08-17	01:41:00	13:40:00	38	32	37.5	33	33.5	30.5	32	37	37	37	35	36.5	33.5	34	34	35.5	33	34.5	32	35.5	35	35
2013-08-17	01:51:00	13:50:00	37.5	31	36.5	32.5	32.5	30	30.5	36.5	37	36.5	34.5	36	33	33.5	33.5	34.5	32.5	34	31	34	34	34
2013-08-17	02:01:00	14:00:00	37	31	35.5	32.5	32	29.5	30.5	36.5	36.5	36	34	35.5	33	33.5	33	33.5	32	33	30.5	33	33	33
2013-08-17	02:11:00	14:10:00	36.5	31	35	32.5	32	29.5	30.5	36	35.5	35.5	33	35	32.5	33	32.5	32.5	31.5	32.5	30.5	32.5	32.5	33
2013-08-17	02:21:00	14:20:00	35.5	30.5	34.5	32	31	29	30	35	35	34.5	32.5	34	32	32.5	32	32	31	32	30	31.5	32	32
2013-08-17	02:31:00	14:30:00	34	29.5	33.5	31	30	28.5	29	34	34	34	31.5	33	31	32	31	31	30.5	31	29.5	31	31	31.5
2013-08-17	02:41:00	14:40:00	33	29	32.5	30.5	29.5	28	28.5	33.5	33.5	33	31	32.5	30.5	31.5	30.5	30.5	30	30.5	29	30.5	30.5	31
2013-08-17	02:51:00	14:50:00	32	29	31.5	30	29	28	28.5	32.5	33	32.5	30.5	31.5	30.5	31	30	30	29.5	30	29	30	30	30.5
2013-08-17	03:01:00	15:00:00	32	28.5	31.5	29.5	29	27.5	28.5	32.5	32.5	32	30.5	31.5	30	30.5	30	30	29.5	30	28.5	30	30	30
2013-08-17	03:11:00	15:10:00	31.5	29	31	29.5	29.5	27.5	28.5	32	32	31.5	30	31	30	30.5	30	30	29.5	29.5	28.5	30	30	30.5
2013-08-17	03:21:00	15:20:00	32	29	31	29.5	29.5	28	29	32	32	31.5	30	31	29.5	30.5	30	30	29	29.5	28.5	30	30	30.5
2013-08-17	03:31:00	15:30:00	32	29	31	30	30	28	29	32	31.5	31	30	31	29.5	30.5	29.5	30	29	29.5	28.5	30	30	30.5
2013-08-17	03:41:00	15:40:00	31.5	29	31	30	30	28	29	32	31.5	31	30	30.5	29.5	30.5	29.5	29.5	29	29.5	28.5	29.5	29.5	30.5
2013-08-17	03:51:00	15:50:00	31.5	29	31	30	30	28	29.5	31.5	31.5	31	29.5	30.5	29	30	29.5	29.5	29	29	28.5	29.5	29.5	30.5
2013-08-17	04:01:00	16:00:00	31.5	29.5	31	30	30.5	28	29.5	31.5	31	30.5	29.5	30.5	29	30	29.5	29.5	29	29	28	29.5	29.5	31
2013-08-17	04:11:00	16:10:00	31.5	29.5	31	30.5	30.5	28.5	30	31.5	31	30.5	29.5	30.5	29	30	29.5	29.5	28.5	29	28.5	29.5	29.5	31
2013-08-17	04:21:00	16:20:00	32	30	31.5	30.5	31	28.5	30.5	31.5	31	30.5	29.5	30.5	29	30	29.5	29.5	28.5	29	28.5	29.5	29.5	31.5
2013-08-17	04:31:00	16:30:00	32	30	31.5	31	31.5	29	30.5	31.5	31	30.5	29.5	30	29	30	30	29.5	28.5	29	28.5	30	30	31.5
2013-08-17	04:41:00	16:40:00	32	30.5	31.5	31	31.5	29	31	31.5	31	30.5	29.5	30	29	30	30	29.5	28.5	29	28.5	30	29.5	31.5
2013-08-17	04:51:00	16:50:00	31.5	30	31	31	31	29	30.5	31.5	31	30	29	30	28.5	30	29.5	29.5	28.5	29	28.5	29.5	29.5	31.5
2013-08-17	05:01:00	17:00:00	31	30	31	31	30.5	28.5	30	31	30.5	30	29	30	28.5	29.5	29.5	29	28.5	28.5	28	29.5	29.5	31
2013-08-17	05:11:00	17:10:00	31	29.5	30.5	30.5	30.5	28.5	30	31	30.5	30	29	29.5	28.5	29.5	29.5	29	28.5	28.5	28	29	29.5	30.5
2013-08-17	05:21:00	17:20:00	30.5	29.5	30.5	30.5	30	28	30	30.5	30	29.5	28.5	29.5	28.5	29	29	28.5	28	28.5	28	29	29	30.5
2013-08-17	05:31:00	17:30:00	30	29	30	30	30	28	29.5	30	30	29.5	28.5	29	28	29	28.5	28.5	28	28	27.5	28.5	29	30
2013-08-17	05:41:00	17:40:00	29.5	28.5	29.5	29.5	29	27.5	29	30	29.5	29	28	28.5	28	28.5	28.5	28	27.5	28	27.5	28.5	28.5	29.5
2013-08-17	05:51:00	17:50:00	29	28	29	29	28	27	28	29	29	28.5	28	28.5	27.5	28	28	27.5	27.5	27.5	27	27.5	28	28.5
2013-08-17	06:01:00	18:00:00	28	27	28.5	28	27.5	26	27	28.5	28.5	28	27.5	28	27	27.5	27.5	27	27	27	26.5	27	27.5	28
2013-08-17	06:11:00	18:10:00	27.5	26.5	27.5	27.5	26.5	25.5	26.5	28	28	27.5	27	27.5	27	27.5	27	26.5	26.5	26.5	26.5	26.5	27	27.5
2013-08-17	06:21:00	18:20:00	27	26.5	27	27	26.5	25.5	26.5	27.5	27.5	27	26.5	27	26.5	27	26.5	26.5	26.5	26.5	26	26.5	27	27
2013-08-17	06:31:00	18:30:00	26.5	26	26.5	26.5	26	25	26	27	27.5	27	26	26.5	26	26.5	26	26	26	26	25.5	26	26.5	26.5
2013-08-17	06:41:00	18:40:00	26	25.5	26	26	25.5	24.5	25.5	26.5	27	26.5	26	26	26	26	26	25.5	25.5	26	25.5	25.5	26	26
2013-08-17	06:51:00	18:50:00	25.5	25.5	26	25.5	25	24.5	25.5	26.5	26.5	26	25.5	26	25.5	26	25.5	25.5	25.5	25.5	25	25.5	25.5	25.5
2013-08-17	07:01:00	19:00:00	25	25	25.5	25.5	25	24	25	26	26	25.5	25.5	25.5	25.5	25.5	25	25	25	25	25	25	25.5	25.5
2013-08-17	07:11:00	19:10:00	25	24.5	25.5	25	24.5	24	25	25.5	26	25.5	25	25	25	25.5	25	24.5	25	25	24.5	24.5	25	25
2013-08-17	07:21:00	19:20:00	24.5	24.5	25	25	24	23.5	24.5	25.5	25.5	25	24.5	25	25	25	24.5	24.5	24.5	24.5	24	24.5	25	24.5
2013-08-17	07:31:00	19:30:00	24	24	24.5	24.5	23.5	23.5	24	25	25	25	24.5	24.5	24.5	25	24.5	24	24.5	24.5	24	24	24.5	24.5
2013-08-17	07:41:00	19:40:00	24	23.5	24	24	23.5	23	24	24.5	25	24.5	24	24.5	24.5	24.5	24	24	24	24	23.5	24	24	24
2013-08-17	07:51:00	19:50:00	23.5	23.5	24	24	23	23	23.5	24.5	24.5	24	24	24	24	24.5	23.5	23.5	24	24	23.5	23.5	24	23.5
2013-08-17	08:01:00	20:00:00	23	23	23.5	23.5	23	23	23	24	24.5	24	23.5	23.5	24	24	23.5	23.5	23.5	23.5	23.5	23.5	23.5	23.5
2013-08-17	08:11:00	20:10:00	23	23	23.5	23	22.5	22.5	23	24	24	23.5	23.5	23.5	23.5	24	23.5	23	23.5	23.5	23	23	23.5	23
2013-08-17	08:21:00	20:20:00	22.5	22.5	23	23	22.5	22.5	22.5	23.5	24	23.5	23	23	23.5	23.5	23	23	23.5	23.5	23	23	23	23
2013-08-17	08:31:00	20:30:00	22.5	22.5	22.5	22.5	22	22	22.5	23.5	23.5	23	23	23	23	23.5	23	23	23	23	22.5	22.5	23	22.5
2013-08-17	08:41:00	20:40:00	22	22	22.5	22.5	22	22	22	23	23.5	23	22.5	23	23	23	22.5	22.5	23	23	22.5	22.5	23	22.5
2013-08-17	08:51:00	20:50:00	22	22	22.5	22.5	21.5	22	22	23	23	22.5	22.5	22.5	23	23	22.5	22.5	22.5	22.5	22.5	22	22.5	22.5
2013-08-17	09:01:00	21:00:00	21.5	21.5	22	22	21.5	22	21.5	22.5	23	22.5	22.5	22.5	22.5	23	22	22.5	22.5	22.5	22	22	22.5	22
2013-08-17	09:11:00	21:10:00	21.5	21.5	22	22	21.5	21.5	21.5	22.5	22.5	22.5	22	22	22.5	22.5	22	22	22.5	22.5	22	22	22.5	22
2013-08-17	09:21:00	21:20:00	21.5	21.5	21.5	22	21.5	21.5	21.5	22.5	22.5	22	22	22	22.5	22.5	22	22	22.5	22.5	22	22	22	22
2013-08-17	09:31:00	21:30:00	21	21.5	21.5	21.5	21.5	21.5	21.5	22	22.5	22	22	22	22	22.5	22	22	22	22	21.5	21.5	22	21.5
2013-08-17	09:41:00	21:40:00	21	21	21.5	21.5	21	21.5	21	22	22.5	22	21.5	22	22	22	21.5	21.5	22	22	21.5	21.5	22	21.5
2013-08-17	09:51:00	21:50:00	21	21	21.5	21.5	21	21	21	22	22	21.5	21.5	21.5	22	22	21.5	21.5	22	22	21.5	21.5	21.5	21.5
2013-08-17	10:01:00	22:00:00	21	21	21	21.5	21	21	21	22	22	21.5	21.5	21.5	22	22	21.5	21.5	21.5	21.5	21	21.5	21.5	21.5
2013-08-17	10:11:00	22:10:00	21	21	21	21	21	21	21	21.5	22	21.5	21.5	21.5	21.5	22	21.5	21.5	21.5	21.5	21	21	21.5	21
2013-08-17	10:21:00	22:20:00	20.5	20.5	21	21	21	21	20.5	21.5	21.5	21.5	21	21	21.5	21.5	21	21	21.5	21.5	21	21	21.5	21
2013-08-17	10:31:00	22:30:00	20.5	20.5	21	21	20.5	21	20.5	21.5	21.5	21	21	21	21.5	21.5	21	21	21.5	21.5	21	21	21	21
2013-08-17	10:41:00	22:40:00	20.5	20.5	20.5	21	20.5	20.5	20.5	21.5	21.5	21	21	21	21	21.5	21	21	21.5	21.5	21	21	21	21
2013-08-17	10:51:00	22:50:00	20.5	20.5	20.5	21	20.5	20.5	20.5	21	21.5	21	21	21	21	21.5	21	21	21	21	20.5	20.5	21	21
2013-08-17	11:01:00	23:00:00	20.5	20.5	20.5	20.5	20.5	20.5	20.5	21	21	21	20.5	21	21	21.5	21	21	21	21	20.5	20.5	21	20.5
2013-08-17	11:11:00	23:10:00	20	20	20.5	20.5	20.5	20.5	20.5	21	21	21	20.5	20.5	21	21.5	21	21	21	21	20.5	20.5	21	20.5
2013-08-17	11:21:00	23:20:00	20	20	20.5	20.5	20.5	20.5	20.5	21	21	20.5	20.5	20.5	21	21	20.5	20.5	21	21	20.5	20.5	20.5	20.5
2013-08-17	11:31:00	23:30:00	20	20	20.5	20.5	20.5	20.5	20.5	21	21	20.5	20.5	20.5	21	21	20.5	20.5	21	21	20.5	20.5	20.5	20.5
2013-08-17	11:41:00	23:40:00	20	20	20.5	20.5	20.5	20.5	20	21	21	20.5	20.5	20.5	20.5	21	20.5	20.5	20.5	20.5	20.5	20.5	20.5	20.5
2013-08-17	11:51:00	23:50:00	20	20	20	20.5	20.5	20.5	20	21	21	20.5	20.5	20.5	20.5	21	20.5	20.5	20.5	20.5	20	20.5	20.5	20.5
2013-08-18	12:01:00	1900-01-01	20	20	20	20.5	20.5	20.5	20	20.5	21	20.5	20	20.5	20.5	21	20.5	20.5	20.5	20.5	20	20	20.5	20.5
2013-08-18	12:11:00	00:10:00	20	20	20	20.5	20	20	20	20.5	20.5	20.5	20	20.5	20.5	21	20.5	20.5	20.5	20.5	20	20	20.5	20.5
2013-08-18	12:21:00	00:20:00	20	20	20	20	20	20	20	20.5	20.5	20.5	20	20	20.5	21	20.5	20.5	20.5	20.5	20	20	20.5	20.5
2013-08-18	12:31:00	00:30:00	19.5	19.5	20	20	20	20	20	20.5	20.5	20	20	20	20.5	20.5	20	20	20.5	20.5	20	20	20	20
2013-08-18	12:41:00	00:40:00	19.5	19.5	20	20	20	20	20	20.5	20.5	20	20	20	20	20.5	20	20	20.5	20.5	20	20	20	20
2013-08-18	12:51:00	00:50:00	19.5	19.5	20	20	20	20	20	20.5	20.5	20	20	20	20	20.5	20	20	20	20	20	20	20	20
2013-08-18	01:01:00	01:00:00	19.5	19.5	19.5	20	20	20	19.5	20	20.5	20	20	20	20	20.5	20	20	20	20	19.5	20	20	20
2013-08-18	01:11:00	01:10:00	19.5	19.5	19.5	20	20	20	19.5	20	20	20	19.5	20	20	20.5	20	20	20	20	19.5	19.5	20	20
2013-08-18	01:21:00	01:20:00	19.5	19.5	19.5	20	20	20	19.5	20	20	20	19.5	20	20	20.5	20	20	20	20	19.5	19.5	20	20
2013-08-18	01:31:00	01:30:00	19.5	19.5	19.5	20	19.5	19.5	19.5	20	20	20	19.5	19.5	20	20.5	20	19.5	20	20	19.5	19.5	19.5	20
2013-08-18	01:41:00	01:40:00	19.5	19	19.5	19.5	19.5	19.5	19.5	20	20	19.5	19.5	19.5	20	20	20	19.5	20	20	19.5	19.5	19.5	20
2013-08-18	01:51:00	01:50:00	19	19	19.5	19.5	19.5	19.5	19.5	20	20	19.5	19.5	19.5	19.5	20	19.5	19.5	20	20	19.5	19.5	19.5	19.5
2013-08-18	02:01:00	02:00:00	19	19	19.5	19.5	19.5	19.5	19.5	20	20	19.5	19.5	19.5	19.5	20	19.5	19.5	19.5	19.5	19.5	19.5	19.5	19.5
2013-08-18	02:11:00	02:10:00	19	19	19.5	19.5	19.5	19.5	19.5	20	20	19.5	19.5	19.5	19.5	20	19.5	19.5	19.5	19.5	19	19.5	19.5	19.5
2013-08-18	02:21:00	02:20:00	19	19	19.5	19.5	19.5	19.5	19.5	19.5	20	19.5	19.5	19.5	19.5	20	19.5	19.5	19.5	19.5	19	19.5	19.5	19.5
2013-08-18	02:31:00	02:30:00	19	19	19	19.5	19.5	19.5	19	19.5	19.5	19.5	19	19.5	19.5	20	19.5	19.5	19.5	19.5	19	19	19.5	19.5
2013-08-18	02:41:00	02:40:00	19	19	19	19.5	19.5	19.5	19	19.5	19.5	19.5	19	19.5	19.5	20	19.5	19.5	19.5	19.5	19	19	19.5	19.5
2013-08-18	02:51:00	02:50:00	19	19	19	19.5	19	19	19	19.5	19.5	19.5	19	19	19.5	19.5	19.5	19	19.5	19.5	19	19	19	19
2013-08-18	03:01:00	03:00:00	19	18.5	19	19	19	19	19	19.5	19.5	19	19	19	19.5	19.5	19	19	19.5	19.5	19	19	19	19
2013-08-18	03:11:00	03:10:00	18.5	18.5	19	19	19	19	19	19.5	19.5	19	19	19	19	19.5	19	19	19	19	19	19	19	19
2013-08-18	03:21:00	03:20:00	18.5	18.5	19	19	19	19	19	19	19.5	19	19	19	19	19.5	19	19	19	19	19	19	19	19
2013-08-18	03:31:00	03:30:00	18.5	18.5	19	19	19	19	18.5	19	19.5	19	19	19	19	19.5	19	19	19	19	18.5	19	19	19
2013-08-18	03:41:00	03:40:00	18.5	18.5	18.5	19	19	19	18.5	19	19	19	18.5	19	19	19.5	19	19	19	19	18.5	18.5	19	19
2013-08-18	03:51:00	03:50:00	18.5	18.5	18.5	19	18.5	19	18.5	19	19	19	18.5	19	19	19	19	19	19	19	18.5	18.5	19	19
2013-08-18	04:01:00	04:00:00	18.5	18.5	18.5	19	18.5	19	18.5	19	19	19	18.5	18.5	19	19	19	18.5	19	19	18.5	18.5	18.5	18.5
2013-08-18	04:11:00	04:10:00	18.5	18.5	18.5	19	18.5	19	18.5	19	19	18.5	18.5	18.5	19	19	18.5	18.5	19	19	18.5	18.5	18.5	18.5
2013-08-18	04:21:00	04:20:00	18.5	18	18.5	18.5	18.5	19	18.5	19	19	18.5	18.5	18.5	19	19	18.5	18.5	19	19	18.5	18.5	18.5	18.5
2013-08-18	04:31:00	04:30:00	18.5	18	18.5	18.5	18.5	18.5	18.5	19	19	18.5	18.5	18.5	18.5	19	18.5	18.5	18.5	19	18.5	18.5	18.5	18.5
2013-08-18	04:41:00	04:40:00	18	18	18.5	18.5	18.5	18.5	18.5	18.5	19	18.5	18.5	18.5	18.5	19	18.5	18.5	18.5	18.5	18.5	18.5	18.5	18.5
2013-08-18	04:51:00	04:50:00	18	18	18.5	18.5	18.5	18.5	18.5	18.5	19	18.5	18.5	18.5	18.5	19	18.5	18.5	18.5	18.5	18.5	18.5	18.5	18.5
2013-08-18	05:01:00	05:00:00	18	18	18.5	18.5	18.5	18.5	18.5	18.5	19	18.5	18	18.5	18.5	19	18.5	18.5	18.5	18.5	18	18.5	18.5	18.5
2013-08-18	05:11:00	05:10:00	18	18	18.5	18.5	18.5	18.5	18.5	18.5	18.5	18.5	18	18.5	18.5	19	18.5	18.5	18.5	18.5	18	18.5	18.5	18.5
2013-08-18	05:21:00	05:20:00	18	18	18.5	18.5	18.5	18.5	18.5	18.5	18.5	18.5	18	18.5	18.5	18.5	18.5	18.5	18.5	18.5	18	18	18.5	18.5
2013-08-18	05:31:00	05:30:00	18	18	18.5	18.5	18.5	18.5	18.5	18.5	18.5	18.5	18	18.5	18.5	18.5	18.5	18.5	18.5	18.5	18	18	18.5	18.5
2013-08-18	05:41:00	05:40:00	18	18	18	18.5	18.5	18.5	18	18.5	18.5	18.5	18	18.5	18.5	18.5	18.5	18.5	18.5	18.5	18	18	18	18.5
2013-08-18	05:51:00	05:50:00	18	18	18	18.5	18.5	18.5	18	18.5	18.5	18.5	18	18.5	18.5	18.5	18.5	18	18.5	18.5	18	18	18	18.5
2013-08-18	06:01:00	06:00:00	18	18	18	18.5	18.5	18.5	18	18.5	18.5	18.5	18	18	18.5	18.5	18	18	18.5	18.5	18	18	18	18.5
2013-08-18	06:11:00	06:10:00	18	18	18	18.5	18.5	18.5	18	18.5	18.5	18.5	18	18	18.5	18.5	18	18	18.5	18.5	18	18	18	18
2013-08-18	06:21:00	06:20:00	18	18	18	18.5	18.5	18.5	18	18.5	18.5	18.5	18	18	18.5	18.5	18	18	18.5	18.5	18	18	18	18
2013-08-18	06:31:00	06:30:00	18	18	18	18.5	18.5	18.5	18	18.5	18.5	18	18	18	18	18.5	18	18	18.5	18.5	18	18	18	18.5
2013-08-18	06:41:00	06:40:00	18	18	18	18.5	18.5	18.5	18	18.5	18.5	18	18	18	18	18.5	18	18	18.5	18.5	18	18	18	18.5
2013-08-18	06:51:00	06:50:00	18	18	18	18.5	18.5	18.5	18	18.5	18.5	18	18	18	18	18.5	18	18	18.5	18.5	18	18	18	18.5
2013-08-18	07:01:00	07:00:00	18	18	18	18.5	18.5	18.5	18.5	18.5	18.5	18	18	18	18	18.5	18	18	18.5	18.5	18	18	18	18.5
2013-08-18	07:11:00	07:10:00	18.5	18	18	18.5	18.5	18.5	18.5	18.5	18.5	18.5	18	18	18	18.5	18	18	18.5	18.5	18	18	18	18.5
2013-08-18	07:21:00	07:20:00	18.5	18	18.5	18.5	19	18.5	18.5	18.5	18.5	18.5	18	18.5	18	18.5	18.5	18	18.5	18.5	18	18	18	18.5
2013-08-18	07:31:00	07:30:00	18.5	18	18.5	18.5	19	19	18.5	19	18.5	18.5	18	18.5	18	18.5	18.5	18.5	18.5	18.5	18	18.5	18.5	18.5
2013-08-18	07:41:00	07:40:00	19	18.5	18.5	19	19	19	19	19	19	18.5	18	18.5	18.5	19	18.5	18.5	18.5	18.5	18	18.5	18.5	19
2013-08-18	07:51:00	07:50:00	20	18.5	19	19	19.5	19	19	19.5	19	19	18.5	19	18.5	19	19	18.5	18.5	18.5	18.5	19	18.5	19.5
2013-08-18	08:01:00	08:00:00	21	19	19	19.5	20.5	19.5	19.5	20	20	19.5	18.5	19.5	18.5	19.5	19	19	18.5	18.5	18.5	19	19	20
2013-08-18	08:11:00	08:10:00	22	19.5	19.5	19.5	21	19.5	20	21	20.5	20	19	20.5	18.5	20	19.5	19	19	19	18.5	19.5	19.5	21
2013-08-18	08:21:00	08:20:00	23	19.5	20	20	21	20	20	22.5	21.5	21	19	21.5	19	20.5	20.5	19.5	19	19	19	20	19.5	21.5
2013-08-18	08:31:00	08:30:00	23.5	20	20.5	20.5	21.5	20	20.5	23.5	22.5	21.5	19.5	22	19	21	20.5	20	19	19	19	20	20	22
2013-08-18	08:41:00	08:40:00	24	20	21	20.5	22	20.5	21	24	23	22	19.5	22.5	19.5	21.5	21	20	19.5	19.5	19.5	21	20.5	23
2013-08-18	08:51:00	08:50:00	25	20.5	21.5	21	23	20.5	21.5	25	23.5	22.5	20	23	19.5	22	22	20.5	19.5	20	19.5	21.5	21	24
2013-08-18	09:01:00	09:00:00	26	21	22	21.5	24	21	22	26.5	24.5	23.5	20.5	24	20	23	23	21.5	20	20.5	20	22.5	22	25.5
2013-08-18	09:11:00	09:10:00	27	22	23	22	25	21.5	23	28	25.5	24.5	21.5	25	20.5	24	24	22	20.5	21	20.5	23.5	22.5	26.5
2013-08-18	09:21:00	09:20:00	27.5	22.5	23.5	23	26	22	23.5	29	26.5	25.5	22	26	21	25	25	23	21	21.5	21.5	24	23.5	28
2013-08-18	09:31:00	09:30:00	28.5	23	24.5	23.5	27	22.5	24.5	30.5	28	26	23	27	21.5	26	26	23.5	21.5	22	22	25	24.5	28.5
2013-08-18	09:41:00	09:40:00	29.5	24	25.5	24	27.5	23	25	32	29	27	24	28	22.5	27	26.5	24.5	22	22.5	22.5	25.5	25	29.5
2013-08-18	09:51:00	09:50:00	31	24.5	26	25	28.5	24	25.5	33	30	28	24.5	29	23	27.5	27.5	25	22.5	23	23	26.5	25.5	30
2013-08-18	10:01:00	10:00:00	31	25.5	26.5	25.5	29	24	26.5	33.5	31	29	25	30	24	28	28	26	23	24	23.5	27.5	26.5	30.5
2013-08-18	10:11:00	10:10:00	31.5	25.5	27	26	30	24.5	27	34	31.5	29	26	30	24.5	28.5	28.5	26	23.5	24.5	24	28	27	31.5
2013-08-18	10:21:00	10:20:00	32	26	27.5	26.5	30	25.5	27	34.5	32	29.5	26	30.5	25	29	29	26.5	24	25	24.5	28	27.5	31.5
2013-08-18	10:31:00	10:30:00	32	26.5	28	27	29	26	27.5	34	32	30	26.5	30.5	25.5	29	28.5	27	24.5	25.5	25	28	27.5	30.5
2013-08-18	10:41:00	10:40:00	32	27	28.5	27.5	28	26.5	27.5	33	32	30	27	30.5	26	28	28	27.5	25	26	25.5	28	28	29
2013-08-18	10:51:00	10:50:00	32	27	29	27.5	27.5	27	27.5	31.5	32	30.5	28	31	26.5	27.5	27.5	28.5	26	26.5	26.5	28.5	28.5	28
2013-08-18	11:01:00	11:00:00	31.5	27.5	29	27.5	27.5	27.5	28	31	32	30.5	29	31.5	27.5	27.5	27	29.5	26.5	27.5	27	29	29.5	27.5
2013-08-18	11:11:00	11:10:00	30.5	27.5	29	27.5	26.5	27.5	27.5	30	32	30.5	29.5	31	28	27	27	29.5	27	27.5	27	29	29	27
2013-08-18	11:21:00	11:20:00	29.5	26.5	28.5	27	25.5	27	26.5	29	31.5	30	29	30.5	28	26.5	26.5	29	26.5	27.5	26.5	27.5	28.5	26
2013-08-18	11:31:00	11:30:00	28.5	25.5	28	26	24.5	26.5	26	28.5	30.5	29.5	28.5	30	28	26	26	28.5	26.5	27.5	26.5	27	28	25
2013-08-18	11:41:00	11:40:00	28.5	25.5	27.5	26	24.5	26	25.5	28	30	29	28	29.5	27.5	26	25.5	28	26.5	27	26	26.5	27.5	25
2013-08-18	11:51:00	11:50:00	28	25.5	27.5	25.5	24.5	26	25.5	27.5	29.5	28.5	28	29	27.5	26	25.5	27.5	26.5	27	26	26.5	27	25
2013-08-18	12:01:00	12:00:00	27.5	25	27	25.5	25	25.5	25.5	27.5	29	28	27.5	28.5	27	26	25.5	27.5	26	27	25.5	26	27	25
2013-08-18	12:11:00	12:10:00	27.5	25	27	25.5	25	25.5	25.5	27.5	29	28	27.5	28	27	26	25.5	27	26	26.5	25.5	26	26.5	25
2013-08-18	12:21:00	12:20:00	27.5	25.5	27	25.5	25.5	25.5	25.5	27.5	28.5	28	27.5	28	27	26.5	25.5	27	26	26.5	25.5	26.5	26.5	25.5
2013-08-18	12:31:00	12:30:00	27.5	25.5	27	25.5	26	25.5	26	27.5	28.5	27.5	27	28	27	26.5	26	27	26	26.5	25.5	26.5	26.5	25.5
2013-08-18	12:41:00	12:40:00	27.5	25.5	27	26	26.5	26	26.5	27.5	28.5	27.5	27	28	26.5	26.5	26	27	26	26.5	25.5	26.5	26.5	26
2013-08-18	12:51:00	12:50:00	27.5	26	27	26	26.5	26	26.5	27.5	28.5	27.5	27	28	26.5	26.5	26	27	26	26.5	25.5	26.5	26.5	26
2013-08-18	01:01:00	13:00:00	28	26	27	26	26.5	26	26.5	27.5	28	27.5	27	27.5	26.5	26.5	26	27	26	26.5	25.5	26.5	26.5	26.5
2013-08-18	01:11:00	13:10:00	27.5	26	27.5	26.5	27	26	26.5	27.5	28	27.5	27	27.5	26.5	26.5	26	27	26	26.5	25.5	26.5	26.5	26.5
2013-08-18	01:21:00	13:20:00	28	26	27.5	26.5	27	26	27	27.5	28	27.5	27	27.5	26.5	26.5	26	27	26	26.5	25.5	26.5	26.5	26.5
2013-08-18	01:31:00	13:30:00	27.5	26	27.5	26.5	26.5	26	27	27	28	27.5	27	27.5	26.5	26.5	26	27	26	26.5	25.5	26.5	26.5	26.5
2013-08-18	01:41:00	13:40:00	27.5	26	27.5	26.5	25.5	26	26.5	27	28	27.5	27	27.5	26.5	26	25.5	27	26	26.5	25.5	26.5	26.5	26
2013-08-18	01:51:00	13:50:00	27.5	25	27.5	26	24.5	26	25.5	26.5	28	27.5	27	27.5	26.5	25.5	25	27	26	26.5	25.5	26	26	25
2013-08-18	02:01:00	14:00:00	27.5	25	27.5	26	24	26	25	26	27.5	27	27	27.5	26.5	25	24.5	26.5	26	26.5	25.5	25.5	26	24.5
2013-08-18	02:11:00	14:10:00	27.5	25.5	27.5	26	24	26.5	25.5	25.5	27.5	27	27	27	26.5	24.5	24.5	26.5	26	26.5	25.5	25.5	26	24
2013-08-18	02:21:00	14:20:00	28	25.5	28	26.5	24.5	27	26	25.5	27.5	27	27	27	26.5	25	24.5	27	26	26	26	26	26.5	24.5
2013-08-18	02:31:00	14:30:00	27.5	25.5	28	26.5	25	26.5	26	25.5	27	27	27	27	26.5	25	24.5	26.5	26.5	26	25.5	26	26.5	24.5
2013-08-18	02:41:00	14:40:00	27.5	25.5	27.5	26	25	26.5	25.5	25.5	27	27	26.5	26.5	26	25	24.5	26.5	26	26	25.5	25.5	26	24.5
2013-08-18	02:51:00	14:50:00	27	25	27.5	26	25	26	25.5	25.5	27	26.5	26.5	26.5	26	25	24.5	26.5	26	26	25.5	25.5	26	24.5
2013-08-18	03:01:00	15:00:00	26.5	25	27	25.5	24.5	25.5	25	25.5	26.5	26.5	26	26	25.5	25	24.5	26	26	25.5	25	25.5	26	24.5
2013-08-18	03:11:00	15:10:00	26	24.5	26.5	25	24.5	25.5	25	25	26	26	26	26	25.5	24.5	24.5	25.5	25.5	25.5	25	25	25.5	24.5
2013-08-18	03:21:00	15:20:00	25.5	24.5	26	25	24	25	24.5	25	26	26	25.5	25.5	25.5	24.5	24.5	25.5	25.5	25	24.5	24.5	25.5	24
2013-08-18	03:31:00	15:30:00	25.5	24	26	24.5	24	25	24.5	25	25.5	25.5	25.5	25.5	25	24.5	24	25.5	25.5	25	24.5	24.5	25	24
2013-08-18	03:41:00	15:40:00	25	24	25.5	24.5	24	24.5	24.5	24.5	25.5	25.5	25.5	25	25	24.5	24	25	25	25	24.5	24.5	25	24
2013-08-18	03:51:00	15:50:00	25	24	25.5	24.5	24	24.5	24	24.5	25.5	25	25	25	25	24.5	24	25	25	24.5	24	24.5	25	24
2013-08-18	04:01:00	16:00:00	24.5	24	25	24	24	24.5	24	24.5	25	25	25	25	24.5	24.5	24	25	25	24.5	24	24	24.5	24
2013-08-18	04:11:00	16:10:00	24.5	24	25	24	24	24	24	24	25	25	24.5	24.5	24.5	24	24	24.5	24.5	24.5	24	24	24.5	23.5
2013-08-18	04:21:00	16:20:00	24.5	24	25	24	24	24	24	24	25	25	24.5	24.5	24.5	24	23.5	24.5	24.5	24.5	24	24	24.5	24
2013-08-18	04:31:00	16:30:00	24.5	24	25	24	24	24.5	24	24	25	24.5	24.5	24.5	24.5	24	24	24.5	24.5	24.5	24	24	24.5	24
2013-08-18	04:41:00	16:40:00	24.5	24	25	24	24	24.5	24.5	24	25	24.5	24.5	24.5	24.5	24	24	24.5	24.5	24.5	24	24	24.5	24
2013-08-18	04:51:00	16:50:00	24.5	24	24.5	24	24	24	24	24	24.5	24.5	24.5	24.5	24	24	23.5	24.5	24.5	24	24	24	24.5	24
2013-08-18	05:01:00	17:00:00	24	23.5	24.5	24	24	24	24	24	24.5	24.5	24.5	24.5	24	24	23.5	24.5	24.5	24	23.5	24	24.5	23.5
2013-08-18	05:11:00	17:10:00	24	23.5	24.5	24	23.5	24	24	24	24.5	24.5	24	24	24	24	23.5	24	24.5	24	23.5	24	24	23.5
2013-08-18	05:21:00	17:20:00	23.5	23.5	24	23.5	23.5	23.5	23.5	24	24.5	24	24	24	24	24	23.5	24	24	24	23.5	23.5	24	23.5
2013-08-18	05:31:00	17:30:00	23.5	23	24	23.5	23	23.5	23.5	23.5	24	24	24	24	24	23.5	23	24	24	24	23.5	23.5	24	23
2013-08-18	05:41:00	17:40:00	23.5	23	23.5	23.5	23	23.5	23	23.5	24	24	23.5	23.5	23.5	23.5	23	23.5	24	23.5	23	23.5	23.5	23
2013-08-18	05:51:00	17:50:00	23	23	23.5	23	23	23	23	23	24	23.5	23.5	23.5	23.5	23.5	23	23.5	23.5	23.5	23	23	23.5	23
2013-08-18	06:01:00	18:00:00	23	23	23.5	23	23	23	23	23	23.5	23.5	23.5	23.5	23.5	23.5	23	23.5	23.5	23.5	23	23	23.5	23
2013-08-18	06:11:00	18:10:00	23	23	23.5	23	23	23	23	23	23.5	23.5	23.5	23.5	23.5	23.5	23	23.5	23.5	23.5	23	23	23.5	23
2013-08-18	06:21:00	18:20:00	23	23	23.5	23	23	23	23	23	23.5	23.5	23.5	23.5	23	23	23	23.5	23.5	23.5	23	23	23.5	23
2013-08-18	06:31:00	18:30:00	23	22.5	23	23	23	23	23	23	23.5	23.5	23	23	23	23	22.5	23.5	23.5	23	23	23	23.5	23
2013-08-18	06:41:00	18:40:00	23	22.5	23	23	22.5	23	23	23	23.5	23	23	23	23	23	22.5	23	23.5	23	23	23	23	22.5
2013-08-18	06:51:00	18:50:00	22.5	22.5	23	23	22.5	23	23	23	23.5	23	23	23	23	23	22.5	23	23	23	22.5	23	23	22.5
2013-08-18	07:01:00	19:00:00	22.5	22.5	23	22.5	22.5	23	23	23	23	23	23	23	23	23	22.5	23	23	23	22.5	23	23	22.5
2013-08-18	07:11:00	19:10:00	22.5	22.5	23	22.5	22.5	22.5	22.5	22.5	23	23	23	23	23	23	22.5	23	23	23	22.5	22.5	23	22.5
2013-08-18	07:21:00	19:20:00	22.5	22.5	23	22.5	22.5	22.5	22.5	22.5	23	23	23	23	23	23	22.5	23	23	23	22.5	22.5	23	22.5
2013-08-18	07:31:00	19:30:00	22.5	22.5	22.5	22.5	22.5	22.5	22.5	22.5	23	23	22.5	23	22.5	22.5	22.5	23	23	23	22.5	22.5	23	22.5
2013-08-18	07:41:00	19:40:00	22	22	22.5	22.5	22.5	22.5	22.5	22.5	23	22.5	22.5	22.5	22.5	22.5	22.5	22.5	23	22.5	22.5	22.5	22.5	22.5
2013-08-18	07:51:00	19:50:00	22	22	22.5	22.5	22	22.5	22	22.5	23	22.5	22.5	22.5	22.5	22.5	22	22.5	22.5	22.5	22	22.5	22.5	22
2013-08-18	08:01:00	20:00:00	22	22	22.5	22	22	22	22	22	22.5	22.5	22.5	22.5	22.5	22.5	22	22.5	22.5	22.5	22	22	22.5	22
2013-08-18	08:11:00	20:10:00	21.5	21.5	22	22	22	22	22	22	22.5	22.5	22.5	22	22.5	22.5	22	22.5	22.5	22.5	22	22	22.5	22
2013-08-18	08:21:00	20:20:00	21.5	21.5	22	22	21.5	22	21.5	22	22.5	22	22	22	22.5	22	22	22	22.5	22.5	22	22	22	22
2013-08-18	08:31:00	20:30:00	21.5	21.5	22	21.5	21.5	21.5	21.5	22	22.5	22	22	22	22	22	22	22	22	22	21.5	22	22	21.5
2013-08-18	08:41:00	20:40:00	21.5	21.5	21.5	21.5	21.5	21.5	21.5	21.5	22	22	22	22	22	22	21.5	22	22	22	21.5	21.5	22	21.5
2013-08-18	08:51:00	20:50:00	21	21	21.5	21.5	21.5	21.5	21.5	21.5	22	22	22	21.5	22	22	21.5	22	22	22	21.5	21.5	22	21.5
2013-08-18	09:01:00	21:00:00	21	21	21.5	21.5	21	21.5	21	21.5	22	21.5	21.5	21.5	22	22	21.5	22	22	22	21.5	21.5	21.5	21.5
2013-08-18	09:11:00	21:10:00	21	21	21.5	21.5	21	21.5	21	21.5	22	21.5	21.5	21.5	21.5	22	21.5	21.5	22	21.5	21.5	21.5	21.5	21
2013-08-18	09:21:00	21:20:00	21	21	21	21	21	21.5	21	21.5	21.5	21.5	21.5	21.5	21.5	21.5	21.5	21.5	21.5	21.5	21	21.5	21.5	21
2013-08-18	09:31:00	21:30:00	20.5	21	21	21	21	21	21	21.5	21.5	21.5	21.5	21.5	21.5	21.5	21	21.5	21.5	21.5	21	21	21.5	21
2013-08-18	09:41:00	21:40:00	20.5	20.5	21	21	21	21	21	21	21.5	21.5	21.5	21	21.5	21.5	21	21.5	21.5	21.5	21	21	21.5	21
2013-08-18	09:51:00	21:50:00	20.5	20.5	21	21	21	21	21	21	21.5	21	21	21	21.5	21.5	21	21.5	21.5	21.5	21	21	21.5	21
2013-08-18	10:01:00	22:00:00	20.5	20.5	21	21	21	21	21	21	21.5	21	21	21	21.5	21.5	21	21	21.5	21.5	21	21	21	21
2013-08-18	10:11:00	22:10:00	20.5	20.5	21	21	21	21	20.5	21	21.5	21	21	21	21	21.5	21	21	21.5	21	21	21	21	21
2013-08-18	10:21:00	22:20:00	20.5	20.5	21	21	21	21	20.5	21	21	21	21	21	21	21.5	21	21	21	21	21	21	21	21
2013-08-18	10:31:00	22:30:00	20.5	20.5	20.5	20.5	20.5	21	20.5	21	21	21	21	21	21	21	21	21	21	21	20.5	21	21	20.5
2013-08-18	10:41:00	22:40:00	20.5	20.5	20.5	20.5	20.5	20.5	20.5	21	21	21	21	21	21	21	20.5	21	21	21	20.5	20.5	21	20.5
2013-08-18	10:51:00	22:50:00	20	20.5	20.5	20.5	20.5	20.5	20.5	21	21	20.5	20.5	20.5	21	21	20.5	21	21	21	20.5	20.5	21	20.5
2013-08-18	11:01:00	23:00:00	20	20	20.5	20.5	20.5	20.5	20.5	20.5	21	20.5	20.5	20.5	21	21	20.5	21	21	21	20.5	20.5	21	20.5
2013-08-18	11:11:00	23:10:00	20	20	20.5	20.5	20.5	20.5	20.5	20.5	21	20.5	20.5	20.5	21	21	20.5	21	21	21	20.5	20.5	21	20.5
2013-08-18	11:21:00	23:20:00	20	20	20.5	20.5	20.5	20.5	20.5	20.5	21	20.5	20.5	20.5	20.5	21	20.5	20.5	21	21	20.5	20.5	20.5	20.5
2013-08-18	11:31:00	23:30:00	20	20	20.5	20.5	20.5	20.5	20.5	20.5	21	20.5	20.5	20.5	20.5	21	20.5	20.5	21	21	20.5	20.5	20.5	20.5
2013-08-18	11:41:00	23:40:00	20	20	20.5	20.5	20.5	20.5	20.5	20.5	21	20.5	20.5	20.5	20.5	21	20.5	20.5	20.5	20.5	20.5	20.5	20.5	20.5
2013-08-18	11:51:00	23:50:00	20	20	20.5	20.5	20.5	20.5	20.5	20.5	21	20.5	20.5	20.5	20.5	21	20.5	20.5	20.5	20.5	20.5	20.5	20.5	20.5
2013-08-19	12:01:00	1900-01-01	20	20	20.5	20.5	20.5	20.5	20.5	20.5	20.5	20.5	20.5	20.5	20.5	21	20.5	20.5	20.5	20.5	20	20.5	20.5	20.5
2013-08-19	12:11:00	00:10:00	20	20	20	20.5	20.5	20.5	20.5	20.5	20.5	20.5	20.5	20.5	20.5	21	20.5	20.5	20.5	20.5	20	20.5	20.5	20.5
2013-08-19	12:21:00	00:20:00	20	20	20	20.5	20.5	20.5	20.5	20.5	20.5	20.5	20.5	20.5	20.5	21	20.5	20.5	20.5	20.5	20	20.5	20.5	20.5
2013-08-19	12:31:00	00:30:00	20	20	20	20.5	20.5	20.5	20.5	20.5	20.5	20.5	20.5	20.5	20.5	20.5	20.5	20.5	20.5	20.5	20	20.5	20.5	20.5
2013-08-19	12:41:00	00:40:00	20	20	20	20.5	20.5	20.5	20.5	20.5	20.5	20.5	20.5	20.5	20.5	21	20.5	20.5	20.5	20.5	20	20.5	20.5	20.5
2013-08-19	12:51:00	00:50:00	20	20	20	20.5	20.5	20.5	20.5	20.5	20.5	20.5	20.5	20.5	20.5	20.5	20.5	20.5	20.5	20.5	20	20.5	20.5	20.5
2013-08-19	01:01:00	01:00:00	20	20	20	20.5	20.5	20.5	20.5	20.5	20.5	20.5	20	20.5	20.5	20.5	20.5	20.5	20.5	20.5	20	20.5	20.5	20.5
2013-08-19	01:11:00	01:10:00	20	20	20	20.5	20.5	20.5	20.5	20.5	20.5	20.5	20	20.5	20.5	20.5	20.5	20.5	20.5	20.5	20	20	20.5	20.5
2013-08-19	01:21:00	01:20:00	20	20	20	20.5	20.5	20.5	20.5	20.5	20.5	20	20	20.5	20.5	20.5	20.5	20.5	20.5	20.5	20	20	20.5	20.5
2013-08-19	01:31:00	01:30:00	20	20	20	20.5	20.5	20.5	20	20.5	20.5	20	20	20	20.5	20.5	20.5	20.5	20.5	20.5	20	20	20.5	20.5
2013-08-19	01:41:00	01:40:00	20	20	20	20	20.5	20.5	20	20.5	20.5	20	20	20	20.5	20.5	20	20.5	20.5	20.5	20	20	20	20.5
2013-08-19	01:51:00	01:50:00	20	20	20	20	20.5	20.5	20	20.5	20.5	20	20	20	20	20.5	20	20	20.5	20.5	20	20	20	20.5
2013-08-19	02:01:00	02:00:00	20	20	20	20	20.5	20.5	20	20.5	20.5	20	20	20	20	20.5	20	20	20.5	20.5	20	20	20	20
2013-08-19	02:11:00	02:10:00	20	20	20	20	20.5	20	20	20.5	20.5	20	20	20	20	20.5	20	20	20	20.5	20	20	20	20.5
2013-08-19	02:21:00	02:20:00	19.5	19.5	20	20	20.5	20	20	20.5	20.5	20	20	20	20	20.5	20	20	20	20	20	20	20	20
2013-08-19	02:31:00	02:30:00	19.5	19.5	20	20	20	20	20	20	20.5	20	20	20	20	20.5	20	20	20	20	20	20	20	20
2013-08-19	02:41:00	02:40:00	19.5	19.5	20	20	20	20	20	20	20.5	20	20	20	20	20.5	20	20	20	20	19.5	20	20	20
2013-08-19	02:51:00	02:50:00	19.5	19.5	20	20	20	20	20	20	20.5	20	20	20	20	20.5	20	20	20	20	19.5	20	20	20
2013-08-19	03:01:00	03:00:00	19.5	19.5	20	20	20	20	20	20	20	20	19.5	20	20	20	20	20	20	20	19.5	20	20	20
2013-08-19	03:11:00	03:10:00	19.5	19.5	19.5	20	20	20	20	20	20	20	19.5	20	20	20	20	20	20	20	19.5	20	20	20
2013-08-19	03:21:00	03:20:00	19.5	19.5	19.5	20	20	20	19.5	20	20	20	19.5	19.5	20	20	20	20	20	20	19.5	19.5	20	20
2013-08-19	03:31:00	03:30:00	19.5	19.5	19.5	19.5	19.5	20	19.5	20	20	19.5	19.5	19.5	20	20	19.5	20	20	20	19.5	19.5	19.5	19.5
2013-08-19	03:41:00	03:40:00	19.5	19.5	19.5	19.5	19.5	19.5	19.5	20	20	19.5	19.5	19.5	20	20	19.5	19.5	20	20	19.5	19.5	19.5	19.5
2013-08-19	03:51:00	03:50:00	19	19	19.5	19.5	19.5	19.5	19.5	19.5	20	19.5	19.5	19.5	19.5	20	19.5	19.5	20	20	19.5	19.5	19.5	19.5
2013-08-19	04:01:00	04:00:00	19	19	19.5	19.5	19.5	19.5	19.5	19.5	20	19.5	19.5	19.5	19.5	20	19.5	19.5	19.5	19.5	19.5	19.5	19.5	19.5
2013-08-19	04:11:00	04:10:00	19	19	19.5	19.5	19.5	19.5	19.5	19.5	19.5	19.5	19.5	19.5	19.5	20	19.5	19.5	19.5	19.5	19.5	19.5	19.5	19.5
2013-08-19	04:21:00	04:20:00	19	19	19.5	19.5	19.5	19.5	19	19.5	19.5	19.5	19.5	19.5	19.5	19.5	19.5	19.5	19.5	19.5	19	19.5	19.5	19.5
2013-08-19	04:31:00	04:30:00	19	19	19	19.5	19.5	19.5	19	19.5	19.5	19.5	19	19.5	19.5	19.5	19.5	19.5	19.5	19.5	19	19	19.5	19
2013-08-19	04:41:00	04:40:00	19	19	19	19	19	19.5	19	19.5	19.5	19.5	19	19	19.5	19.5	19	19.5	19.5	19.5	19	19	19.5	19
2013-08-19	04:51:00	04:50:00	19	19	19	19	19	19.5	19	19	19.5	19	19	19	19.5	19.5	19	19	19.5	19.5	19	19	19	19
2013-08-19	05:01:00	05:00:00	18.5	18.5	19	19	19	19.5	19	19	19.5	19	19	19	19.5	19.5	19	19	19.5	19.5	19	19	19	19
2013-08-19	05:11:00	05:10:00	18.5	18.5	19	19	19	19	19	19	19.5	19	19	19	19.5	19.5	19	19	19.5	19.5	19	19	19	19
2013-08-19	05:21:00	05:20:00	18.5	18.5	19	19	19	19	19	19	19.5	19	19	19	19	19.5	19	19	19.5	19.5	19	19	19	19
2013-08-19	05:31:00	05:30:00	18.5	18.5	19	19	19	19	19	19	19	19	19	19	19	19	19	19	19	19	19	19	19	19
2013-08-19	05:41:00	05:40:00	18.5	18.5	19	19	19	19	19	19	19	19	19	19	19	19	19	19	19	19	19	19	19	19
2013-08-19	05:51:00	05:50:00	18.5	18.5	19	19	19	19	18.5	19	19	19	18.5	19	19	19	19	19	19	19	18.5	18.5	19	18.5
2013-08-19	06:01:00	06:00:00	18.5	18.5	18.5	19	18.5	19	18.5	19	19	19	18.5	18.5	19	19	18.5	19	19	19	18.5	18.5	19	18.5
2013-08-19	06:11:00	06:10:00	18.5	18.5	18.5	19	18.5	19	18.5	18.5	19	19	18.5	18.5	19	19	18.5	19	19	19	18.5	18.5	19	18.5
2013-08-19	06:21:00	06:20:00	18.5	18.5	18.5	18.5	18.5	19	18.5	18.5	19	18.5	18.5	18.5	19	19	18.5	19	19	19	18.5	18.5	18.5	18.5
2013-08-19	06:31:00	06:30:00	18.5	18.5	18.5	18.5	18.5	19	18.5	18.5	19	18.5	18.5	18.5	19	19	18.5	18.5	19	19	18.5	18.5	18.5	18.5
2013-08-19	06:41:00	06:40:00	18	18	18.5	18.5	18.5	19	18.5	18.5	19	18.5	18.5	18.5	19	19	18.5	18.5	19	19	18.5	18.5	18.5	18.5
2013-08-19	06:51:00	06:50:00	18	18	18.5	18.5	18.5	19	18.5	18.5	19	18.5	18.5	18.5	18.5	19	18.5	18.5	19	19	18.5	18.5	18.5	18.5
2013-08-19	07:01:00	07:00:00	18	18	18.5	18.5	18.5	19	18.5	18.5	19	18.5	18.5	18.5	18.5	19	18.5	18.5	19	18.5	18.5	18.5	18.5	18.5
2013-08-19	07:11:00	07:10:00	18.5	18	18.5	18.5	18.5	19	18.5	18.5	19	18.5	18.5	18.5	18.5	19	18.5	18.5	19	18.5	18.5	18.5	18.5	18.5
2013-08-19	07:21:00	07:20:00	18.5	18.5	18.5	18.5	18.5	19	18.5	18.5	19	18.5	18.5	18.5	18.5	19	18.5	18.5	19	18.5	18.5	18.5	18.5	18.5
2013-08-19	07:31:00	07:30:00	18.5	18.5	18.5	19	19	19	18.5	19	19	18.5	18.5	18.5	18.5	19	18.5	18.5	19	18.5	18.5	18.5	18.5	18.5
2013-08-19	07:41:00	07:40:00	19	18.5	19	19	19	19	19	19	19	19	18.5	19	18.5	19	18.5	19	19	19	18.5	18.5	19	19
2013-08-19	07:51:00	07:50:00	20	18.5	19	19	19.5	19	19	19.5	19.5	19	18.5	19	18.5	19	19	19	19	19	18.5	19	19	19
2013-08-19	08:01:00	08:00:00	21	19	19.5	19.5	20	19.5	19.5	20	20	19.5	19	19.5	19	19.5	19	19	19	19	18.5	19.5	19	20
2013-08-19	08:11:00	08:10:00	22	19.5	19.5	19.5	20.5	19.5	20	21	20.5	20.5	19	20.5	19	20	19.5	19.5	19	19	19	19.5	19.5	20.5
2013-08-19	08:21:00	08:20:00	23	19.5	20	20	21	20	20	22	21.5	21	19.5	21.5	19	20.5	20	20	19.5	19	19	20	20	21
2013-08-19	08:31:00	08:30:00	23.5	19.5	20.5	20	21	20	20.5	23	22	21.5	19.5	22	19.5	20.5	20.5	20	19.5	19.5	19	20	20	21.5
2013-08-19	08:41:00	08:40:00	23.5	20	20.5	20.5	21.5	20	20.5	23.5	22.5	22	20	22.5	19.5	21	21	20.5	19.5	19.5	19.5	20.5	20.5	22
2013-08-19	08:51:00	08:50:00	24.5	20.5	21	21	22.5	20.5	21	24	23	22.5	20	23	19.5	22	21.5	20.5	20	20	19.5	21.5	21	23.5
2013-08-19	09:01:00	09:00:00	25	21	21.5	21	23	20.5	21.5	25.5	24	23.5	20.5	23.5	20	22.5	22.5	21.5	20	20	20	22	21.5	24.5
2013-08-19	09:11:00	09:10:00	25.5	21.5	22.5	21.5	24	21.5	22.5	26.5	25	24	21.5	24.5	20.5	23.5	23.5	22	20.5	20.5	20.5	23	22.5	26
2013-08-19	09:21:00	09:20:00	26.5	23	25	23	26	24	24.5	27.5	26.5	26	23	25.5	22	24	24.5	24.5	22	22	22.5	24.5	23.5	27.5
2013-08-19	09:31:00	09:30:00	28	25.5	28	25	28	26.5	27.5	28.5	28.5	28	25.5	27	24.5	25	26	27	24.5	23.5	25	27	26	29.5
2013-08-19	09:41:00	09:40:00	29.5	28	30.5	27.5	30	28.5	29.5	29.5	30	30	27.5	28.5	27	26.5	27.5	29	27	25	27.5	29.5	28	31
2013-08-19	09:51:00	09:50:00	31	30.5	33	30	31.5	30	31.5	30.5	32	31.5	29.5	30	29	28	28.5	31	29	27	30	31	29.5	32
2013-08-19	10:01:00	10:00:00	32	32	35	31.5	33	31.5	33.5	32	33	33	30.5	30.5	30.5	29	30	32.5	30.5	28.5	31	32.5	31	33
2013-08-19	10:11:00	10:10:00	33	33.5	36	32.5	34	32.5	35	32.5	34.5	34	32	31.5	31.5	30	31	33.5	31	29.5	32.5	33.5	32.5	34
2013-08-19	10:21:00	10:20:00	34	34.5	37	34	35	33.5	36	33.5	35.5	34.5	32.5	32	32.5	30.5	31.5	34.5	32	30.5	33	34.5	33.5	35
2013-08-19	10:31:00	10:30:00	34.5	35.5	38	34.5	35.5	34	37	34	36	35	33.5	32.5	33.5	31	32.5	35	32.5	31.5	34	35.5	34	35
2013-08-19	10:41:00	10:40:00	35	36	38.5	35	36	34.5	37	34.5	37	35	34	32.5	34	31.5	33	36	33	32	35	36	34.5	35.5
2013-08-19	10:51:00	10:50:00	35.5	36.5	39	35	36.5	35	37.5	35	37	35.5	34.5	32.5	34.5	32	33.5	36	33	32.5	36	37	35	35.5
2013-08-19	11:01:00	11:00:00	36	37	39	35	36.5	35.5	37.5	35	37	35.5	34.5	32.5	35	32.5	34	36.5	33	32.5	36.5	37.5	35	35.5
2013-08-19	11:11:00	11:10:00	36.5	36.5	39.5	35.5	36.5	35.5	37.5	35.5	37	35.5	34.5	33	35.5	33	34.5	37	33	33	37	38	35.5	36
2013-08-19	11:21:00	11:20:00	37	36.5	40	35.5	37	36	37.5	36	37.5	36	35	33.5	36	33.5	35.5	37	33.5	33.5	37	38.5	35.5	36.5
2013-08-19	11:31:00	11:30:00	37.5	37	40.5	36	37	36.5	37.5	36.5	38	36.5	35.5	34	36.5	34	35.5	37.5	34	33.5	37.5	39.5	36	37
2013-08-19	11:41:00	11:40:00	38	37.5	40.5	36	37.5	37	37.5	37	38.5	37	35.5	34.5	37	34.5	36	37.5	34.5	34	38	40	36.5	37.5
2013-08-19	11:51:00	11:50:00	38.5	37.5	40.5	36	37.5	37	37.5	37.5	39	37	36	35	37	34.5	36.5	37.5	34.5	34	38	40	36.5	37.5
2013-08-19	12:01:00	12:00:00	38	37.5	40	36	37	36.5	37	37.5	38.5	36.5	35.5	34.5	36.5	34.5	36.5	37	34	34	37.5	39.5	36	37.5
2013-08-19	12:11:00	12:10:00	37	36	38.5	35	35.5	35	35	36.5	37.5	35.5	34.5	33.5	35.5	33.5	35	35.5	33.5	33	36.5	37.5	34.5	36
2013-08-19	12:21:00	12:20:00	36	34.5	36.5	34	34.5	34	33	35.5	36.5	34.5	33.5	32.5	34	32.5	34	34.5	32	32	35	36	33.5	34.5
2013-08-19	12:31:00	12:30:00	35.5	34.5	36	33	34	33.5	32.5	35	36	34	33	32	33.5	32	33.5	34.5	32	31.5	34.5	35.5	33	34
2013-08-19	12:41:00	12:40:00	35.5	35	36.5	33	35	34	33	35.5	36	33.5	33	32	33.5	32.5	34	35	32	32	34.5	36	32.5	34.5
2013-08-19	12:51:00	12:50:00	36	35	37	33	35.5	35	33.5	36	36.5	33.5	33.5	32	34	33	34.5	35	32	32.5	34.5	36.5	33	35.5
2013-08-19	01:01:00	13:00:00	36	34.5	36.5	32.5	35	34.5	33	36	36.5	33	33.5	32	33.5	32.5	34	35	32	32	34	36	32.5	35
2013-08-19	01:11:00	13:10:00	35	33.5	35.5	32	34	34	32	35	35.5	32.5	32.5	31.5	33	32.5	33.5	34	31.5	31.5	33.5	35	32	34.5
2013-08-19	01:21:00	13:20:00	34	32.5	34	31.5	33	32.5	30.5	34.5	34.5	32	31.5	31	32	31.5	32.5	33	30.5	31	32.5	33.5	31.5	33
2013-08-19	01:31:00	13:30:00	33	31.5	32.5	30.5	31.5	31	29.5	33	33.5	31	30.5	30	31	30.5	31.5	31.5	30	30	31	32	30.5	31.5
2013-08-19	01:41:00	13:40:00	31.5	30	31.5	30	30	30	28.5	32	32.5	30	29.5	29	30	30	30	30	29	29	30	31	29.5	30.5
2013-08-19	01:51:00	13:50:00	31	29.5	30.5	29.5	29.5	29	28	31	31.5	29.5	29	28.5	29	29	29.5	29.5	28.5	28.5	29.5	30	29	30
2013-08-19	02:01:00	14:00:00	30.5	29.5	30.5	29.5	29.5	29	28	31	31	29.5	28.5	28.5	29	29	29	29	28.5	28.5	29.5	30	29	29.5
2013-08-19	02:11:00	14:10:00	31	30.5	31	30	30.5	29.5	29.5	31	31	29.5	29	29	29	29.5	29.5	30	28.5	29	29.5	30.5	29.5	30
2013-08-19	02:21:00	14:20:00	31.5	31.5	32	30.5	32	30.5	30.5	31	31.5	30	30	29.5	29.5	29.5	29.5	31	29	29.5	30	31	30.5	30.5
2013-08-19	02:31:00	14:30:00	31	30.5	31.5	30	31	30	29.5	30.5	31	29.5	30	29.5	29.5	29	29	30.5	29	29	29.5	30.5	30	30
2013-08-19	02:41:00	14:40:00	30	29.5	30	29.5	29.5	29	28	30	30.5	29	29	28.5	28.5	28.5	28	29.5	28	28.5	29	29.5	29	29
2013-08-19	02:51:00	14:50:00	29	28	29	28.5	28.5	28	27	29	29.5	28	28	27.5	27.5	27.5	27.5	28.5	27.5	27.5	28	28	28	28
2013-08-19	03:01:00	15:00:00	28	27	28	27.5	27	27	26	28	28.5	27.5	27	27	27	27	26.5	27	26.5	26.5	27	27	27	27
2013-08-19	03:11:00	15:10:00	27	26.5	27	27	26.5	26	25	27.5	28	26.5	26	26	26	26	26	26.5	26	26	26.5	26.5	26.5	26.5
2013-08-19	03:21:00	15:20:00	26.5	25.5	26.5	26.5	25.5	25.5	24.5	26.5	27	26	25.5	25.5	25.5	25.5	25	25.5	25.5	25.5	25.5	25.5	25.5	25.5
2013-08-19	03:31:00	15:30:00	25.5	25	25.5	26	25	25	24	26	26.5	25.5	25	25	25	25	24.5	25	25	24.5	25	25	25	25
2013-08-19	03:41:00	15:40:00	25.5	24.5	25.5	25.5	24.5	24.5	24	25.5	26	25.5	24.5	24.5	24.5	25	24.5	24.5	24.5	24.5	25	25	25	25
2013-08-19	03:51:00	15:50:00	25	24.5	25.5	25.5	24.5	24.5	24	25.5	26	25	24.5	24.5	24.5	25	24.5	24.5	24.5	24.5	24.5	25	25	25
2013-08-19	04:01:00	16:00:00	25.5	25	25.5	25.5	25	24.5	24.5	25.5	26	25	24.5	24.5	24.5	25	24.5	24.5	24.5	24.5	25	25	25	25
2013-08-19	04:11:00	16:10:00	25.5	25	25.5	25.5	25.5	25	25	25.5	26	25.5	24.5	24.5	25	25	24.5	25	24.5	24.5	25	25.5	25	25.5
2013-08-19	04:21:00	16:20:00	26	25.5	26	26	25.5	25.5	25.5	26	26	25.5	25	25	25	25.5	25	25.5	25	25	25.5	26	25.5	26
2013-08-19	04:31:00	16:30:00	26	26	26	26	26	25.5	25.5	26	26.5	25.5	25	25	25	25.5	25	25.5	25	25	25.5	26	25.5	26
2013-08-19	04:41:00	16:40:00	26	25.5	26	26	25.5	25.5	25.5	26	26	25.5	25	25	25	25.5	25	25.5	25	25	25.5	26	25.5	26
2013-08-19	04:51:00	16:50:00	25.5	25.5	26	26	25.5	25.5	25.5	26	26	25.5	25	25	25	25.5	25	25	25	25	25.5	25.5	25.5	25.5
2013-08-19	05:01:00	17:00:00	25.5	25.5	26	25.5	25.5	25	25.5	26	26	25.5	25	25	25	25.5	25	25	25	25	25.5	25.5	25.5	25.5
2013-08-19	05:11:00	17:10:00	25.5	25.5	26	26	25.5	25.5	25.5	26	26	25.5	25	25	25	25.5	25	25	25	25	25.5	25.5	25.5	25.5
2013-08-19	05:21:00	17:20:00	25.5	25.5	26	26	25.5	25.5	25.5	26	26	26	25	25	25	25.5	25	25.5	25	25	25.5	26	25.5	26
2013-08-19	05:31:00	17:30:00	25.5	25.5	26	26	26	25.5	25.5	26	26	26	25	25	25.5	25.5	25	25.5	25.5	25	25.5	26	26	26
2013-08-19	05:41:00	17:40:00	25.5	25.5	26	26	25.5	25.5	25.5	26	26	26	25	25	25	25.5	25	25.5	25.5	25	25.5	26	25.5	26
2013-08-19	05:51:00	17:50:00	25.5	25.5	26	26	25.5	25.5	25.5	26	26	25.5	25	25	25	25.5	25	25.5	25	25	25.5	25.5	25.5	25.5
2013-08-19	06:01:00	18:00:00	25	25	25.5	25.5	25	25	25	25.5	26	25.5	24.5	25	25	25	25	25	25	25	25	25.5	25.5	25.5
2013-08-19	06:11:00	18:10:00	25	25	25.5	25.5	25	25	25	25.5	25.5	25.5	24.5	24.5	24.5	25	24.5	24.5	25	24.5	25	25	25	25
2013-08-19	06:21:00	18:20:00	24.5	24.5	25	25	24.5	24.5	24.5	25	25.5	25	24	24.5	24.5	24.5	24.5	24.5	24.5	24.5	24.5	24.5	25	24.5
2013-08-19	06:31:00	18:30:00	24.5	24.5	25	25	24.5	24.5	24	25	25	25	24	24	24.5	24.5	24	24	24.5	24	24.5	24.5	24.5	24.5
2013-08-19	06:41:00	18:40:00	24	24	24.5	24.5	24	24	24	24.5	25	24.5	24	24	24	24.5	24	24	24	24	24	24	24.5	24
2013-08-19	06:51:00	18:50:00	24	24	24	24.5	24	24	23.5	24.5	24.5	24.5	23.5	23.5	24	24	23.5	23.5	24	24	24	24	24	24
2013-08-19	07:01:00	19:00:00	23.5	23.5	24	24	23.5	23.5	23.5	24	24.5	24	23	23.5	23.5	24	23.5	23.5	23.5	23.5	23.5	23.5	24	23.5
2013-08-19	07:11:00	19:10:00	23.5	23	23.5	24	23	23	23	24	24	24	23	23	23.5	23.5	23	23	23	23	23.5	23.5	23.5	23.5
2013-08-19	07:21:00	19:20:00	23	23	23	23.5	23	23	22.5	23.5	23.5	23.5	22.5	23	23	23	22.5	23	23	23	23	23	23	23
2013-08-19	07:31:00	19:30:00	22.5	22.5	23	23.5	22.5	22.5	22.5	23	23.5	23	22.5	22.5	22.5	23	22.5	22.5	22.5	22.5	22.5	22.5	23	22.5
2013-08-19	07:41:00	19:40:00	22.5	22	22.5	23	22.5	22	22	23	23	23	22	22.5	22.5	22.5	22	22	22.5	22.5	22.5	22.5	22.5	22.5
2013-08-19	07:51:00	19:50:00	22	22	22	22.5	22	22	21.5	22.5	23	22.5	22	22	22	22.5	22	22	22	22	22	22	22.5	22
2013-08-19	08:01:00	20:00:00	22	21.5	22	22.5	21.5	21.5	21.5	22.5	22.5	22.5	21.5	22	22	22	21.5	21.5	22	22	22	21.5	22	22
2013-08-19	08:11:00	20:10:00	21.5	21.5	21.5	22	21.5	21.5	21	22	22.5	22	21.5	21.5	21.5	22	21.5	21.5	21.5	21.5	21.5	21.5	22	21.5
2013-08-19	08:21:00	20:20:00	21.5	21.5	21.5	22	21.5	21.5	21	22	22	22	21	21.5	21.5	21.5	21	21	21.5	21.5	21.5	21.5	21.5	21.5
2013-08-19	08:31:00	20:30:00	21	21	21	22	21	21	21	22	22	21.5	21	21	21	21.5	21	21	21.5	21	21	21	21.5	21
2013-08-19	08:41:00	20:40:00	21	21	21	21.5	21	21	20.5	21.5	21.5	21.5	20.5	21	21	21	21	21	21	21	21	21	21	21
2013-08-19	08:51:00	20:50:00	21	20.5	21	21.5	21	21	20.5	21.5	21.5	21.5	20.5	21	21	21	20.5	20.5	21	21	21	20.5	21	21
2013-08-19	09:01:00	21:00:00	20.5	20.5	20.5	21	20.5	20.5	20.5	21	21.5	21	20.5	20.5	20.5	21	20.5	20.5	20.5	20.5	20.5	20.5	21	20.5
2013-08-19	09:11:00	21:10:00	20.5	20.5	20.5	21	20.5	20.5	20	21	21	21	20	20.5	20.5	20.5	20.5	20.5	20.5	20.5	20.5	20.5	20.5	20.5
2013-08-19	09:21:00	21:20:00	20.5	20	20.5	21	20.5	20.5	20	21	21	21	20	20.5	20.5	20.5	20	20	20.5	20.5	20.5	20	20.5	20.5
2013-08-19	09:31:00	21:30:00	20	20	20	20.5	20	20	20	20.5	21	20.5	20	20	20	20.5	20	20	20.5	20	20	20	20.5	20
2013-08-19	09:41:00	21:40:00	20	20	20	20.5	20	20	20	20.5	20.5	20.5	20	20	20	20.5	20	20	20	20	20	20	20	20
2013-08-19	09:51:00	21:50:00	20	19.5	20	20.5	20	20	19.5	20.5	20.5	20.5	19.5	20	20	20	20	20	20	20	20	20	20	20
2013-08-19	10:01:00	22:00:00	20	19.5	20	20	20	20	19.5	20.5	20.5	20.5	19.5	20	19.5	20	19.5	19.5	20	20	19.5	19.5	20	20
2013-08-19	10:11:00	22:10:00	19.5	19.5	19.5	20	20	19.5	19.5	20	20.5	20	19.5	19.5	19.5	20	19.5	19.5	20	20	19.5	19.5	20	20
2013-08-19	10:21:00	22:20:00	19.5	19.5	19.5	20	19.5	19.5	19.5	20	20	20	19.5	19.5	19.5	20	19.5	19.5	19.5	19.5	19.5	19.5	19.5	19.5
2013-08-19	10:31:00	22:30:00	19.5	19	19.5	20	19.5	19.5	19	20	20	20	19	19.5	19.5	19.5	19.5	19.5	19.5	19.5	19.5	19.5	19.5	19.5
2013-08-19	10:41:00	22:40:00	19.5	19	19.5	19.5	19.5	19.5	19	20	20	20	19	19.5	19	19.5	19	19	19.5	19.5	19.5	19.5	19.5	19.5
2013-08-19	10:51:00	22:50:00	19.5	19	19	19.5	19.5	19.5	19	19.5	20	19.5	19	19.5	19	19.5	19	19	19.5	19.5	19	19	19.5	19.5
2013-08-19	11:01:00	23:00:00	19	19	19	19.5	19	19	19	19.5	19.5	19.5	19	19	19	19.5	19	19	19	19	19	19	19.5	19
2013-08-19	11:11:00	23:10:00	19	19	19	19.5	19	19	19	19.5	19.5	19.5	18.5	19	19	19.5	19	19	19	19	19	19	19	19
2013-08-19	11:21:00	23:20:00	19	19	19	19.5	19	19	19	19.5	19.5	19.5	18.5	19	19	19	19	19	19	19	19	19	19	19
2013-08-19	11:31:00	23:30:00	19	18.5	19	19.5	19	19	18.5	19.5	19.5	19.5	18.5	19	19	19	18.5	18.5	19	19	19	19	19	19
2013-08-19	11:41:00	23:40:00	19	18.5	19	19	19	19	18.5	19.5	19.5	19	18.5	19	18.5	19	18.5	18.5	19	19	18.5	19	19	19
2013-08-19	11:51:00	23:50:00	19	18.5	18.5	19	19	19	18.5	19	19.5	19	18.5	19	18.5	19	18.5	18.5	19	19	18.5	18.5	19	19
2013-08-20	12:01:00	1900-01-01	19	18.5	18.5	19	19	19	18.5	19	19	19	18.5	18.5	18.5	19	18.5	18.5	19	19	18.5	18.5	19	19
2013-08-20	12:11:00	00:10:00	18.5	18.5	18.5	19	19	18.5	18.5	19	19	19	18.5	18.5	18.5	19	18.5	18.5	18.5	18.5	18.5	18.5	19	18.5
2013-08-20	12:21:00	00:20:00	18.5	18.5	18.5	19	18.5	18.5	18.5	19	19	19	18.5	18.5	18.5	19	18.5	18.5	18.5	18.5	18.5	18.5	18.5	18.5
2013-08-20	12:31:00	00:30:00	18.5	18.5	18.5	19	18.5	18.5	18.5	19	19	19	18	18.5	18.5	19	18.5	18.5	18.5	18.5	18.5	18.5	18.5	18.5
2013-08-20	12:41:00	00:40:00	18.5	18.5	18.5	19	18.5	18.5	18.5	19	19	19	18	18.5	18.5	18.5	18.5	18.5	18.5	18.5	18.5	18.5	18.5	18.5
2013-08-20	12:51:00	00:50:00	18.5	18	18.5	19	18.5	18.5	18.5	19	19	19	18	18.5	18.5	18.5	18.5	18.5	18.5	18.5	18.5	18.5	18.5	18.5
2013-08-20	01:01:00	01:00:00	18.5	18	18.5	18.5	18.5	18.5	18.5	19	19	18.5	18	18.5	18.5	18.5	18.5	18	18.5	18.5	18.5	18.5	18.5	18.5
2013-08-20	01:11:00	01:10:00	18.5	18	18.5	18.5	18.5	18.5	18.5	19	19	18.5	18	18.5	18.5	18.5	18	18	18.5	18.5	18.5	18.5	18.5	18.5
2013-08-20	01:21:00	01:20:00	18.5	18	18.5	18.5	18.5	18.5	18	18.5	19	18.5	18	18.5	18	18.5	18	18	18.5	18.5	18	18.5	18.5	18.5
2013-08-20	01:31:00	01:30:00	18.5	18	18.5	18.5	18.5	18.5	18	18.5	19	18.5	18	18.5	18	18.5	18	18	18.5	18.5	18	18.5	18.5	18.5
2013-08-20	01:41:00	01:40:00	18.5	18	18.5	18.5	18.5	18.5	18	18.5	18.5	18.5	18	18.5	18	18.5	18	18	18.5	18.5	18	18.5	18.5	18.5
2013-08-20	01:51:00	01:50:00	18.5	18	18	18.5	18.5	18.5	18	18.5	18.5	18.5	18	18	18	18.5	18	18	18.5	18.5	18	18	18.5	18.5
2013-08-20	02:01:00	02:00:00	18	18	18	18.5	18.5	18.5	18	18.5	18.5	18.5	18	18	18	18.5	18	18	18	18	18	18	18.5	18.5
2013-08-20	02:11:00	02:10:00	18	18	18	18.5	18.5	18	18	18.5	18.5	18.5	18	18	18	18.5	18	18	18	18	18	18	18	18.5
2013-08-20	02:21:00	02:20:00	18	18	18	18.5	18	18	18	18.5	18.5	18.5	18	18	18	18.5	18	18	18	18	18	18	18	18
2013-08-20	02:31:00	02:30:00	18	17.5	18	18.5	18	18	18	18.5	18.5	18.5	17.5	18	18	18.5	18	18	18	18	18	18	18	18
2013-08-20	02:41:00	02:40:00	18	17.5	18	18	18	18	17.5	18.5	18.5	18	17.5	18	18	18	18	18	18	18	18	18	18	18
2013-08-20	02:51:00	02:50:00	18	17.5	18	18	18	18	17.5	18	18.5	18	17.5	18	17.5	18	17.5	17.5	18	18	17.5	17.5	18	18
2013-08-20	03:01:00	03:00:00	17.5	17.5	17.5	18	18	18	17.5	18	18	18	17.5	17.5	17.5	18	17.5	17.5	18	18	17.5	17.5	18	18
2013-08-20	03:11:00	03:10:00	17.5	17.5	17.5	18	17.5	17.5	17.5	18	18	18	17.5	17.5	17.5	18	17.5	17.5	17.5	17.5	17.5	17.5	17.5	18
2013-08-20	03:21:00	03:20:00	17.5	17	17.5	18	17.5	17.5	17.5	18	18	18	17.5	17.5	17.5	18	17.5	17.5	17.5	17.5	17.5	17.5	17.5	17.5
2013-08-20	03:31:00	03:30:00	17.5	17	17.5	17.5	17.5	17.5	17	18	18	18	17	17.5	17.5	17.5	17.5	17.5	17.5	17.5	17.5	17.5	17.5	17.5
2013-08-20	03:41:00	03:40:00	17.5	17	17.5	17.5	17.5	17.5	17	17.5	18	17.5	17	17.5	17.5	17.5	17.5	17	17.5	17.5	17	17.5	17.5	17.5
2013-08-20	03:51:00	03:50:00	17.5	17	17.5	17.5	17.5	17.5	17	17.5	18	17.5	17	17.5	17	17.5	17	17	17.5	17.5	17	17	17.5	17.5
2013-08-20	04:01:00	04:00:00	17	17	17	17.5	17.5	17.5	17	17.5	17.5	17.5	17	17	17	17.5	17	17	17.5	17.5	17	17	17	17.5
2013-08-20	04:11:00	04:10:00	17	17	17	17.5	17.5	17	17	17.5	17.5	17.5	17	17	17	17.5	17	17	17	17	17	17	17	17
2013-08-20	04:21:00	04:20:00	17	17	17	17.5	17	17	17	17.5	17.5	17.5	17	17	17	17.5	17	17	17	17	17	17	17	17
2013-08-20	04:31:00	04:30:00	17	16.5	17	17.5	17	17	17	17.5	17.5	17.5	16.5	17	17	17.5	17	17	17	17	17	17	17	17
2013-08-20	04:41:00	04:40:00	17	16.5	17	17	17	17	17	17.5	17.5	17.5	16.5	17	17	17.5	17	17	17	17	17	17	17	17
2013-08-20	04:51:00	04:50:00	17	16.5	17	17	17	17	17	17.5	17.5	17	16.5	17	17	17	17	17	17	17	17	17	17	17
2013-08-20	05:01:00	05:00:00	17	16.5	17	17	17	17	16.5	17	17.5	17	16.5	17	17	17	17	16.5	17	17	16.5	17	17	17
2013-08-20	05:11:00	05:10:00	17	16.5	17	17	17	17	16.5	17	17.5	17	16.5	17	17	17	16.5	16.5	17	17	16.5	17	17	17
2013-08-20	05:21:00	05:20:00	17	16.5	17	17	17	17	16.5	17	17	17	16.5	17	16.5	17	16.5	16.5	17	17	16.5	16.5	17	17
2013-08-20	05:31:00	05:30:00	17	16.5	17	17	17	17	16.5	17	17	17	16.5	17	16.5	17	16.5	16.5	17	17	16.5	16.5	17	17
2013-08-20	05:41:00	05:40:00	16.5	16.5	16.5	17	17	17	16.5	17	17	17	16.5	16.5	16.5	17	16.5	16.5	17	17	16.5	16.5	17	17
2013-08-20	05:51:00	05:50:00	16.5	16.5	16.5	17	17	17	16.5	17	17	17	16.5	16.5	16.5	17	16.5	16.5	16.5	16.5	16.5	16.5	16.5	17
2013-08-20	06:01:00	06:00:00	16.5	16.5	16.5	17	17	17	16.5	17	17	17	16.5	16.5	16.5	17	16.5	16.5	16.5	16.5	16.5	16.5	16.5	17
2013-08-20	06:11:00	06:10:00	16.5	16.5	16.5	17	17	17	16.5	17	17	17	16.5	16.5	16.5	17	16.5	16.5	16.5	16.5	16.5	16.5	16.5	17
2013-08-20	06:21:00	06:20:00	16.5	16.5	16.5	17	17	17	16.5	17	17	17	16.5	16.5	16.5	17	16.5	16.5	16.5	16.5	16.5	16.5	16.5	17
2013-08-20	06:31:00	06:30:00	16.5	16.5	16.5	17	17	17	16.5	17	17	17	16.5	16.5	16.5	17	16.5	16.5	16.5	16.5	16.5	16.5	16.5	17
2013-08-20	06:41:00	06:40:00	16.5	16.5	16.5	17	17	17	16.5	17	17	17	16.5	16.5	16.5	17	16.5	16.5	16.5	16.5	16.5	16.5	16.5	17
2013-08-20	06:51:00	06:50:00	16.5	16.5	16.5	17	17	17	16.5	17	17	17	16.5	16.5	16.5	17	16.5	16.5	16.5	16.5	16.5	16.5	16.5	17
2013-08-20	07:01:00	07:00:00	17	16.5	17	17	17	17	16.5	17	17	17	16.5	16.5	16.5	17	16.5	16.5	16.5	17	16.5	16.5	16.5	17
2013-08-20	07:11:00	07:10:00	17	16.5	17	17	17	17	17	17	17	17	16.5	17	16.5	17	17	16.5	17	17	16.5	17	17	17
2013-08-20	07:21:00	07:20:00	17	17	17.5	17	17.5	17.5	17.5	17.5	17.5	17.5	17	17	17	17.5	17	17	17	17	17	17.5	17	18
2013-08-20	07:31:00	07:30:00	18	18	18.5	18	19	18.5	18.5	18	18	18	18	18	17.5	18	18	17.5	17.5	17.5	18	18	18	19
2013-08-20	07:41:00	07:40:00	19	19	19.5	19	20	19.5	20	18.5	18.5	19.5	19.5	20	18.5	19	19	18.5	19	18.5	19	19.5	19	20
2013-08-20	07:51:00	07:50:00	20	21	21.5	20	21.5	20.5	22	19.5	19.5	21.5	21.5	22	19.5	20	20	19.5	20	19.5	21	21.5	20.5	21
2013-08-20	08:01:00	08:00:00	21	22.5	23.5	21.5	23	21.5	24	20.5	20.5	23.5	24	24	20.5	21	21	21	22	20.5	23	23.5	22.5	22
2013-08-20	08:11:00	08:10:00	21.5	24	25.5	23.5	24.5	22	25.5	21.5	21.5	25.5	25.5	25.5	22	21.5	21.5	22.5	23.5	21.5	25	25.5	24.5	23
2013-08-20	08:21:00	08:20:00	22.5	25.5	28	25	26	23	27.5	22	23	27.5	27	27	23	22.5	22.5	24	25.5	22.5	27.5	27	26.5	24
2013-08-20	08:31:00	08:30:00	23.5	27	30	27	27	24	29.5	23	24	29.5	28.5	28.5	24.5	23.5	23.5	25.5	27	23.5	29	29	28	25.5
2013-08-20	08:41:00	08:40:00	24.5	28.5	32.5	29	28.5	25.5	31	24	25.5	31	29.5	29.5	26	24.5	25	27	28.5	24.5	30.5	30	29.5	27
2013-08-20	08:51:00	08:50:00	26	29.5	34	30.5	29.5	27	32.5	25	27.5	32.5	30.5	30.5	27.5	26	26.5	28	29.5	25.5	31.5	31.5	31	28.5
2013-08-20	09:01:00	09:00:00	27.5	30.5	35.5	31.5	30.5	28	33.5	26.5	28.5	34	31.5	31	28.5	27	27.5	29.5	30.5	26.5	32.5	32.5	32	29.5
2013-08-20	09:11:00	09:10:00	28.5	31.5	36.5	32.5	31.5	29.5	34.5	27.5	30	34.5	32	31.5	29.5	28	28.5	30.5	31	27.5	33	33	33	31
2013-08-20	09:21:00	09:20:00	30	32.5	37.5	33.5	32.5	30.5	34.5	28.5	31.5	35	32.5	32	31	29	29	31.5	32	28.5	34	34	33.5	32
2013-08-20	09:31:00	09:30:00	31	33.5	37.5	34	33	31.5	34.5	30	32.5	35.5	33.5	32.5	32	29.5	30	32.5	32.5	29.5	34.5	34.5	34	32.5
2013-08-20	09:41:00	09:40:00	32	34	38	34.5	33	32	34.5	30.5	33.5	36	33.5	32.5	32.5	30	30.5	33.5	33	30	35	35	34	33
2013-08-20	09:51:00	09:50:00	32.5	34.5	38	35	33.5	33	34.5	31.5	34	35.5	34	32.5	33.5	30.5	31	34	33	30.5	35.5	35	34	33.5
2013-08-20	10:01:00	10:00:00	33	35	38	35	34	33.5	35	32	34.5	36	34	33	34	31	31.5	34.5	33	31	35.5	35	34	34
2013-08-20	10:11:00	10:10:00	34	35.5	38.5	35.5	34.5	34	36	33	35.5	36.5	34.5	33	34	31.5	32	35.5	33	32	35.5	35.5	34.5	35
2013-08-20	10:21:00	10:20:00	34.5	36	39	36	35	34.5	37	33.5	36	36.5	35	33	34.5	32	32.5	36	33.5	32	35.5	36	35	35.5
2013-08-20	10:31:00	10:30:00	35	36.5	39.5	36.5	35.5	35	37	34	37	36.5	35	33.5	35.5	32	33	36.5	34	32.5	36	36.5	35.5	35.5
2013-08-20	10:41:00	10:40:00	35.5	37	39.5	36	35.5	35	37.5	34.5	37.5	36	35.5	33.5	35.5	32.5	33.5	36.5	34	33	36.5	37	35.5	36
2013-08-20	10:51:00	10:50:00	36	37	39.5	36	36	35	37.5	34.5	37.5	36	35.5	33	36	32.5	34	37	34	33	36.5	37	35.5	35.5
2013-08-20	11:01:00	11:00:00	36.5	37	39.5	36	36	35.5	37.5	35	37.5	36	35.5	33	36	33	34.5	37	34	33	37	37.5	35.5	35.5
2013-08-20	11:11:00	11:10:00	37	37	40	36	36.5	36	37.5	35.5	37.5	36	35.5	33.5	36	33.5	35	37	33.5	33.5	37.5	38	35.5	36
2013-08-20	11:21:00	11:20:00	37	37	40	36	36.5	36.5	37	36	37.5	36.5	35.5	34	36.5	33.5	35	37.5	34	33.5	37.5	38.5	35.5	36.5
2013-08-20	11:31:00	11:30:00	37.5	37	40	36	36.5	36.5	37	36	38	36.5	35.5	34	36.5	34	35.5	37.5	34	34	37	38.5	36	36.5
2013-08-20	11:41:00	11:40:00	37.5	37	40	35.5	36	36.5	36.5	36.5	38	36.5	35.5	34.5	36.5	34	35.5	37	34.5	33.5	37	38.5	36	36.5
2013-08-20	11:51:00	11:50:00	37.5	37	40	35.5	36.5	36.5	36.5	36.5	38.5	36.5	36	34.5	36.5	34	35.5	37	34.5	34	37	38.5	35.5	37
2013-08-20	12:01:00	12:00:00	38	37.5	39.5	35.5	36.5	36	36.5	37	38.5	36.5	36	34.5	36.5	34.5	36	36.5	34.5	34	37	38.5	35	37
2013-08-20	12:11:00	12:10:00	38	37.5	39	35	36.5	36	36	37	38.5	36	35.5	34	36.5	34.5	36	36.5	34	34	37	38.5	35	37
2013-08-20	12:21:00	12:20:00	38	37	39	34.5	36	36	35.5	37	38.5	35.5	35.5	34	36	34	36	36.5	34	34	36.5	38.5	34.5	37
2013-08-20	12:31:00	12:30:00	37.5	36.5	38.5	34.5	36	36	34.5	37	38	35	35	33.5	35.5	34	36	36.5	34	33.5	36	38	34	36.5
2013-08-20	12:41:00	12:40:00	37	36	38	34	36	36	34	37	38	34.5	34.5	33	35.5	34	36	36	33.5	33.5	35.5	37.5	33.5	36.5
2013-08-20	12:51:00	12:50:00	37	35.5	37.5	33.5	36	35.5	33.5	37	37.5	34	34.5	32.5	35	34	35.5	36	33	33.5	35	37	33	36.5
2013-08-20	01:01:00	13:00:00	37	35	37	33	35.5	35.5	32.5	36.5	37.5	33.5	34	32.5	34.5	34	35.5	35.5	32.5	33	34.5	36.5	32.5	36
2013-08-20	01:11:00	13:10:00	37	34.5	36	32.5	35	35.5	32	36.5	37	33	33.5	32	34	33.5	35	35	32.5	32.5	33.5	36	32.5	36
2013-08-20	01:21:00	13:20:00	36.5	34	35.5	32.5	34.5	35	31.5	36	36.5	33.5	33	32.5	33.5	33.5	34.5	34.5	33	32.5	33.5	35	33	35.5
2013-08-20	01:31:00	13:30:00	36	34.5	34.5	33	34	34.5	31.5	35.5	35.5	34.5	33	33.5	33	33	33.5	33.5	34	32.5	33	34.5	33.5	34.5
2013-08-20	01:41:00	13:40:00	35	36	34	33.5	33.5	33.5	31.5	34.5	35	34.5	33.5	34.5	32	32	32.5	33	34.5	33	33	33.5	33	33.5
2013-08-20	01:51:00	13:50:00	34.5	37	33.5	34.5	34	32.5	31.5	34	34.5	35	34.5	35	31.5	31.5	32	33	35.5	34	33.5	33.5	33	32.5
2013-08-20	02:01:00	14:00:00	34.5	38	34.5	35.5	35	32	32	33.5	35	34.5	35.5	36	31.5	31	31	34.5	35.5	35	33.5	33.5	33.5	32
2013-08-20	02:11:00	14:10:00	34.5	37.5	35.5	36	36.5	32	33.5	33	35.5	34.5	36.5	36	32	31	31	35.5	35.5	35.5	33	33	34	31.5
2013-08-20	02:21:00	14:20:00	35.5	37.5	37	36.5	37.5	33	34.5	33	35.5	34	37	36.5	32.5	32	30.5	36	35.5	35.5	33	33	35	32.5
2013-08-20	02:31:00	14:30:00	37	37.5	38	37	38.5	34	35.5	33.5	35.5	34.5	37	36.5	33.5	33	31	36	35	35	33.5	34	36	33.5
2013-08-20	02:41:00	14:40:00	37.5	37	38.5	37.5	38	34.5	36	33.5	35	35	37	36	34.5	34	32	36	34.5	35	34	35	36.5	34.5
2013-08-20	02:51:00	14:50:00	37	35.5	38	37	37	34	34.5	33.5	35	34.5	36	35.5	34.5	34	32.5	35	34	34.5	34	35	36	35
2013-08-20	03:01:00	15:00:00	35.5	34	36	35.5	35	32.5	32.5	32.5	34	33.5	34.5	34	33	33	31.5	33.5	32.5	33	33	33.5	34	33.5
2013-08-20	03:11:00	15:10:00	34	32.5	34.5	34	33	31.5	31	32	33	32.5	33	32.5	32	31.5	30.5	32.5	31.5	31.5	32	32.5	32.5	32.5
2013-08-20	03:21:00	15:20:00	33	31.5	33	32.5	31.5	30.5	29.5	31	32	31.5	31.5	31	30.5	30.5	29.5	31	30.5	30	31	31	31	31
2013-08-20	03:31:00	15:30:00	32	30.5	31.5	31.5	31	29.5	28.5	30.5	31.5	30.5	30.5	30	30	30	29	30.5	29.5	29.5	30	30.5	30	30.5
2013-08-20	03:41:00	15:40:00	31.5	30.5	31	31	30.5	29.5	28.5	30	31	30	30	29.5	29.5	29.5	29	30	29	29	29.5	30	30	30
2013-08-20	03:51:00	15:50:00	31	30	30.5	30	30	29	28	30	30.5	29.5	29.5	29	29	29	28.5	29.5	28.5	28.5	29	29.5	29.5	29.5
2013-08-20	04:01:00	16:00:00	30.5	30	30.5	30	29.5	29	28	29.5	30.5	29.5	29	29	28.5	29	28.5	29.5	28.5	28.5	29	29.5	29	29.5
2013-08-20	04:11:00	16:10:00	30.5	29.5	30	29.5	29.5	29	28	29.5	30	29	29	28.5	28.5	28.5	28	29	28.5	28	29	29.5	29	29
2013-08-20	04:21:00	16:20:00	30	29.5	29.5	29	29	28.5	27.5	29	30	28.5	28.5	28.5	28	28.5	28	29	28	28	28.5	29	28.5	29
2013-08-20	04:31:00	16:30:00	29.5	29	29.5	29	28.5	28	27.5	29	29.5	28.5	28.5	28	28	28	27.5	28.5	28	27.5	28.5	29	28	28.5
2013-08-20	04:41:00	16:40:00	29.5	29	29	28.5	28.5	28	27.5	29	29.5	28	28	27.5	27.5	28	27.5	28.5	27.5	27.5	28	28.5	28	28.5
2013-08-20	04:51:00	16:50:00	29.5	29	29	28.5	28.5	28	27.5	29	29.5	28	28	27.5	27.5	28	27.5	28	27.5	27.5	28	28.5	28	28.5
2013-08-20	05:01:00	17:00:00	29.5	29	29.5	28.5	28.5	28	27.5	29	29.5	28.5	28	27.5	27.5	28	27.5	28.5	27.5	27.5	28.5	29	28	28.5
2013-08-20	05:11:00	17:10:00	29.5	29	29.5	29	28.5	28	27.5	29	29.5	28.5	28	27.5	28	28	27.5	28.5	27.5	27.5	28.5	29	28.5	29
2013-08-20	05:21:00	17:20:00	29.5	29	29.5	29	28.5	28	28	29	29.5	28.5	28	27.5	28	28	28	28.5	27.5	27.5	28.5	29	28.5	29
2013-08-20	05:31:00	17:30:00	29	29	29.5	29	28.5	28	27.5	29	29.5	28.5	28	27.5	28	28	28	28	27.5	27.5	28.5	29	28.5	29
2013-08-20	05:41:00	17:40:00	29	28.5	29.5	29	28.5	28	27.5	29	29.5	28.5	28	27.5	28	28	27.5	28	27.5	27.5	28.5	29	28.5	28.5
2013-08-20	05:51:00	17:50:00	29	28.5	29	28.5	28	28	27.5	29	29	28.5	27.5	27.5	27.5	28	27.5	28	27.5	27.5	28.5	28.5	28	28.5
2013-08-20	06:01:00	18:00:00	28.5	28	29	28.5	28	27.5	27	28.5	29	28	27.5	27	27.5	28	27.5	27.5	27.5	27	28	28.5	28	28.5
2013-08-20	06:11:00	18:10:00	28.5	28	28.5	28.5	27.5	27.5	27	28.5	29	28	27	27	27.5	27.5	27	27	27	27	28	28	27.5	28
2013-08-20	06:21:00	18:20:00	28	27.5	28.5	28	27.5	27	26.5	28	28.5	28	27	26.5	27	27.5	27	27	26.5	26.5	27.5	28	27.5	28
2013-08-20	06:31:00	18:30:00	27.5	27	28	27.5	27	26.5	26	28	28	27.5	26.5	26.5	26.5	27	26.5	26.5	26.5	26.5	27	27.5	27	27.5
2013-08-20	06:41:00	18:40:00	27.5	26.5	27.5	27.5	26.5	26	25.5	27.5	28	27	26	26	26.5	26.5	26	26	26	26	27	27	26.5	27
2013-08-20	06:51:00	18:50:00	27	26	27	27	26	25.5	25.5	27	27.5	27	25.5	25.5	26	26.5	26	25.5	25.5	25.5	26.5	26.5	26.5	26.5
2013-08-20	07:01:00	19:00:00	26.5	26	26.5	26.5	25.5	25.5	25	27	27	26.5	25	25	25.5	26	25.5	25.5	25.5	25	26	26	26	26.5
2013-08-20	07:11:00	19:10:00	26	25.5	26	26	25	25	24.5	26.5	26.5	26	25	25	25	25.5	25	25	25	25	25.5	25.5	25.5	26
2013-08-20	07:21:00	19:20:00	25.5	25	25.5	25.5	24.5	24.5	24	26	26	25.5	24.5	24.5	24.5	25	24.5	24.5	24.5	24.5	25	25	25	25.5
2013-08-20	07:31:00	19:30:00	25	24	25	25	24	24	23.5	25.5	25.5	25	24	24	24	24.5	24	24	24	24	24.5	24.5	24.5	25
2013-08-20	07:41:00	19:40:00	24.5	23.5	24.5	24.5	23.5	23.5	23	25	25	24.5	23.5	23.5	24	24	23.5	23.5	23.5	23.5	24	24	24	24
2013-08-20	07:51:00	19:50:00	24	23.5	24	24	23	23	22.5	24.5	24.5	24	23	23	23.5	23.5	23	23	23	23	23.5	23.5	23.5	24
2013-08-20	08:01:00	20:00:00	23.5	23	23.5	24	22.5	22.5	22	24	24	24	22.5	23	23	23.5	23	22.5	23	23	23	23	23	23.5
2013-08-20	08:11:00	20:10:00	23	22.5	23	23.5	22.5	22.5	22	23.5	24	23.5	22	22.5	22.5	23	22.5	22.5	22.5	22.5	23	23	23	23
2013-08-20	08:21:00	20:20:00	22.5	22	23	23	22	22	21.5	23	23.5	23	22	22	22.5	22.5	22	22	22.5	22	22.5	22.5	22.5	22.5
2013-08-20	08:31:00	20:30:00	22.5	22	22.5	23	21.5	22	21.5	23	23	22.5	21.5	22	22	22.5	22	21.5	22	22	22	22	22.5	22.5
2013-08-20	08:41:00	20:40:00	22	21.5	22	22.5	21.5	21.5	21	22.5	22.5	22.5	21.5	21.5	21.5	22	21.5	21.5	21.5	21.5	22	22	22	22
2013-08-20	08:51:00	20:50:00	21.5	21.5	22	22	21.5	21.5	21	22.5	22.5	22	21	21.5	21.5	22	21.5	21	21.5	21.5	21.5	21.5	22	22
2013-08-20	09:01:00	21:00:00	21.5	21	21.5	22	21	21	21	22	22	22	21	21	21.5	21.5	21	21	21.5	21.5	21.5	21.5	21.5	21.5
2013-08-20	09:11:00	21:10:00	21.5	21	21.5	22	21	21	20.5	22	22	22	21	21	21	21.5	21	21	21	21	21	21	21.5	21.5
2013-08-20	09:21:00	21:20:00	21	21	21	21.5	21	21	20.5	21.5	22	21.5	20.5	21	21	21.5	21	21	21	21	21	21	21.5	21.5
2013-08-20	09:31:00	21:30:00	21	20.5	21	21.5	21	21	20.5	21.5	21.5	21.5	20.5	21	21	21	20.5	20.5	21	21	21	21	21	21
2013-08-20	09:41:00	21:40:00	21	20.5	21	21.5	20.5	20.5	20.5	21.5	21.5	21.5	20.5	20.5	20.5	21	20.5	20.5	21	20.5	20.5	20.5	21	21
2013-08-20	09:51:00	21:50:00	21	20.5	20.5	21	20.5	20.5	20.5	21	21.5	21	20.5	20.5	20.5	21	20.5	20.5	20.5	20.5	20.5	20.5	21	21
2013-08-20	10:01:00	22:00:00	20.5	20.5	20.5	21	20.5	20.5	20	21	21	21	20	20.5	20.5	21	20.5	20.5	20.5	20.5	20.5	20.5	20.5	20.5
2013-08-20	10:11:00	22:10:00	20.5	20	20.5	21	20.5	20.5	20	21	21	21	20	20.5	20	20.5	20	20	20.5	20.5	20.5	20.5	20.5	20.5
2013-08-20	10:21:00	22:20:00	20.5	20	20.5	20.5	20.5	20	20	21	21	20.5	20	20	20	20.5	20	20	20.5	20	20	20	20.5	20.5
2013-08-20	10:31:00	22:30:00	20	20	20	20.5	20	20	20	20.5	21	20.5	20	20	20	20.5	20	20	20	20	20	20	20.5	20.5
2013-08-20	10:41:00	22:40:00	20	20	20	20.5	20	20	19.5	20.5	20.5	20.5	19.5	20	20	20.5	20	20	20	20	20	20	20	20
2013-08-20	10:51:00	22:50:00	20	19.5	20	20.5	20	20	19.5	20.5	20.5	20.5	19.5	20	20	20	19.5	19.5	20	20	20	20	20	20
2013-08-20	11:01:00	23:00:00	20	19.5	20	20	20	20	19.5	20.5	20.5	20	19.5	20	19.5	20	19.5	19.5	20	20	19.5	19.5	20	20
2013-08-20	11:11:00	23:10:00	20	19.5	19.5	20	19.5	19.5	19.5	20	20.5	20	19.5	19.5	19.5	20	19.5	19.5	20	19.5	19.5	19.5	20	20
2013-08-20	11:21:00	23:20:00	19.5	19.5	19.5	20	19.5	19.5	19.5	20	20	20	19.5	19.5	19.5	20	19.5	19.5	19.5	19.5	19.5	19.5	20	20
2013-08-20	11:31:00	23:30:00	19.5	19.5	19.5	20	19.5	19.5	19	20	20	20	19	19.5	19.5	20	19.5	19.5	19.5	19.5	19.5	19.5	19.5	19.5
2013-08-20	11:41:00	23:40:00	19.5	19	19.5	20	19.5	19.5	19	20	20	20	19	19.5	19.5	19.5	19.5	19	19.5	19.5	19.5	19.5	19.5	19.5
2013-08-20	11:51:00	23:50:00	19.5	19	19.5	20	19.5	19.5	19	20	20	20	19	19.5	19	19.5	19	19	19.5	19.5	19	19.5	19.5	19.5
2013-08-21	12:01:00	1900-01-01	19.5	19	19.5	19.5	19.5	19.5	19	20	20	19.5	19	19.5	19	19.5	19	19	19.5	19.5	19	19	19.5	19.5
2013-08-21	12:11:00	00:10:00	19.5	19	19	19.5	19.5	19.5	19	19.5	19.5	19.5	19	19	19	19.5	19	19	19.5	19	19	19	19.5	19.5
2013-08-21	12:21:00	00:20:00	19	19	19	19.5	19	19	19	19.5	19.5	19.5	19	19	19	19.5	19	19	19	19	19	19	19.5	19.5
2013-08-21	12:31:00	00:30:00	19	19	19	19.5	19	19	19	19.5	19.5	19.5	18.5	19	19	19.5	19	19	19	19	19	19	19	19
2013-08-21	12:41:00	00:40:00	19	18.5	19	19.5	19	19	18.5	19.5	19.5	19.5	18.5	19	19	19	19	18.5	19	19	19	19	19	19
2013-08-21	12:51:00	00:50:00	19	18.5	19	19.5	19	19	18.5	19.5	19.5	19.5	18.5	19	19	19	19	18.5	19	19	19	19	19	19
2013-08-21	01:01:00	01:00:00	19	18.5	19	19	19	19	18.5	19.5	19.5	19	18.5	19	18.5	19	18.5	18.5	19	19	18.5	18.5	19	19
2013-08-21	01:11:00	01:10:00	19	18.5	19	19	19	19	18.5	19	19.5	19	18.5	19	18.5	19	18.5	18.5	19	19	18.5	18.5	19	19
2013-08-21	01:21:00	01:20:00	19	18.5	18.5	19	19	18.5	18.5	19	19	19	18.5	18.5	18.5	19	18.5	18.5	19	18.5	18.5	18.5	19	19
2013-08-21	01:31:00	01:30:00	18.5	18.5	18.5	19	18.5	18.5	18.5	19	19	19	18.5	18.5	18.5	19	18.5	18.5	18.5	18.5	18.5	18.5	19	19
2013-08-21	01:41:00	01:40:00	18.5	18.5	18.5	19	18.5	18.5	18.5	19	19	19	18.5	18.5	18.5	19	18.5	18.5	18.5	18.5	18.5	18.5	18.5	19
2013-08-21	01:51:00	01:50:00	18.5	18.5	18.5	19	18.5	18.5	18.5	19	19	19	18	18.5	18.5	19	18.5	18.5	18.5	18.5	18.5	18.5	18.5	18.5
2013-08-21	02:01:00	02:00:00	18.5	18.5	18.5	19	18.5	18.5	18.5	19	19	19	18	18.5	18.5	19	18.5	18.5	18.5	18.5	18.5	18.5	18.5	18.5
2013-08-21	02:11:00	02:10:00	18.5	18	18.5	19	18.5	18.5	18	19	19	19	18	18.5	18.5	18.5	18.5	18	18.5	18.5	18.5	18.5	18.5	18.5
2013-08-21	02:21:00	02:20:00	18.5	18	18.5	18.5	18.5	18.5	18	19	19	18.5	18	18.5	18.5	18.5	18	18	18.5	18.5	18	18.5	18.5	18.5
2013-08-21	02:31:00	02:30:00	18.5	18	18.5	18.5	18.5	18.5	18	18.5	19	18.5	18	18.5	18	18.5	18	18	18.5	18.5	18	18	18.5	18.5
2013-08-21	02:41:00	02:40:00	18.5	18	18	18.5	18.5	18.5	18	18.5	18.5	18.5	18	18	18	18.5	18	18	18.5	18	18	18	18.5	18.5
2013-08-21	02:51:00	02:50:00	18	18	18	18.5	18	18	18	18.5	18.5	18.5	18	18	18	18.5	18	18	18	18	18	18	18	18.5
2013-08-21	03:01:00	03:00:00	18	17.5	18	18.5	18	18	18	18.5	18.5	18.5	17.5	18	18	18.5	18	18	18	18	18	18	18	18
2013-08-21	03:11:00	03:10:00	18	17.5	18	18.5	18	18	17.5	18.5	18.5	18.5	17.5	18	18	18	18	18	18	18	18	18	18	18
2013-08-21	03:21:00	03:20:00	18	17.5	18	18	18	18	17.5	18.5	18.5	18	17.5	18	18	18	18	17.5	18	18	17.5	18	18	18
2013-08-21	03:31:00	03:30:00	18	17.5	18	18	18	18	17.5	18	18.5	18	17.5	18	17.5	18	17.5	17.5	18	18	17.5	17.5	18	18
2013-08-21	03:41:00	03:40:00	17.5	17.5	17.5	18	18	18	17.5	18	18	18	17.5	17.5	17.5	18	17.5	17.5	18	17.5	17.5	17.5	18	18
2013-08-21	03:51:00	03:50:00	17.5	17.5	17.5	18	17.5	17.5	17.5	18	18	18	17.5	17.5	17.5	18	17.5	17.5	17.5	17.5	17.5	17.5	17.5	18
2013-08-21	04:01:00	04:00:00	17.5	17	17.5	18	17.5	17.5	17.5	18	18	18	17.5	17.5	17.5	18	17.5	17.5	17.5	17.5	17.5	17.5	17.5	17.5
2013-08-21	04:11:00	04:10:00	17.5	17	17.5	17.5	17.5	17.5	17	18	18	18	17	17.5	17.5	18	17.5	17.5	17.5	17.5	17.5	17.5	17.5	17.5
2013-08-21	04:21:00	04:20:00	17.5	17	17.5	17.5	17.5	17.5	17	18	18	17.5	17	17.5	17.5	17.5	17.5	17	17.5	17.5	17.5	17.5	17.5	17.5
2013-08-21	04:31:00	04:30:00	17.5	17	17.5	17.5	17.5	17.5	17	18	18	17.5	17	17.5	17.5	17.5	17.5	17	17.5	17.5	17	17.5	17.5	17.5
2013-08-21	04:41:00	04:40:00	17.5	17	17.5	17.5	17.5	17.5	17	17.5	18	17.5	17	17.5	17	17.5	17	17	17.5	17.5	17	17	17.5	17.5
2013-08-21	04:51:00	04:50:00	17.5	17	17.5	17.5	17.5	17.5	17	17.5	17.5	17.5	17	17.5	17	17.5	17	17	17.5	17.5	17	17	17.5	17.5
2013-08-21	05:01:00	05:00:00	17.5	17	17	17.5	17.5	17.5	17	17.5	17.5	17.5	17	17	17	17.5	17	17	17.5	17.5	17	17	17.5	17.5
2013-08-21	05:11:00	05:10:00	17	17	17	17.5	17.5	17.5	17	17.5	17.5	17.5	17	17	17	17.5	17	17	17	17	17	17	17	17.5
2013-08-21	05:21:00	05:20:00	17	17	17	17.5	17.5	17.5	17	17.5	17.5	17.5	17	17	17	17.5	17	17	17	17	17	17	17	17.5
2013-08-21	05:31:00	05:30:00	17	17	17	17.5	17	17	17	17.5	17.5	17.5	17	17	17	17.5	17	17	17	17	17	17	17	17.5
2013-08-21	05:41:00	05:40:00	17	17	17	17.5	17	17	17	17.5	17.5	17.5	17	17	17	17.5	17	17	17	17	17	17	17	17.5
2013-08-21	05:51:00	05:50:00	17	16.5	17	17.5	17	17	17	17.5	17.5	17.5	16.5	17	17	17.5	17	17	17	17	17	17	17	17
2013-08-21	06:01:00	06:00:00	17	16.5	17	17	17	17	17	17.5	17.5	17	16.5	17	17	17.5	17	17	17	17	17	17	17	17
2013-08-21	06:11:00	06:10:00	17	16.5	17	17	17	17	16.5	17.5	17.5	17	16.5	17	17	17.5	17	16.5	17	17	17	17	17	17
2013-08-21	06:21:00	06:20:00	17	16.5	17	17	17	17	17	17.5	17.5	17	16.5	17	17	17	17	16.5	17	17	16.5	17	17	17
2013-08-21	06:31:00	06:30:00	17	16.5	17	17	17	17	16.5	17.5	17.5	17	16.5	17	17	17	17	16.5	17	17	16.5	17	17	17
2013-08-21	06:41:00	06:40:00	17	16.5	17	17	17	17	16.5	17.5	17.5	17	16.5	17	17	17	17	16.5	17	17	16.5	17	17	17
2013-08-21	06:51:00	06:50:00	17	16.5	17	17	17	17	17	17	17.5	17	16.5	17	17	17	17	16.5	17	17	16.5	17	17	17
2013-08-21	07:01:00	07:00:00	17	16.5	17	17	17	17	17	17.5	17.5	17	16.5	17	17	17.5	17	17	17	17	16.5	17	17	17
2013-08-21	07:11:00	07:10:00	17	17	17	17	17.5	17.5	17	17.5	17.5	17	17	17	17	17.5	17	17	17	17	17	17	17	17.5
2013-08-21	07:21:00	07:20:00	17.5	17	17.5	17.5	18	18	17.5	17.5	17.5	17.5	17	17.5	17.5	17.5	17.5	17	17.5	17.5	17	17.5	17.5	18
2013-08-21	07:31:00	07:30:00	18	18	18.5	18	19	19	19	18	18	18.5	18	18.5	18	18.5	18	18	18	18	18	18.5	18	19
2013-08-21	07:41:00	07:40:00	19	19.5	20	19	20.5	20	20.5	19	19	20	20	20	18.5	19.5	19	19	19	18.5	19.5	20	19.5	20
2013-08-21	07:51:00	07:50:00	20.5	21	21.5	20.5	22	21	22	20	20	22	22.5	22.5	20	20.5	20	20	20.5	20	21.5	21.5	21	21
2013-08-21	08:01:00	08:00:00	21.5	23	23.5	22	23.5	22	24	20.5	21	24	24.5	24.5	21	21.5	21	21.5	22.5	20.5	23.5	23.5	22.5	22
2013-08-21	08:11:00	08:10:00	22.5	24.5	26	24	25	22.5	26	21.5	22	26	26.5	26.5	22.5	22.5	22	23	24.5	22	25.5	25.5	24.5	23
2013-08-21	08:21:00	08:20:00	23	26	28.5	26	26	23.5	27.5	22.5	23.5	28	28.5	28	24	23.5	22.5	24.5	26	23	27.5	27.5	26.5	24
2013-08-21	08:31:00	08:30:00	24	27.5	30.5	27.5	27.5	24	29.5	23	25	30	29.5	29.5	25.5	24	23.5	26	28	24	29.5	29	28	25.5
2013-08-21	08:41:00	08:40:00	25	29	33	29.5	28.5	25.5	31.5	24	26.5	32	31	30.5	27	25.5	25	27.5	29.5	25.5	31	30.5	30	27
2013-08-21	08:51:00	08:50:00	26.5	30.5	35	31	30	27.5	33	25.5	28.5	33.5	32	31.5	28.5	27	26	29	30.5	26.5	32	32	31.5	28.5
2013-08-21	09:01:00	09:00:00	28.5	32	37	33	31	29	34.5	27	30	35	33	32.5	30	28.5	27.5	31	32	28	33.5	33.5	33	30.5
2013-08-21	09:11:00	09:10:00	30	33.5	38	34	32	30.5	35	28.5	32	36	34	33	31.5	29.5	29	32	33	29.5	34.5	34.5	34.5	32
2013-08-21	09:21:00	09:20:00	31.5	34.5	39	35.5	33	32	35	29.5	33.5	36.5	34	33.5	33	30.5	30	33	33.5	30.5	35.5	35.5	35	33
2013-08-21	09:31:00	09:30:00	32.5	35	39.5	36	33.5	33	35	30.5	34.5	37	34.5	34	34	31.5	31	34	34	31	36	36	35.5	33.5
2013-08-21	09:41:00	09:40:00	33.5	35.5	39.5	36.5	34	33.5	35.5	31.5	35.5	37	35	34	35	32	31.5	35	34.5	32	36.5	36	35.5	34.5
2013-08-21	09:51:00	09:50:00	31	28	37	34.5	31.5	31.5	32	31	33.5	34	29	31.5	33.5	30.5	30.5	31.5	31	30	33	33.5	32.5	32
2013-08-21	10:01:00	10:00:00	27.5	22	32	29	27.5	28	27.5	28.5	26.5	28.5	21.5	25.5	29	28.5	28	26.5	25	25	26.5	28.5	27.5	28.5
2013-08-21	10:11:00	10:10:00	24.5	20	28	25	24.5	25	25	25	22.5	24.5	20	22.5	25	27	25.5	24	22	22	23	25	24.5	26
2013-08-21	10:21:00	10:20:00	23	19.5	25.5	23	23	23.5	23.5	23.5	21.5	22.5	20	21	23.5	26	24	22.5	21	21	21.5	23	23	24
2013-08-21	10:31:00	10:30:00	22.5	19.5	24	22	22	23	23	22.5	21	21.5	20	20.5	23	25	23.5	22.5	20.5	20.5	21.5	22	22.5	23
2013-08-21	10:41:00	10:40:00	22	19.5	23.5	21.5	22	23	22	22	20.5	21	20	20	22.5	24	23	22	20.5	20	21	22	22	22
2013-08-21	10:51:00	10:50:00	22	19.5	23	21.5	21.5	23	22	22	20.5	21	20	20	22	23.5	22.5	22	20	20	21	21.5	21.5	22
2013-08-21	11:01:00	11:00:00	22	19	23	21	21.5	23	21.5	22	20.5	21	20	20	22	23.5	22.5	22	20	20.5	21	22	21	21.5
2013-08-21	11:11:00	11:10:00	22	18.5	22.5	21	21.5	23.5	21.5	22	20.5	21	20.5	20	22	23.5	22.5	22	19.5	20.5	21	22	21	21.5
2013-08-21	11:21:00	11:20:00	22.5	19.5	23	21.5	22	24	22	22.5	21	21.5	21	20.5	22.5	23.5	23	22.5	20	21	21.5	22.5	21	22
2013-08-21	11:31:00	11:30:00	23.5	21	25	22.5	23.5	25.5	24	23.5	22	22.5	22	21.5	23.5	24.5	24	24	21	22	22.5	24	22.5	23.5
2013-08-21	11:41:00	11:40:00	25	23.5	27	24	25.5	27	26.5	24.5	23.5	23.5	24	23	25	25	25	26	22.5	23	24	26	24	25
2013-08-21	11:51:00	11:50:00	27	26	29	25.5	28	28.5	29	25.5	25	25	25.5	24.5	26	26.5	26.5	27.5	24	25	25.5	28	25.5	27
2013-08-21	12:01:00	12:00:00	29	28	31	27.5	30	30	31	27	26.5	26	27.5	26	27.5	27.5	28	29.5	26	26.5	27.5	30	26.5	29
2013-08-21	12:11:00	12:10:00	30.5	30	32.5	28.5	31.5	31	32	28.5	28	27	28.5	27	29	28.5	29.5	30.5	27	28	29	32	28	31
2013-08-21	12:21:00	12:20:00	31.5	31	34	30	32.5	31.5	33	29.5	29.5	28	29.5	27.5	30	30	30.5	31.5	28.5	29	30.5	33.5	29	32.5
2013-08-21	12:31:00	12:30:00	32.5	31.5	34.5	30.5	33	32	33	30.5	30.5	29	30	28.5	30.5	30.5	31.5	32.5	29	30	31	34	30	33
2013-08-21	12:41:00	12:40:00	32	31.5	34	30.5	32.5	31.5	32	31	30.5	29	30	28.5	30.5	30.5	31.5	32	29	30	31	33.5	30	33
2013-08-21	12:51:00	12:50:00	31.5	30.5	33.5	30.5	31.5	30.5	31	30.5	30.5	29	29.5	28.5	30	30	31	31	29	29.5	30.5	32.5	29.5	32
2013-08-21	01:01:00	13:00:00	31	30.5	32.5	30	31	30	30.5	30.5	30.5	29	29	28	30	30	30.5	30.5	28.5	29	30.5	32	29.5	31.5
2013-08-21	01:11:00	13:10:00	31.5	30.5	33	30.5	31.5	30.5	30.5	30.5	31	29	29	28.5	30	30	30.5	31	29	29	30.5	32.5	29.5	32
2013-08-21	01:21:00	13:20:00	31.5	31	33	31	31.5	31	30.5	31	31	30	29.5	29	30	30.5	31	31	29.5	29.5	30.5	32.5	30.5	32
2013-08-21	01:31:00	13:30:00	32.5	32	33.5	31.5	32	31.5	31.5	31.5	31.5	31.5	30	30.5	30.5	31	31.5	31.5	31	30	31.5	33	31.5	33
2013-08-21	01:41:00	13:40:00	33	34	34	32.5	33	32	32.5	32	32.5	32.5	31.5	32	31	31.5	31.5	32	32.5	31.5	32.5	33.5	33	33.5
2013-08-21	01:51:00	13:50:00	33.5	36.5	34.5	34	34	32.5	33.5	33	33.5	34	33.5	34	31.5	32	32	33	34.5	33	34	34.5	34	34
2013-08-21	02:01:00	14:00:00	34.5	38.5	35.5	35	36	33	34.5	33.5	34.5	35	35	35.5	32	32.5	32.5	34.5	36	35	35	35.5	35	34.5
2013-08-21	02:11:00	14:10:00	35.5	39	36.5	36	37.5	34	35.5	34.5	36	36	38	37.5	33	33	33	37	37	36.5	36	36	36	35
2013-08-21	02:21:00	14:20:00	32.5	30	34.5	33.5	34	32	32	32.5	33	34.5	29	33.5	32.5	32	32	31	33.5	31.5	33.5	33	33	32.5
2013-08-21	02:31:00	14:30:00	27	21.5	29.5	28.5	28	28	26.5	28	25.5	28.5	21	25.5	28.5	29.5	28.5	24.5	26	23.5	27	27	27.5	27
2013-08-21	02:41:00	14:40:00	25	21	27	26	25	25.5	24	26	23.5	25.5	20.5	23.5	26	27.5	26	23.5	23.5	22	24.5	25	25	24.5
2013-08-21	02:51:00	14:50:00	25	21	26	25	24.5	25	24	25	23.5	25	21	23	25.5	26.5	25	23	23	21.5	24	24.5	24	24
2013-08-21	03:01:00	15:00:00	25	21.5	25.5	25	24.5	25	24	24.5	23.5	24.5	21.5	23	25	26	24.5	23.5	23	22	24	24.5	24	24
2013-08-21	03:11:00	15:10:00	25	22.5	25.5	25	24.5	25	24	24.5	23.5	24	22	23	24.5	25.5	24.5	23.5	23	22	24	24.5	24	24
2013-08-21	03:21:00	15:20:00	23.5	21.5	25	24	24	24	23.5	24	23	23.5	21.5	22.5	24	25	24	22.5	22.5	22	23.5	24	23.5	23.5
2013-08-21	03:31:00	15:30:00	22	20	23.5	23	22	22.5	22	22.5	22	22.5	20	21.5	23	24	23	21.5	21.5	21	22	22.5	22	22.5
2013-08-21	03:41:00	15:40:00	22	20.5	23	22.5	22	22	22	22	21.5	22	20	21	22.5	23.5	22.5	21	21	21	21.5	22	21.5	22
2013-08-21	03:51:00	15:50:00	22	20.5	23	22.5	22	22.5	22	22	22	22	20.5	21	22.5	23.5	22.5	21.5	21.5	21	21.5	22.5	22	22
2013-08-21	04:01:00	16:00:00	22	21	23	22.5	22	22.5	22.5	22.5	22	22	21	21.5	22.5	23.5	22.5	22	21.5	21	22	22.5	22	22.5
2013-08-21	04:11:00	16:10:00	22.5	21.5	23	22.5	22.5	22.5	22.5	22.5	22	22	21	21.5	22.5	23	22.5	22	22	21.5	22	22.5	22	22.5
2013-08-21	04:21:00	16:20:00	22.5	22	23.5	22.5	23	23	22.5	22.5	22.5	22.5	21.5	22	22.5	23	22.5	22.5	22	22	22	23	22.5	22.5
2013-08-21	04:31:00	16:30:00	22.5	22	23.5	23	23	23	23	22.5	22.5	22.5	22	22	22.5	23	22.5	22.5	22	22	22.5	23	22.5	22.5
2013-08-21	04:41:00	16:40:00	22.5	22	23.5	23	23	23	23	22.5	22.5	22	22	22	22.5	23	22.5	22.5	22	22	22.5	23	22.5	22.5
2013-08-21	04:51:00	16:50:00	22.5	22	23	23	23	23	22.5	22	22	22	21.5	22	22.5	22.5	22	22.5	22	22	22	22.5	22	22.5
2013-08-21	05:01:00	17:00:00	22.5	22	23	22.5	22.5	22.5	22.5	22	22	22	21.5	21.5	22	22.5	22	22	21.5	22	22	22.5	22	22.5
2013-08-21	05:11:00	17:10:00	22	22	23	22.5	22.5	22.5	22	22	22	21.5	21.5	21.5	22	22.5	21.5	22	21.5	21.5	21.5	22	22	22
2013-08-21	05:21:00	17:20:00	22	21.5	22.5	22.5	22.5	22	22	21.5	21.5	21.5	21	21.5	21.5	22	21.5	22	21.5	21.5	21.5	22	21.5	22
2013-08-21	05:31:00	17:30:00	22	21.5	22.5	22	22	22	22	21.5	21.5	21.5	21	21	21.5	22	21.5	22	21.5	21.5	21.5	22	21.5	22
2013-08-21	05:41:00	17:40:00	22	21.5	22.5	22	22	22	22	21.5	21.5	21	21	21	21.5	22	21.5	21.5	21.5	21.5	21.5	22	21.5	22
2013-08-21	05:51:00	17:50:00	22	21.5	22.5	22	22	22	22	21.5	21.5	21.5	21	21.5	21.5	22	21.5	22	21.5	21.5	21.5	22	21.5	22
2013-08-21	06:01:00	18:00:00	22	22	22.5	22.5	22.5	22	22	21.5	21.5	21.5	21.5	21.5	21.5	22	21.5	22	21.5	22	21.5	22	21.5	22
2013-08-21	06:11:00	18:10:00	22	22	22.5	22.5	22.5	22.5	22	22	22	21.5	21.5	21.5	21.5	22	21.5	22	22	22	21.5	22	22	22
2013-08-21	06:21:00	18:20:00	22	22	22.5	22.5	22.5	22.5	22.5	22	22	21.5	21.5	21.5	22	22	21.5	22.5	22	22	22	22.5	22	22
2013-08-21	06:31:00	18:30:00	22	22	22.5	22.5	22.5	22.5	22.5	22	22	21.5	21.5	21.5	22	22	22	22.5	22	22	22	22.5	22	22.5
2013-08-21	06:41:00	18:40:00	22	22	22.5	22.5	22.5	22.5	22.5	22	22	22	21.5	21.5	22	22	22	22.5	22	22	22	22.5	22	22.5
2013-08-21	06:51:00	18:50:00	22	22	22.5	22.5	22.5	22.5	22.5	22	22	21.5	21.5	21.5	22	22	22	22	22	22	22	22.5	22	22.5
2013-08-21	07:01:00	19:00:00	22	22	22.5	22.5	22.5	22	22	22	22	21.5	21.5	21.5	21.5	22	21.5	22	22	22	22	22	22	22
2013-08-21	07:11:00	19:10:00	22	22	22.5	22.5	22.5	22	22	22	22	21.5	21.5	21.5	21.5	22	21.5	22	22	22	21.5	22	22	22
2013-08-21	07:21:00	19:20:00	22	22	22	22	22	22	22	22	22	21.5	21.5	21.5	21.5	22	21.5	22	21.5	22	21.5	22	22	22
2013-08-21	07:31:00	19:30:00	21.5	21.5	22	22	22	21.5	21.5	21.5	21.5	21.5	21	21.5	21.5	21.5	21.5	21.5	21.5	21.5	21.5	22	21.5	22
2013-08-21	07:41:00	19:40:00	21.5	21.5	22	22	21.5	21.5	21.5	21.5	21.5	21.5	21	21	21	21.5	21	21.5	21.5	21.5	21.5	21.5	21.5	21.5
2013-08-21	07:51:00	19:50:00	21.5	21	21.5	21.5	21.5	21.5	21.5	21.5	21.5	21	21	21	21	21.5	21	21.5	21.5	21.5	21	21.5	21.5	21.5
2013-08-21	08:01:00	20:00:00	21	21	21.5	21.5	21.5	21	21	21.5	21.5	21	21	21	21	21.5	21	21	21	21	21	21.5	21.5	21.5
2013-08-21	08:11:00	20:10:00	21	21	21	21.5	21	21	21	21	21	21	20.5	21	21	21	20.5	21	21	21	21	21	21	21
2013-08-21	08:21:00	20:20:00	21	20.5	21	21	21	21	21	21	21	21	20.5	20.5	20.5	21	20.5	21	21	21	20.5	21	21	21
2013-08-21	08:31:00	20:30:00	20.5	20.5	21	21	21	20.5	20.5	21	21	20.5	20.5	20.5	20.5	21	20.5	20.5	21	21	20.5	21	21	21
2013-08-21	08:41:00	20:40:00	20.5	20.5	20.5	21	20.5	20.5	20.5	20.5	21	20.5	20	20.5	20.5	20.5	20.5	20.5	20.5	20.5	20.5	20.5	20.5	20.5
2013-08-21	08:51:00	20:50:00	20.5	20.5	20.5	21	20.5	20.5	20.5	20.5	20.5	20.5	20	20.5	20.5	20.5	20	20.5	20.5	20.5	20.5	20.5	20.5	20.5
2013-08-21	09:01:00	21:00:00	20	20	20.5	20.5	20.5	20.5	20.5	20.5	20.5	20.5	20	20.5	20	20.5	20	20	20.5	20.5	20	20.5	20.5	20.5
2013-08-21	09:11:00	21:10:00	20	20	20.5	20.5	20.5	20	20	20.5	20.5	20.5	20	20	20	20.5	20	20	20.5	20.5	20	20	20.5	20.5
2013-08-21	09:21:00	21:20:00	20	20	20	20.5	20	20	20	20.5	20.5	20.5	20	20	20	20	20	20	20	20	20	20	20.5	20
2013-08-21	09:31:00	21:30:00	20	20	20	20.5	20	20	20	20	20.5	20	19.5	20	20	20	19.5	20	20	20	20	20	20	20
2013-08-21	09:41:00	21:40:00	19.5	19.5	20	20	20	20	20	20	20	20	19.5	20	20	20	19.5	20	20	20	20	20	20	20
2013-08-21	09:51:00	21:50:00	19.5	19.5	20	20	20	20	19.5	20	20	20	19.5	20	19.5	20	19.5	19.5	20	20	19.5	20	20	20
2013-08-21	10:01:00	22:00:00	19.5	19.5	19.5	20	20	19.5	19.5	20	20	20	19.5	19.5	19.5	20	19.5	19.5	19.5	19.5	19.5	19.5	20	20
2013-08-21	10:11:00	22:10:00	19.5	19.5	19.5	20	19.5	19.5	19.5	20	20	20	19.5	19.5	19.5	19.5	19.5	19.5	19.5	19.5	19.5	19.5	20	19.5
2013-08-21	10:21:00	22:20:00	19.5	19.5	19.5	20	19.5	19.5	19.5	20	20	19.5	19	19.5	19.5	19.5	19.5	19.5	19.5	19.5	19.5	19.5	19.5	19.5
2013-08-21	10:31:00	22:30:00	19.5	19	19.5	19.5	19.5	19.5	19.5	19.5	20	19.5	19	19.5	19	19.5	19	19.5	19.5	19.5	19.5	19.5	19.5	19.5
2013-08-21	10:41:00	22:40:00	19	19	19.5	19.5	19.5	19.5	19	19.5	19.5	19.5	19	19.5	19	19.5	19	19	19.5	19.5	19	19.5	19.5	19.5
2013-08-21	10:51:00	22:50:00	19	19	19	19.5	19.5	19	19	19.5	19.5	19.5	19	19	19	19.5	19	19	19.5	19.5	19	19	19.5	19.5
2013-08-21	11:01:00	23:00:00	19	19	19	19.5	19.5	19	19	19.5	19.5	19.5	19	19	19	19.5	19	19	19	19	19	19	19.5	19.5
2013-08-21	11:11:00	23:10:00	19	19	19	19.5	19	19	19	19.5	19.5	19.5	19	19	19	19	19	19	19	19	19	19	19.5	19
2013-08-21	11:21:00	23:20:00	19	19	19	19.5	19	19	19	19.5	19.5	19.5	18.5	19	19	19	19	19	19	19	19	19	19	19
2013-08-21	11:31:00	23:30:00	19	19	19	19	19	19	19	19.5	19.5	19	18.5	19	19	19	18.5	19	19	19	19	19	19	19
2013-08-21	11:41:00	23:40:00	19	18.5	19	19	19	19	19	19	19.5	19	18.5	19	18.5	19	18.5	19	19	19	19	19	19	19
2013-08-21	11:51:00	23:50:00	18.5	18.5	19	19	19	19	19	19	19	19	18.5	19	18.5	19	18.5	18.5	19	19	18.5	19	19	19
2013-08-22	12:01:00	1900-01-01	18.5	18.5	18.5	19	19	19	18.5	19	19	19	18.5	19	18.5	19	18.5	18.5	19	19	18.5	18.5	19	19
2013-08-22	12:11:00	00:10:00	18.5	18.5	18.5	19	19	18.5	18.5	19	19	19	18.5	18.5	18.5	19	18.5	18.5	19	19	18.5	18.5	19	19
2013-08-22	12:21:00	00:20:00	18.5	18.5	18.5	19	19	18.5	18.5	19	19	19	18.5	18.5	18.5	19	18.5	18.5	18.5	18.5	18.5	18.5	19	19
2013-08-22	12:31:00	00:30:00	18.5	18.5	18.5	19	18.5	18.5	18.5	19	19	19	18.5	18.5	18.5	18.5	18.5	18.5	18.5	18.5	18.5	18.5	19	18.5
2013-08-22	12:41:00	00:40:00	18.5	18.5	18.5	19	18.5	18.5	18.5	19	19	19	18.5	18.5	18.5	18.5	18.5	18.5	18.5	18.5	18.5	18.5	18.5	18.5
2013-08-22	12:51:00	00:50:00	18.5	18.5	18.5	18.5	18.5	18.5	18.5	19	19	18.5	18	18.5	18.5	18.5	18.5	18.5	18.5	18.5	18.5	18.5	18.5	18.5
2013-08-22	01:01:00	01:00:00	18.5	18.5	18.5	18.5	18.5	18.5	18.5	19	19	18.5	18	18.5	18.5	18.5	18.5	18.5	18.5	18.5	18.5	18.5	18.5	18.5
2013-08-22	01:11:00	01:10:00	18.5	18	18.5	18.5	18.5	18.5	18.5	18.5	19	18.5	18	18.5	18	18.5	18	18.5	18.5	18.5	18.5	18.5	18.5	18.5
2013-08-22	01:21:00	01:20:00	18.5	18	18.5	18.5	18.5	18.5	18.5	18.5	19	18.5	18	18.5	18	18.5	18	18.5	18.5	18.5	18	18.5	18.5	18.5
2013-08-22	01:31:00	01:30:00	18	18	18.5	18.5	18.5	18.5	18.5	18.5	19	18.5	18	18.5	18	18.5	18	18	18.5	18.5	18	18.5	18.5	18.5
2013-08-22	01:41:00	01:40:00	18	18	18	18.5	18.5	18.5	18	18.5	18.5	18.5	18	18.5	18	18.5	18	18	18.5	18.5	18	18.5	18.5	18.5
2013-08-22	01:51:00	01:50:00	18	18	18	18.5	18.5	18.5	18	18.5	18.5	18.5	18	18.5	18	18.5	18	18	18.5	18.5	18	18.5	18.5	18.5
2013-08-22	02:01:00	02:00:00	18	18	18	18.5	18.5	18.5	18	18.5	18.5	18.5	18	18	18	18.5	18	18	18.5	18.5	18	18	18.5	18.5
2013-08-22	02:11:00	02:10:00	18	18	18	18.5	18.5	18	18	18.5	18.5	18.5	18	18	18	18.5	18	18	18.5	18.5	18	18	18.5	18.5
2013-08-22	02:21:00	02:20:00	18	18	18	18.5	18.5	18	18	18.5	18.5	18.5	18	18	18	18.5	18	18	18	18	18	18	18.5	18.5
2013-08-22	02:31:00	02:30:00	18	18	18	18.5	18.5	18	18	18.5	18.5	18.5	18	18	18	18	18	18	18	18	18	18	18	18
2013-08-22	02:41:00	02:40:00	18	18	18	18	18	18	18	18.5	18.5	18.5	18	18	18	18	18	18	18	18	18	18	18	18
2013-08-22	02:51:00	02:50:00	18	17.5	18	18	18	18	18	18	18.5	18	17.5	18	18	18	17.5	18	18	18	18	18	18	18
2013-08-22	03:01:00	03:00:00	17.5	17.5	18	18	18	18	17.5	18	18.5	18	17.5	18	17.5	18	17.5	17.5	18	18	17.5	18	18	18
2013-08-22	03:11:00	03:10:00	17.5	17.5	17.5	18	18	18	17.5	18	18	18	17.5	18	17.5	18	17.5	17.5	18	18	17.5	17.5	18	18
2013-08-22	03:21:00	03:20:00	17.5	17.5	17.5	18	18	17.5	17.5	18	18	18	17.5	17.5	17.5	18	17.5	17.5	17.5	17.5	17.5	17.5	18	18
2013-08-22	03:31:00	03:30:00	17.5	17.5	17.5	18	17.5	17.5	17.5	18	18	18	17.5	17.5	17.5	17.5	17.5	17.5	17.5	17.5	17.5	17.5	17.5	17.5
2013-08-22	03:41:00	03:40:00	17.5	17	17.5	18	17.5	17.5	17.5	18	18	18	17.5	17.5	17.5	17.5	17.5	17.5	17.5	17.5	17.5	17.5	17.5	17.5
2013-08-22	03:51:00	03:50:00	17.5	17	17.5	17.5	17.5	17.5	17.5	18	18	17.5	17	17.5	17.5	17.5	17.5	17.5	17.5	17.5	17.5	17.5	17.5	17.5
2013-08-22	04:01:00	04:00:00	17	17	17.5	17.5	17.5	17.5	17.5	17.5	18	17.5	17	17.5	17	17.5	17.5	17	17.5	17.5	17	17.5	17.5	17.5
2013-08-22	04:11:00	04:10:00	17	17	17.5	17.5	17.5	17.5	17	17.5	17.5	17.5	17	17.5	17	17.5	17	17	17.5	17.5	17	17	17.5	17.5
2013-08-22	04:21:00	04:20:00	17	17	17	17.5	17.5	17.5	17	17.5	17.5	17.5	17	17	17	17.5	17	17	17.5	17.5	17	17	17.5	17.5
2013-08-22	04:31:00	04:30:00	17	17	17	17.5	17.5	17	17	17.5	17.5	17.5	17	17	17	17.5	17	17	17	17	17	17	17.5	17.5
2013-08-22	04:41:00	04:40:00	17	17	17	17.5	17	17	17	17.5	17.5	17.5	17	17	17	17.5	17	17	17	17	17	17	17	17
2013-08-22	04:51:00	04:50:00	17	17	17	17.5	17	17	17	17.5	17.5	17.5	17	17	17	17.5	17	17	17	17	17	17	17	17
2013-08-22	05:01:00	05:00:00	17	17	17	17	17	17	17	17.5	17.5	17.5	16.5	17	17	17	17	17	17	17	17	17	17	17
2013-08-22	05:11:00	05:10:00	17	16.5	17	17	17	17	17	17.5	17.5	17	16.5	17	17	17	17	17	17	17	17	17	17	17
2013-08-22	05:21:00	05:20:00	17	16.5	17	17	17	17	17	17.5	17.5	17	16.5	17	17	17	17	17	17	17	17	17	17	17
2013-08-22	05:31:00	05:30:00	17	16.5	17	17	17	17	17	17.5	17.5	17	16.5	17	17	17	17	17	17	17	17	17	17	17
2013-08-22	05:41:00	05:40:00	17	16.5	17	17	17	17	17	17	17.5	17	16.5	17	17	17	17	17	17	17	17	17	17	17
2013-08-22	05:51:00	05:50:00	17	16.5	17	17	17	17	17	17	17.5	17	16.5	17	17	17	17	17	17	17	16.5	17	17	17
2013-08-22	06:01:00	06:00:00	17	16.5	17	17	17	17	17	17	17.5	17	16.5	17	16.5	17	16.5	16.5	17	17	16.5	17	17	17
2013-08-22	06:11:00	06:10:00	16.5	16.5	17	17	17	17	16.5	17	17	17	16.5	17	16.5	17	16.5	16.5	17	17	16.5	17	17	17
2013-08-22	06:21:00	06:20:00	16.5	16.5	17	17	17	17	16.5	17	17	17	16.5	17	16.5	17	16.5	16.5	17	17	16.5	16.5	17	17
2013-08-22	06:31:00	06:30:00	16.5	16.5	16.5	17	17	17	16.5	17	17	17	16.5	16.5	16.5	17	16.5	16.5	17	17	16.5	16.5	17	17
2013-08-22	06:41:00	06:40:00	16.5	16.5	17	17	17	17	16.5	17	17	17	16.5	17	16.5	17	16.5	16.5	17	17	16.5	16.5	17	17
2013-08-22	06:51:00	06:50:00	16.5	16.5	17	17	17	17	17	17	17	17	16.5	17	16.5	17	16.5	16.5	17	17	16.5	17	17	17
2013-08-22	07:01:00	07:00:00	17	16.5	17	17	17	17	17	17	17.5	17	16.5	17	17	17	17	17	17	17	16.5	17	17	17
2013-08-22	07:11:00	07:10:00	17	17	17	17	17	17	17	17	17.5	17	16.5	17	17	17	17	17	17	17	17	17	17	17
2013-08-22	07:21:00	07:20:00	17	17	17	17.5	17.5	17.5	17	17.5	17.5	17.5	17	17	17	17.5	17	17	17	17	17	17	17	17.5
2013-08-22	07:31:00	07:30:00	17.5	17	17.5	17.5	17.5	17.5	17.5	17.5	17.5	17.5	17	17.5	17	17.5	17	17.5	17.5	17.5	17	17.5	17.5	17.5
2013-08-22	07:41:00	07:40:00	17.5	17.5	17.5	17.5	18	18	17.5	18	18	18	17.5	17.5	17.5	18	17.5	17.5	17.5	17.5	17.5	17.5	17.5	18
2013-08-22	07:51:00	07:50:00	18	18	18.5	18.5	18.5	18.5	18.5	18	18.5	18.5	18	18.5	18	18	18	18	18	18	18	18.5	18	18.5
2013-08-22	08:01:00	08:00:00	19	19	19.5	19.5	19.5	19	19.5	19	19	20	19.5	19.5	18.5	19	18.5	19	19	18.5	19.5	19.5	19	19
2013-08-22	08:11:00	08:10:00	19.5	20.5	21	20.5	20.5	20	21	19.5	20	21	21	21	19.5	19.5	19.5	20	20	19.5	21	21	20.5	20
2013-08-22	08:21:00	08:20:00	20	21.5	22	21.5	21.5	20	21.5	20	20.5	22.5	22	22	20	20	20	21	21	20	22	22	21.5	20.5
2013-08-22	08:31:00	08:30:00	20.5	22	23	22.5	22.5	21	22.5	20.5	21	23.5	22.5	22.5	21	20.5	20.5	21.5	22	20.5	23	22.5	22.5	21
2013-08-22	08:41:00	08:40:00	21.5	23.5	25	23.5	23.5	22	24.5	21	22.5	25.5	24.5	24	22	21.5	21.5	23	23.5	21.5	24.5	24	24	22.5
2013-08-22	08:51:00	08:50:00	23	25	27	25.5	25	23.5	26.5	22	24	27.5	25.5	25.5	23.5	23	22.5	25	25	22.5	26.5	26	25.5	23.5
2013-08-22	09:01:00	09:00:00	24	26.5	29	27	26.5	25	28	23.5	25.5	29	27	26.5	25	24	23.5	26.5	26.5	24	28	27.5	27.5	25.5
2013-08-22	09:11:00	09:10:00	25.5	28	31	28.5	27.5	26	29.5	24.5	27	30	28	27.5	26.5	25	24.5	27.5	27.5	25	29	28.5	28.5	27
2013-08-22	09:21:00	09:20:00	26.5	29	32.5	30	29	27.5	30	25.5	28.5	31	29	28.5	27.5	26	25.5	29	28.5	26	30.5	30	30	28
2013-08-22	09:31:00	09:30:00	28	30	33.5	31.5	30	28.5	31	27	30	32	30	29.5	29	27	26.5	30	29.5	27	31.5	31	31	29.5
2013-08-22	09:41:00	09:40:00	29	31.5	34.5	32.5	31	29.5	31.5	28	31	33	30.5	30	30	28	27.5	31	30.5	28	33	32	31.5	30.5
2013-08-22	09:51:00	09:50:00	30	32	35.5	33.5	32	30.5	32.5	29	32	33.5	31	31	31	29	28.5	32	31	29	33.5	32.5	32.5	31.5
2013-08-22	10:01:00	10:00:00	31	33	36	34.5	33	31.5	33	30	33	34	32	31.5	32	30	29.5	33	31.5	30	34	33	33	32.5
2013-08-22	10:11:00	10:10:00	32	34	37	35	33.5	32.5	34.5	31	34	35	32.5	32	33	30.5	30.5	34	32	31	34.5	34	34	33.5
2013-08-22	10:21:00	10:20:00	33	35	38	36	34.5	33.5	35.5	32	35	35.5	33.5	32.5	33.5	31.5	31.5	34.5	32.5	31.5	35.5	34.5	34.5	34.5
2013-08-22	10:31:00	10:30:00	34	36	38.5	36.5	35.5	34	36	33	36	36	34	33	34.5	32	32.5	35.5	33	32.5	36	35.5	35.5	35.5
2013-08-22	10:41:00	10:40:00	35	36.5	39.5	37	36	35	37	34	37	36.5	35	33.5	35	33	33.5	36	34	33.5	37	36	36	36
2013-08-22	10:51:00	10:50:00	36	37.5	40.5	37.5	37	36	38	35	38	37	35.5	34	36	33.5	34.5	37	34.5	34	38	37	37	37
2013-08-22	11:01:00	11:00:00	37	38.5	41	38.5	38	36.5	38.5	35.5	38.5	37.5	36	34.5	37	34.5	35.5	37.5	35	35	39	38	37.5	38
2013-08-22	11:11:00	11:10:00	38	39	42	39	38.5	37.5	39	36.5	39	38	36.5	35.5	37.5	35.5	36.5	38.5	35.5	35.5	40	39.5	38	38.5
2013-08-22	11:21:00	11:20:00	39	39.5	42.5	39.5	39.5	38.5	39.5	37.5	40	39	37.5	36	38.5	36.5	37.5	39	36	36.5	41	40.5	39	39.5
2013-08-22	11:31:00	11:30:00	40	40	43.5	40	40	39.5	40	38.5	40.5	40	38	36.5	39	37	38.5	39.5	36.5	37	41.5	41.5	39.5	40
2013-08-22	11:41:00	11:40:00	40.5	40.5	44	40.5	40.5	40	40.5	39.5	41.5	40.5	38.5	37.5	39.5	37.5	39	40	37	37.5	42	42	40	41
2013-08-22	11:51:00	11:50:00	41	41	44	40.5	41	40	40.5	40	42	41	39	38	40	38	39.5	40	37.5	38	42	42.5	40.5	41.5
2013-08-22	12:01:00	12:00:00	41.5	41	44	40.5	41	40	40.5	40.5	42.5	41	39	38	40	38	39.5	40	37.5	38	42	42.5	40	41.5
2013-08-22	12:11:00	12:10:00	41.5	41	43.5	40	40.5	39.5	40	40.5	42	40.5	39	37.5	39.5	38	39.5	40	37.5	38	42	42.5	39.5	41.5
2013-08-22	12:21:00	12:20:00	41.5	40.5	43	39	40.5	39.5	39.5	40.5	42	40	38.5	37	39	37.5	39.5	39.5	37	37.5	41.5	42	39	41.5
2013-08-22	12:31:00	12:30:00	41	40	42	38.5	39.5	39	38	40	41.5	39	38	36.5	38.5	37	39	39	36.5	37	40	41.5	38	40.5
2013-08-22	12:41:00	12:40:00	40.5	39	41.5	37.5	39	38.5	37	39.5	41	38	37	36	37.5	36.5	38.5	38.5	36	36.5	39	40.5	37	40
2013-08-22	12:51:00	12:50:00	40	39	41	36.5	39	38	36.5	39.5	40.5	37	37	35.5	37	36.5	38	38.5	35.5	36	38.5	40	36.5	39.5
2013-08-22	01:01:00	13:00:00	39	38	39.5	36	38	37.5	35.5	38.5	40	36.5	36	35	36.5	35.5	37	37.5	34.5	35.5	37.5	39	35.5	39
2013-08-22	01:11:00	13:10:00	38.5	37	39	35.5	37.5	37	34.5	38	39.5	35.5	35.5	34.5	35.5	35	36.5	37	34.5	35	36.5	38.5	35	38
2013-08-22	01:21:00	13:20:00	38.5	36.5	38	35	37	37	34	38	39	35.5	35	34.5	35	35	36	36.5	34.5	34.5	36	37.5	35	38
2013-08-22	01:31:00	13:30:00	38	36.5	37.5	35	36.5	36.5	34	37.5	38.5	36	35	35	34.5	34.5	36	36	35	34	35.5	37	35	37.5
2013-08-22	01:41:00	13:40:00	37.5	36	36.5	34.5	35.5	35.5	33	36.5	37.5	35.5	34.5	34.5	34	34	35	35	35	33.5	35	36	34.5	36.5
2013-08-22	01:51:00	13:50:00	36.5	35	35.5	34	35	34.5	32.5	35.5	36.5	34.5	33.5	34	33	33	34	34	34	33	34	35	34	35.5
2013-08-22	02:01:00	14:00:00	35	34.5	34.5	33	34	33.5	31.5	35	35.5	33.5	33	33.5	32	32	33	33.5	33.5	32.5	33	34	33	34.5
2013-08-22	02:11:00	14:10:00	34.5	34	34	32.5	33.5	32.5	31	34	35	33	32.5	33	31.5	31.5	32	33	32.5	32	32.5	33.5	32.5	33.5
2013-08-22	02:21:00	14:20:00	35	34.5	35	33	35	33	32	34	34.5	33	33	33	32	32	32	33.5	32.5	32	32.5	33.5	33	33.5
2013-08-22	02:31:00	14:30:00	36.5	35	36	34	36	33.5	33.5	34	35	33	34	33.5	32.5	33	32	34	33	33	32.5	34	34.5	34
2013-08-22	02:41:00	14:40:00	37	35.5	37.5	35.5	37	34	35	34	35	34	35	34	33.5	34	32.5	35	33	33.5	33.5	35	35.5	35
2013-08-22	02:51:00	14:50:00	38	35.5	38.5	36.5	37.5	34.5	36	34.5	35	34.5	35.5	35	34.5	35	33.5	35.5	33	34	34.5	36.5	36.5	36.5
2013-08-22	03:01:00	15:00:00	38.5	36	39.5	37	38.5	35	37	35	35.5	35.5	36	35	35.5	36	34.5	35.5	33.5	34	35.5	37.5	37	37.5
2013-08-22	03:11:00	15:10:00	39	37	40.5	37.5	38.5	35	37.5	36	36.5	36	36.5	35	36	37	35.5	35.5	33.5	34	36	39	38	38.5
2013-08-22	03:21:00	15:20:00	39	38	41	38	38.5	35.5	38	37.5	37.5	36.5	36.5	35	36.5	38	37	36	34.5	34	37	39.5	38.5	39.5
2013-08-22	03:31:00	15:30:00	39	39	41.5	38.5	38.5	36	38	38.5	38	37	36.5	35	37	38	37.5	36	35	34.5	37.5	40	39	40
2013-08-22	03:41:00	15:40:00	38.5	38.5	41	38.5	37.5	36	37.5	38	38.5	37	35.5	35	36.5	37.5	37	36	35.5	34.5	37.5	39.5	38.5	39.5
2013-08-22	03:51:00	15:50:00	37.5	37.5	39.5	37.5	36.5	35	36	37.5	38	36	35	34	36	36.5	36.5	35	35	34	36.5	38.5	37.5	38.5
2013-08-22	04:01:00	16:00:00	37.5	37.5	39	37	36.5	35	35.5	37.5	37.5	36	34.5	33.5	35.5	36.5	36	35	34.5	34	36	38	37	38
2013-08-22	04:11:00	16:10:00	36.5	37	38.5	36	35.5	34.5	35	37	37	35	34	33.5	35	35.5	35.5	35	34	33.5	35.5	37	36.5	37
2013-08-22	04:21:00	16:20:00	35.5	35.5	37	35	34.5	33.5	33.5	36	36.5	34.5	33	32.5	34	34.5	34	34	33	32.5	34.5	36	35	36
2013-08-22	04:31:00	16:30:00	35	35	36	34	34	33	32.5	35	35.5	33.5	32	32	33	33.5	33.5	33	32.5	32	33.5	35	34	35
2013-08-22	04:41:00	16:40:00	34.5	34	35	33	33.5	32.5	32	34.5	35	32.5	32	31.5	32	33	32.5	32.5	31.5	31.5	33	34.5	33.5	34.5
2013-08-22	04:51:00	16:50:00	33.5	32.5	33.5	32	32	31.5	30.5	33.5	34	31.5	31	30.5	31	31.5	31.5	31.5	30.5	30	32	33	32	33
2013-08-22	05:01:00	17:00:00	32	31.5	32.5	31	31	30.5	29.5	32	33	30.5	30	29.5	30	30.5	30.5	30.5	30	29.5	31	32	31	32
2013-08-22	05:11:00	17:10:00	31.5	30.5	31.5	30.5	30	30	29	31.5	32	30	29	29	29.5	30	29.5	30	29	29	30	31	30.5	31.5
2013-08-22	05:21:00	17:20:00	30.5	30	31	30	29.5	29	28.5	30.5	31.5	29.5	28.5	28.5	29	29	29	29	28.5	28	29.5	30.5	30	30.5
2013-08-22	05:31:00	17:30:00	30	29.5	30	29	29	28.5	28	30	30.5	29	28	28	28.5	28.5	28.5	28.5	28	27.5	29	29.5	29	30
2013-08-22	05:41:00	17:40:00	29	29	29.5	28.5	28.5	28	27.5	29.5	30	28.5	27.5	27.5	28	28	28	28	27.5	27	28.5	29	28.5	29.5
2013-08-22	05:51:00	17:50:00	29	28.5	29	28.5	28	27.5	27	29	29.5	28	27	27	27.5	27.5	27.5	27.5	27	27	28	28.5	28	29
2013-08-22	06:01:00	18:00:00	28.5	28	29	28	27.5	27.5	26.5	28.5	29	27.5	27	27	27	27.5	27	27.5	27	26.5	27.5	28.5	28	28.5
2013-08-22	06:11:00	18:10:00	28	28	28.5	27.5	27.5	27	26.5	28	29	27.5	26.5	26.5	27	27	27	27	26.5	26.5	27.5	28	27.5	28
2013-08-22	06:21:00	18:20:00	28	27.5	28	27.5	27	26.5	26	28	28.5	27	26.5	26.5	26.5	27	26.5	27	26.5	26	27	27.5	27	28
2013-08-22	06:31:00	18:30:00	27.5	27	28	27	27	26.5	26	27.5	28	27	26	26	26	26.5	26.5	26.5	26	26	27	27.5	27	27.5
2013-08-22	06:41:00	18:40:00	27	26.5	27.5	27	26.5	26	25.5	27	28	26.5	26	25.5	26	26	26	26	25.5	25.5	26.5	27	26.5	27
2013-08-22	06:51:00	18:50:00	27	26.5	27	26.5	26	25.5	25.5	27	27.5	26.5	25.5	25.5	25.5	26	25.5	25.5	25.5	25.5	26.5	26.5	26.5	27
2013-08-22	07:01:00	19:00:00	26.5	26	26.5	26	25.5	25.5	25	26.5	27	26	25	25	25	25.5	25.5	25	25	25	26	26	26	26.5
2013-08-22	07:11:00	19:10:00	26	25.5	26	26	25	25	24.5	26	26.5	25.5	24.5	24.5	25	25	25	24.5	24.5	24.5	25.5	25.5	25.5	26
2013-08-22	07:21:00	19:20:00	25.5	25	25.5	25.5	24.5	24.5	24	25.5	26	25.5	24	24.5	24.5	24.5	24.5	24	24	24.5	25	25	25	25.5
2013-08-22	07:31:00	19:30:00	25	24.5	25	25	24	24	23.5	25	25.5	25	23.5	24	24	24	24	24	24	24	24.5	24.5	24.5	25
2013-08-22	07:41:00	19:40:00	24.5	24	24.5	24.5	23.5	23.5	23	24.5	25	24.5	23	23.5	23.5	24	23.5	23.5	23.5	23.5	24	24	24	24.5
2013-08-22	07:51:00	19:50:00	24	23.5	24	24	23	23	23	24.5	24.5	24	23	23	23	23.5	23	23	23	23	23.5	23.5	24	24
2013-08-22	08:01:00	20:00:00	23.5	23	23.5	23.5	23	22.5	22.5	24	24.5	23.5	22.5	23	23	23	22.5	22.5	23	23	23.5	23.5	23.5	23.5
2013-08-22	08:11:00	20:10:00	23	22.5	23	23.5	22.5	22.5	22	23.5	24	23.5	22	22.5	22.5	22.5	22.5	22	22.5	22.5	23	23	23	23
2013-08-22	08:21:00	20:20:00	22.5	22.5	23	23	22	22	22	23	23.5	23	22	22	22	22.5	22	22	22	22.5	22.5	22.5	23	23
2013-08-22	08:31:00	20:30:00	22.5	22	22.5	23	22	22	21.5	23	23	23	21.5	22	22	22	22	21.5	22	22	22.5	22.5	22.5	22.5
2013-08-22	08:41:00	20:40:00	22	22	22.5	22.5	21.5	21.5	21.5	22.5	23	22.5	21.5	21.5	21.5	22	21.5	21.5	21.5	22	22	22	22.5	22.5
2013-08-22	08:51:00	20:50:00	22	21.5	22	22	21.5	21.5	21	22.5	22.5	22	21	21.5	21.5	21.5	21.5	21	21.5	21.5	22	21.5	22	22
2013-08-22	09:01:00	21:00:00	21.5	21.5	21.5	22	21	21	21	22	22.5	22	21	21.5	21	21.5	21	21	21	21.5	21.5	21.5	21.5	21.5
2013-08-22	09:11:00	21:10:00	21.5	21	21.5	21.5	21	21	20.5	22	22	21.5	20.5	21	21	21	21	20.5	21	21	21.5	21	21.5	21.5
2013-08-22	09:21:00	21:20:00	21	21	21	21.5	21	20.5	20.5	21.5	22	21.5	20.5	21	20.5	21	20.5	20.5	21	21	21	21	21.5	21
2013-08-22	09:31:00	21:30:00	21	20.5	21	21.5	20.5	20.5	20.5	21.5	21.5	21.5	20.5	20.5	20.5	21	20.5	20.5	20.5	21	21	21	21	21
2013-08-22	09:41:00	21:40:00	20.5	20.5	21	21	20.5	20.5	20	21	21.5	21	20	20.5	20.5	20.5	20.5	20	20.5	20.5	20.5	20.5	21	21
2013-08-22	09:51:00	21:50:00	20.5	20.5	20.5	21	20.5	20.5	20	21	21	21	20	20.5	20	20.5	20	20	20.5	20.5	20.5	20.5	21	20.5
2013-08-22	10:01:00	22:00:00	20.5	20	20.5	21	20	20	20	21	21	21	20	20	20	20.5	20	20	20	20.5	20.5	20.5	20.5	20.5
2013-08-22	10:11:00	22:10:00	20.5	20	20.5	20.5	20	20	20	20.5	21	20.5	19.5	20	20	20	20	20	20	20	20	20	20.5	20.5
2013-08-22	10:21:00	22:20:00	20	20	20	20.5	20	20	19.5	20.5	20.5	20.5	19.5	20	20	20	20	19.5	20	20	20	20	20.5	20.5
2013-08-22	10:31:00	22:30:00	20	19.5	20	20.5	20	20	19.5	20.5	20.5	20.5	19.5	20	19.5	20	19.5	19.5	20	20	20	20	20	20
2013-08-22	10:41:00	22:40:00	20	19.5	20	20	20	19.5	19.5	20.5	20.5	20.5	19.5	20	19.5	20	19.5	19.5	20	20	20	20	20	20
2013-08-22	10:51:00	22:50:00	20	19.5	20	20	19.5	19.5	19.5	20	20.5	20	19.5	19.5	19.5	20	19.5	19.5	19.5	19.5	19.5	19.5	20	20
2013-08-22	11:01:00	23:00:00	19.5	19.5	19.5	20	19.5	19.5	19.5	20	20	20	19	19.5	19.5	19.5	19.5	19.5	19.5	19.5	19.5	19.5	20	20
2013-08-22	11:11:00	23:10:00	19.5	19.5	19.5	20	19.5	19.5	19	20	20	20	19	19.5	19	19.5	19.5	19	19.5	19.5	19.5	19.5	19.5	19.5
2013-08-22	11:21:00	23:20:00	19.5	19	19.5	20	19.5	19.5	19	20	20	20	19	19.5	19	19.5	19	19	19.5	19.5	19.5	19.5	19.5	19.5
2013-08-22	11:31:00	23:30:00	19.5	19	19.5	19.5	19.5	19.5	19	19.5	20	19.5	19	19.5	19	19.5	19	19	19	19.5	19	19	19.5	19.5
2013-08-22	11:41:00	23:40:00	19	19	19	19.5	19	19	19	19.5	19.5	19.5	19	19	19	19.5	19	19	19	19	19	19	19.5	19.5
2013-08-22	11:51:00	23:50:00	19	19	19	19.5	19	19	19	19.5	19.5	19.5	18.5	19	19	19	19	18.5	19	19	19	19	19.5	19
2013-08-23	12:01:00	1900-01-01	19	18.5	19	19.5	19	19	18.5	19.5	19.5	19.5	18.5	19	18.5	19	18.5	18.5	19	19	19	19	19	19
2013-08-23	12:11:00	00:10:00	19	18.5	19	19	19	19	18.5	19.5	19.5	19.5	18.5	19	18.5	19	18.5	18.5	19	19	19	19	19	19
2013-08-23	12:21:00	00:20:00	19	18.5	19	19	19	19	18.5	19	19.5	19	18.5	19	18.5	19	18.5	18.5	18.5	19	18.5	18.5	19	19
2013-08-23	12:31:00	00:30:00	19	18.5	18.5	19	18.5	18.5	18.5	19	19	19	18.5	18.5	18.5	19	18.5	18.5	18.5	18.5	18.5	18.5	19	19
2013-08-23	12:41:00	00:40:00	18.5	18.5	18.5	19	18.5	18.5	18.5	19	19	19	18	18.5	18.5	18.5	18.5	18.5	18.5	18.5	18.5	18.5	19	19
2013-08-23	12:51:00	00:50:00	18.5	18.5	18.5	19	18.5	18.5	18.5	19	19	19	18	18.5	18.5	18.5	18.5	18	18.5	18.5	18.5	18.5	18.5	18.5
2013-08-23	01:01:00	01:00:00	18.5	18	18.5	19	18.5	18.5	18.5	19	19	19	18	18.5	18	18.5	18	18	18.5	18.5	18.5	18.5	18.5	18.5
2013-08-23	01:11:00	01:10:00	18.5	18	18.5	18.5	18.5	18.5	18	19	19	18.5	18	18.5	18	18.5	18	18	18.5	18.5	18	18.5	18.5	18.5
2013-08-23	01:21:00	01:20:00	18.5	18	18.5	18.5	18.5	18.5	18	19	19	18.5	18	18.5	18	18.5	18	18	18.5	18.5	18	18	18.5	18.5
2013-08-23	01:31:00	01:30:00	18.5	18	18.5	18.5	18.5	18.5	18	18.5	19	18.5	18	18.5	18	18.5	18	18	18	18.5	18	18	18.5	18.5
2013-08-23	01:41:00	01:40:00	18.5	18	18	18.5	18.5	18	18	18.5	18.5	18.5	18	18	18	18.5	18	18	18	18	18	18	18.5	18.5
2013-08-23	01:51:00	01:50:00	18	18	18	18.5	18	18	18	18.5	18.5	18.5	18	18	18	18.5	18	18	18	18	18	18	18.5	18.5
2013-08-23	02:01:00	02:00:00	18	18	18	18.5	18	18	18	18.5	18.5	18.5	17.5	18	18	18.5	18	18	18	18	18	18	18	18.5
2013-08-23	02:11:00	02:10:00	18	18	18	18.5	18	18	18	18.5	18.5	18.5	17.5	18	18	18	18	18	18	18	18	18	18	18
2013-08-23	02:21:00	02:20:00	18	17.5	18	18.5	18	18	18	18.5	18.5	18.5	17.5	18	18	18	18	17.5	18	18	18	18	18	18
2013-08-23	02:31:00	02:30:00	18	17.5	18	18	18	18	17.5	18.5	18.5	18.5	17.5	18	17.5	18	18	17.5	18	18	18	18	18	18
2013-08-23	02:41:00	02:40:00	18	17.5	18	18	18	18	17.5	18	18.5	18	17.5	18	17.5	18	17.5	17.5	18	18	17.5	17.5	18	18
2013-08-23	02:51:00	02:50:00	18	17.5	17.5	18	18	18	17.5	18	18	18	17.5	17.5	17.5	18	17.5	17.5	17.5	18	17.5	17.5	18	18
2013-08-23	03:01:00	03:00:00	17.5	17.5	17.5	18	17.5	17.5	17.5	18	18	18	17.5	17.5	17.5	18	17.5	17.5	17.5	17.5	17.5	17.5	17.5	18
2013-08-23	03:11:00	03:10:00	17.5	17	17.5	18	17.5	17.5	17.5	18	18	18	17	17.5	17.5	17.5	17.5	17.5	17.5	17.5	17.5	17.5	17.5	17.5
2013-08-23	03:21:00	03:20:00	17.5	17	17.5	17.5	17.5	17.5	17	18	18	18	17	17.5	17.5	17.5	17.5	17	17.5	17.5	17.5	17.5	17.5	17.5
2013-08-23	03:31:00	03:30:00	17.5	17	17.5	17.5	17.5	17.5	17	17.5	18	17.5	17	17.5	17	17.5	17	17	17.5	17.5	17	17	17.5	17.5
2013-08-23	03:41:00	03:40:00	17	17	17	17.5	17.5	17.5	17	17.5	17.5	17.5	17	17	17	17.5	17	17	17	17.5	17	17	17.5	17.5
2013-08-23	03:51:00	03:50:00	17	17	17	17.5	17	17	17	17.5	17.5	17.5	17	17	17	17.5	17	17	17	17	17	17	17	17.5
2013-08-23	04:01:00	04:00:00	17	16.5	17	17.5	17	17	17	17.5	17.5	17.5	16.5	17	17	17	17	17	17	17	17	17	17	17
2013-08-23	04:11:00	04:10:00	17	16.5	17	17	17	17	16.5	17.5	17.5	17.5	16.5	17	17	17	17	16.5	17	17	17	17	17	17
2013-08-23	04:21:00	04:20:00	17	16.5	17	17	17	17	16.5	17.5	17.5	17	16.5	17	16.5	17	17	16.5	17	17	16.5	17	17	17
2013-08-23	04:31:00	04:30:00	17	16.5	17	17	17	17	16.5	17	17.5	17	16.5	17	16.5	17	16.5	16.5	17	17	16.5	16.5	17	17
2013-08-23	04:41:00	04:40:00	17	16.5	17	17	17	17	16.5	17	17	17	16.5	16.5	16.5	17	16.5	16.5	16.5	17	16.5	16.5	17	17
2013-08-23	04:51:00	04:50:00	16.5	16.5	16.5	17	16.5	17	16.5	17	17	17	16.5	16.5	16.5	17	16.5	16.5	16.5	16.5	16.5	16.5	16.5	17
2013-08-23	05:01:00	05:00:00	16.5	16.5	16.5	17	16.5	16.5	16.5	17	17	17	16	16.5	16.5	17	16.5	16.5	16.5	16.5	16.5	16.5	16.5	17
2013-08-23	05:11:00	05:10:00	16.5	16	16.5	17	16.5	16.5	16.5	17	17	17	16	16.5	16.5	17	16.5	16.5	16.5	16.5	16.5	16.5	16.5	16.5
2013-08-23	05:21:00	05:20:00	16.5	16	16.5	16.5	16.5	16.5	16.5	17	17	16.5	16	16.5	16.5	16.5	16.5	16	16.5	16.5	16.5	16.5	16.5	16.5
2013-08-23	05:31:00	05:30:00	16.5	16	16.5	16.5	16.5	16.5	16	17	17	16.5	16	16.5	16	16.5	16.5	16	16.5	16.5	16	16.5	16.5	16.5
2013-08-23	05:41:00	05:40:00	16.5	16	16.5	16.5	16.5	16.5	16	16.5	17	16.5	16	16.5	16	16.5	16.5	16	16.5	16.5	16	16	16.5	16.5
2013-08-23	05:51:00	05:50:00	16.5	16	16.5	16.5	16.5	16.5	16	16.5	17	16.5	16	16.5	16	16.5	16	16	16.5	16.5	16	16	16.5	16.5
2013-08-23	06:01:00	06:00:00	16	16	16	16.5	16.5	16.5	16	16.5	16.5	16.5	16	16	16	16.5	16	16	16	16.5	16	16	16.5	16.5
2013-08-23	06:11:00	06:10:00	16	16	16	16.5	16	16.5	16	16.5	16.5	16.5	16	16	16	16.5	16	16	16	16	16	16	16	16.5
2013-08-23	06:21:00	06:20:00	16	16	16	16.5	16	16	16	16.5	16.5	16.5	15.5	16	16	16.5	16	16	16	16	16	16	16	16.5
2013-08-23	06:31:00	06:30:00	16	15.5	16	16.5	16	16	16	16.5	16.5	16.5	15.5	16	16	16.5	16	16	16	16	16	16	16	16.5
2013-08-23	06:41:00	06:40:00	16	15.5	16	16.5	16	16	16	16.5	16.5	16.5	15.5	16	16	16.5	16	16	16	16	16	16	16	16
2013-08-23	06:51:00	06:50:00	16	15.5	16	16	16	16	16	16.5	16.5	16	15.5	16	16	16.5	16	16	16	16	16	16	16	16
2013-08-23	07:01:00	07:00:00	16	15.5	16	16	16	16	16	16.5	16.5	16	15.5	16	16	16	16	16	16	16	16	16	16	16
2013-08-23	07:11:00	07:10:00	16	15.5	16	16	16	16	16	16.5	16.5	16.5	15.5	16	16	16.5	16	16	16	16	16	16	16	16
2013-08-23	07:21:00	07:20:00	16.5	16	16.5	16.5	16.5	16.5	16	16.5	16.5	16.5	16	16	16	16.5	16	16	16	16	16	16	16	16.5
2013-08-23	07:31:00	07:30:00	17	16.5	17	17	17	17	17	17	17	17	16.5	17	16.5	17	16.5	16.5	16.5	16.5	16.5	16.5	17	17
2013-08-23	07:41:00	07:40:00	17.5	17.5	18	17.5	18	18	17.5	17.5	17.5	18	17.5	18	17	17.5	17.5	17	17.5	17	17.5	17.5	17.5	18
2013-08-23	07:51:00	07:50:00	18	18	18.5	18.5	19	18.5	18.5	18	18	19	19	19	17.5	18	18	18	18	17.5	18.5	18.5	18.5	18.5
2013-08-23	08:01:00	08:00:00	19	19.5	20	19.5	20	19	20	18.5	18.5	21	20.5	20.5	18.5	19	18.5	18.5	19.5	18.5	20	20	19.5	19
2013-08-23	08:11:00	08:10:00	19.5	21	22	21	21.5	20	21.5	19.5	19.5	23	22.5	22.5	19.5	20	19.5	20	21	19.5	22	21.5	21.5	20
2013-08-23	08:21:00	08:20:00	20.5	22.5	24	23	23	21	23.5	20.5	21	25	24.5	24.5	21	21	20.5	21.5	23	20.5	24.5	23.5	23	21
2013-08-23	08:31:00	08:30:00	21.5	24.5	26.5	25	24.5	21.5	25.5	21	22.5	27	26	26	22.5	22	21.5	23.5	25	21.5	26.5	25	25	22.5
2013-08-23	08:41:00	08:40:00	22.5	25.5	28.5	26.5	26	23	27.5	22	24	29	27.5	27.5	24	23	22.5	25	26	22.5	28	26.5	26.5	23.5
2013-08-23	08:51:00	08:50:00	23.5	27	30.5	28	27.5	24	29	23	25.5	30.5	28.5	28.5	25.5	24	23.5	26.5	27.5	24	29.5	28	28	25
2013-08-23	09:01:00	09:00:00	25	28.5	32.5	29.5	29	25.5	30.5	24	27	31.5	29.5	29	27	25	24.5	28	28.5	25	30.5	29.5	29.5	26.5
2013-08-23	09:11:00	09:10:00	26.5	29.5	33.5	30.5	30	27	31	25	28.5	32.5	30	30	28	26	25.5	29	29.5	26	31.5	30.5	30.5	28
2013-08-23	09:21:00	09:20:00	27.5	30.5	34.5	31.5	31	28	31	26	29.5	33	30.5	30	29	27	26.5	30	30	27	32	31.5	31.5	29
2013-08-23	09:31:00	09:30:00	28.5	31	35	32	31.5	29	31.5	27	30.5	33.5	31	30.5	30	27.5	27	31	30.5	27.5	33	32	31.5	29.5
2013-08-23	09:41:00	09:40:00	29.5	31.5	35.5	32.5	32	30	31.5	28	31.5	33.5	31.5	31	30.5	28	27.5	31.5	30.5	28	33.5	32.5	31.5	30.5
2013-08-23	09:51:00	09:50:00	30	32.5	36	33	33	30.5	32	28.5	32.5	33.5	32	31	31.5	28.5	28.5	32.5	31	29	34	32.5	31.5	31
2013-08-23	10:01:00	10:00:00	31	33	36.5	33.5	33.5	31.5	32.5	29.5	33	34	32.5	31.5	32	29	29	33.5	31.5	29.5	34	33	32	32
2013-08-23	10:11:00	10:10:00	31.5	34	37	34	34	32	33.5	30.5	34	34	32.5	31.5	32.5	30	30	34	32	30	34	33.5	32.5	33
2013-08-23	10:21:00	10:20:00	32.5	34.5	37.5	34.5	34.5	32.5	34.5	31	35	34	33	32	33	30	30.5	34.5	32	30.5	34	34	33	33.5
2013-08-23	10:31:00	10:30:00	33	35	38	34.5	35	33	35	31.5	35.5	34	33.5	32	33.5	30.5	31	35	32.5	31	34.5	34.5	33.5	34
2013-08-23	10:41:00	10:40:00	33.5	35.5	38.5	35	35.5	33.5	35.5	32	36	34	34	32.5	34	31	31.5	35.5	32.5	31.5	35	34.5	34	34.5
2013-08-23	10:51:00	10:50:00	34.5	36	39	35	36	34	35.5	32.5	36.5	34.5	34.5	32.5	34.5	31.5	32.5	36	33	32	35.5	35.5	34.5	35
2013-08-23	11:01:00	11:00:00	34.5	35	39	35	36	34.5	35.5	33.5	36.5	34.5	34.5	33	35	32	33	35.5	33	32.5	36	36	34.5	35
2013-08-23	11:11:00	11:10:00	31	25	35	32.5	29.5	31	30	31.5	30.5	32	25.5	28.5	33	31	32	26.5	28.5	27	31.5	31	31	32
2013-08-23	11:21:00	11:20:00	25	19.5	28.5	27	23.5	26.5	24.5	26	23.5	25.5	20.5	23	27.5	29	28	21.5	22.5	21	25	25	25	26
2013-08-23	11:31:00	11:30:00	22.5	18.5	24.5	23	21	23.5	22	23	20.5	22	19.5	20.5	23.5	26	24.5	20	20	19.5	21.5	22	21.5	23
2013-08-23	11:41:00	11:40:00	21	18	22	21	20	22	20.5	21	19.5	20.5	18.5	19.5	21.5	24	22.5	19	19	18.5	20	20.5	20	21
2013-08-23	11:51:00	11:50:00	20	18.5	21	20	19.5	21	20	20	19	19.5	18.5	19	20.5	22.5	21	18.5	18.5	18	19.5	20	19.5	20
2013-08-23	12:01:00	12:00:00	20.5	18.5	20.5	19.5	19.5	20	20	20.5	19.5	19.5	18.5	18.5	20.5	21.5	21	18.5	18.5	18.5	19.5	20	19	20
2013-08-23	12:11:00	12:10:00	20.5	18	20.5	19.5	20	20.5	20	20.5	19.5	19	18.5	18.5	20	21	21	19.5	18.5	18.5	19.5	20.5	19	20.5
2013-08-23	12:21:00	12:20:00	21	18	21	19.5	20	21	19.5	21	20	19	19	19	20.5	21.5	21.5	20	19	18.5	19.5	21	19	20.5
2013-08-23	12:31:00	12:30:00	20.5	18	21	19.5	20	21.5	19.5	21	20	19.5	18.5	19	20.5	21.5	21.5	20	19	18.5	19	21	19	21
2013-08-23	12:41:00	12:40:00	21	19	21.5	20	20.5	22	20	21.5	20.5	20	19	19.5	21	22	22	21	19.5	19	19.5	21.5	19.5	21.5
2013-08-23	12:51:00	12:50:00	22	20.5	22.5	20.5	22	23	21.5	22	21	20.5	20.5	20	22	22.5	22.5	22	20	20	20.5	22.5	20	22.5
2013-08-23	01:01:00	13:00:00	23.5	21.5	24	21.5	23.5	24.5	22.5	23	22	21	21.5	21	22.5	23.5	23.5	23.5	21	21	21.5	24	21	23.5
2013-08-23	01:11:00	13:10:00	24.5	23	25.5	22.5	25	26	23.5	24	23	21.5	22.5	21.5	23.5	24.5	24.5	24.5	22	22.5	22	25	22	25
2013-08-23	01:21:00	13:20:00	26	24	26	23.5	26	27	24.5	24.5	23.5	22	23	22.5	24	25	25.5	25.5	23	23	23	26	23	26
2013-08-23	01:31:00	13:30:00	27	25.5	27	25	26.5	27.5	25.5	26	25	24	25	25	25	26	26.5	26	25.5	24.5	24.5	27	25.5	27.5
2013-08-23	01:41:00	13:40:00	24.5	23.5	25.5	25	24	25.5	24	25	23.5	26	23.5	26	25	26	26	22	26.5	24	24.5	24	24.5	25.5
2013-08-23	01:51:00	13:50:00	21	22	23	23.5	21	22.5	22	22	20.5	24	22	24	22.5	24.5	23.5	20.5	24	22	23	21.5	22	22
2013-08-23	02:01:00	14:00:00	19.5	21	21	22	21.5	20.5	21	20.5	20.5	22.5	22	23	21	22.5	21.5	21	22.5	21.5	21.5	21	21	20.5
2013-08-23	02:11:00	14:10:00	19.5	20	20.5	21.5	22	20	20.5	19.5	21	21.5	21.5	22.5	20.5	21.5	20.5	21.5	21.5	21.5	20.5	20.5	20.5	19.5
2013-08-23	02:21:00	14:20:00	20.5	20.5	21	21.5	22.5	21	21	20	21	21.5	22	22.5	20.5	21	20	22	21.5	21.5	20.5	20.5	20.5	19.5
2013-08-23	02:31:00	14:30:00	22	22	21.5	22	24	22	21.5	20.5	21.5	21.5	22.5	23	21	21.5	20.5	23	22	22	21	21.5	21.5	20
2013-08-23	02:41:00	14:40:00	24	24	23	23	26	23	23	21.5	22	22.5	24	24	21.5	22.5	21	24.5	23	23.5	22	22.5	22.5	21
2013-08-23	02:51:00	14:50:00	25.5	25.5	24.5	24.5	27.5	24.5	24.5	22.5	23	23	25.5	25	22.5	23	22	26	24	25	23	24	23.5	22
2013-08-23	03:01:00	15:00:00	27	27	26	25.5	29.5	25.5	25.5	23.5	24	23.5	27	26	23.5	24	23	27	25	26	24	25.5	25	23.5
2013-08-23	03:11:00	15:10:00	28.5	28	27	26.5	30.5	26.5	26.5	24.5	24.5	24.5	28	27	24	25	24	28	25.5	26.5	25	27	26	25
2013-08-23	03:21:00	15:20:00	29.5	29	28.5	28	31	27.5	27.5	25.5	25.5	25.5	28.5	27.5	25	26	25	29	26.5	27.5	26	28	27	26
2013-08-23	03:31:00	15:30:00	30	29.5	29.5	29	31.5	28	28	26.5	26.5	26	29.5	28	26	27	26	29.5	27.5	28	27	29	28	27
2013-08-23	03:41:00	15:40:00	31	30.5	30	30	32	29	29	27.5	27.5	27	29.5	29	26.5	27.5	27	30	28	28.5	28	29.5	29	28
2013-08-23	03:51:00	15:50:00	31	31.5	31	31	32	29.5	29.5	28.5	28.5	28	30	29.5	27.5	28.5	27.5	30.5	28.5	29	29	30	30	28.5
2013-08-23	04:01:00	16:00:00	31.5	32	32	31.5	32.5	30	30	29.5	29.5	29	30.5	29.5	28	29	28	31	29	29.5	29.5	31	30.5	29.5
2013-08-23	04:11:00	16:10:00	32	32.5	32.5	32	32.5	30	30.5	30	30	29.5	30.5	30	29	30	29	31	29.5	30	30	31.5	31.5	30
2013-08-23	04:21:00	16:20:00	32.5	32.5	33	32.5	32.5	30.5	31	30.5	31	30	31	30	29.5	30.5	29.5	31.5	30	30	30.5	32	32	30.5
2013-08-23	04:31:00	16:30:00	32.5	33	33.5	33	33	31	31	31	31.5	30	31	30.5	29.5	30.5	29.5	31.5	30	30.5	31	32	32	31
2013-08-23	04:41:00	16:40:00	32	32.5	33	32.5	32	30.5	30.5	31	31	30	30.5	30	29.5	30.5	29.5	31	30	30	30.5	31.5	31.5	31
2013-08-23	04:51:00	16:50:00	32	31.5	32	32	31.5	30	30	30.5	31	29.5	30	29.5	29	30	29.5	30.5	29.5	29.5	30.5	31	31	30.5
2013-08-23	05:01:00	17:00:00	31	31	31.5	31	31	29.5	29.5	30	30.5	29.5	29.5	29	29	29.5	29	30	29	29	30	30.5	30.5	30
2013-08-23	05:11:00	17:10:00	30	30	30.5	30	29.5	28.5	28.5	29	30	28.5	28.5	28.5	28	28.5	28	29	28.5	28	29	29.5	29.5	29.5
2013-08-23	05:21:00	17:20:00	29	29	29.5	29.5	29	28	27.5	28.5	29	28	28	27.5	27.5	28	27.5	28.5	27.5	27.5	28.5	29	29	28.5
2013-08-23	05:31:00	17:30:00	28.5	28.5	29	28.5	28	27.5	27	28	28.5	27.5	27.5	27	27	27.5	27	27.5	27	27	28	28	28	28
2013-08-23	05:41:00	17:40:00	27.5	27.5	28.5	28	27.5	26.5	26.5	27.5	28	27	27	26.5	26.5	26.5	26.5	27	26.5	26	27	27.5	27.5	27.5
2013-08-23	05:51:00	17:50:00	27	27	27.5	27.5	27	26	26	27	27.5	26.5	26	26	26	26	26	26.5	26	26	26.5	27	27	27
2013-08-23	06:01:00	18:00:00	26.5	26.5	27	27	26.5	25.5	25.5	26.5	27	26	26	25.5	25.5	26	25.5	26	25.5	25.5	26.5	26.5	26.5	26.5
2013-08-23	06:11:00	18:10:00	26	26	26.5	26.5	26	25.5	25.5	26	27	26	25.5	25.5	25.5	25.5	25	25.5	25.5	25	26	26	26	26
2013-08-23	06:21:00	18:20:00	26	25.5	26.5	26	25.5	25	25	25.5	26.5	25.5	25	25	25	25	25	25.5	25	25	25.5	26	26	26
2013-08-23	06:31:00	18:30:00	25.5	25.5	26	25.5	25.5	25	24.5	25.5	26	25	24.5	24.5	24.5	25	24.5	25	24.5	24.5	25.5	25.5	25.5	25.5
2013-08-23	06:41:00	18:40:00	25	25	25.5	25.5	25	24.5	24.5	25	25.5	25	24.5	24.5	24.5	24.5	24.5	24.5	24.5	24.5	25	25	25	25
2013-08-23	06:51:00	18:50:00	24.5	24.5	25.5	25	24.5	24	24	25	25.5	24.5	24	24	24	24	24	24.5	24	24	24.5	25	25	25
2013-08-23	07:01:00	19:00:00	24.5	24.5	25	24.5	24.5	24	24	24.5	25	24.5	23.5	24	24	24	23.5	24	24	23.5	24.5	24.5	24.5	24.5
2013-08-23	07:11:00	19:10:00	24	24	24.5	24.5	24	23.5	23.5	24	24.5	24	23.5	23.5	23.5	23.5	23.5	23.5	23.5	23.5	24	24	24	24
2013-08-23	07:21:00	19:20:00	23.5	23.5	24	24	23.5	23	23	24	24.5	24	23	23	23	23.5	23	23	23	23	23.5	23.5	24	24
2013-08-23	07:31:00	19:30:00	23.5	23	23.5	23.5	23	23	23	23.5	24	23.5	22.5	23	23	23	23	23	23	23	23.5	23.5	23.5	23.5
2013-08-23	07:41:00	19:40:00	23	23	23.5	23.5	23	22.5	22.5	23.5	23.5	23	22.5	22.5	22.5	23	22.5	22.5	22.5	22.5	23	23	23	23
2013-08-23	07:51:00	19:50:00	22.5	22.5	23	23	22.5	22.5	22.5	23	23.5	23	22	22.5	22.5	22.5	22.5	22.5	22.5	22.5	23	23	23	23
2013-08-23	08:01:00	20:00:00	22.5	22.5	23	23	22.5	22	22	23	23	23	22	22	22	22.5	22	22	22.5	22	22.5	22.5	23	22.5
2013-08-23	08:11:00	20:10:00	22	22	22.5	22.5	22	22	22	22.5	23	22.5	22	22	22	22	22	22	22	22	22	22.5	22.5	22.5
2013-08-23	08:21:00	20:20:00	22	22	22	22.5	22	21.5	21.5	22.5	22.5	22.5	21.5	22	22	22	21.5	21.5	22	22	22	22	22.5	22
2013-08-23	08:31:00	20:30:00	22	21.5	22	22.5	22	21.5	21.5	22	22.5	22	21.5	21.5	21.5	22	21.5	21.5	21.5	21.5	22	22	22	22
2013-08-23	08:41:00	20:40:00	21.5	21.5	22	22	21.5	21.5	21.5	22	22.5	22	21.5	21.5	21.5	21.5	21.5	21.5	21.5	21.5	21.5	21.5	22	22
2013-08-23	08:51:00	20:50:00	21.5	21.5	21.5	22	21.5	21.5	21	22	22	22	21	21.5	21.5	21.5	21	21	21.5	21.5	21.5	21.5	22	21.5
2013-08-23	09:01:00	21:00:00	21.5	21	21.5	22	21.5	21	21	21.5	22	21.5	21	21	21	21.5	21	21	21.5	21.5	21.5	21.5	21.5	21.5
2013-08-23	09:11:00	21:10:00	21	21	21.5	21.5	21	21	21	21.5	22	21.5	21	21	21	21	21	21	21	21	21	21	21.5	21.5
2013-08-23	09:21:00	21:20:00	21	21	21	21.5	21	21	21	21.5	21.5	21.5	20.5	21	21	21	21	21	21	21	21	21	21.5	21
2013-08-23	09:31:00	21:30:00	21	21	21	21.5	21	21	21	21.5	21.5	21.5	20.5	21	21	21	20.5	20.5	21	21	21	21	21	21
2013-08-23	09:41:00	21:40:00	21	20.5	21	21	21	20.5	20.5	21	21.5	21	20.5	20.5	20.5	21	20.5	20.5	21	21	20.5	21	21	21
2013-08-23	09:51:00	21:50:00	20.5	20.5	20.5	21	20.5	20.5	20.5	21	21	21	20.5	20.5	20.5	20.5	20.5	20.5	20.5	20.5	20.5	20.5	21	21
2013-08-23	10:01:00	22:00:00	20.5	20.5	20.5	21	20.5	20.5	20.5	21	21	21	20	20.5	20.5	20.5	20.5	20.5	20.5	20.5	20.5	20.5	21	20.5
2013-08-23	10:11:00	22:10:00	20.5	20.5	20.5	21	20.5	20.5	20.5	21	21	21	20	20.5	20.5	20.5	20	20	20.5	20.5	20.5	20.5	20.5	20.5
2013-08-23	10:21:00	22:20:00	20.5	20	20.5	20.5	20.5	20.5	20	20.5	21	20.5	20	20.5	20	20.5	20	20	20.5	20.5	20.5	20.5	20.5	20.5
2013-08-23	10:31:00	22:30:00	20	20	20.5	20.5	20.5	20	20	20.5	21	20.5	20	20	20	20.5	20	20	20.5	20	20	20	20.5	20.5
2013-08-23	10:41:00	22:40:00	20	20	20	20.5	20	20	20	20.5	20.5	20.5	20	20	20	20.5	20	20	20	20	20	20	20.5	20.5
2013-08-23	10:51:00	22:50:00	20	20	20	20.5	20	20	20	20.5	20.5	20.5	19.5	20	20	20	20	20	20	20	20	20	20.5	20
2013-08-23	11:01:00	23:00:00	20	19.5	20	20.5	20	20	20	20.5	20.5	20.5	19.5	20	20	20	19.5	20	20	20	20	20	20	20
2013-08-23	11:11:00	23:10:00	20	19.5	20	20	20	20	19.5	20	20.5	20	19.5	20	19.5	20	19.5	19.5	20	20	20	20	20	20
2013-08-23	11:21:00	23:20:00	19.5	19.5	20	20	20	20	19.5	20	20.5	20	19.5	19.5	19.5	20	19.5	19.5	20	19.5	19.5	19.5	20	20
2013-08-23	11:31:00	23:30:00	19.5	19.5	19.5	20	19.5	19.5	19.5	20	20	20	19.5	19.5	19.5	20	19.5	19.5	19.5	19.5	19.5	19.5	20	20
2013-08-23	11:41:00	23:40:00	19.5	19.5	19.5	20	19.5	19.5	19.5	20	20	20	19	19.5	19.5	19.5	19.5	19.5	19.5	19.5	19.5	19.5	20	20
2013-08-23	11:51:00	23:50:00	19.5	19	19.5	20	19.5	19.5	19.5	20	20	20	19	19.5	19.5	19.5	19.5	19	19.5	19.5	19.5	19.5	19.5	19.5
2013-08-24	12:01:00	1900-01-01	19.5	19	19.5	19.5	19.5	19.5	19.5	19.5	20	19.5	19	19.5	19	19.5	19	19	19.5	19.5	19.5	19.5	19.5	19.5
2013-08-24	12:11:00	00:10:00	19	19	19.5	19.5	19.5	19.5	19	19.5	19.5	19.5	19	19	19	19.5	19	19	19.5	19.5	19	19	19.5	19.5
2013-08-24	12:21:00	00:20:00	19	19	19.5	19.5	19	19	19	19.5	19.5	19.5	19	19	19	19.5	19	19	19	19	19	19	19.5	19.5
2013-08-24	12:31:00	00:30:00	19	19	19	19.5	19	19	19	19.5	19.5	19.5	18.5	19	19	19.5	19	19	19	19	19	19	19.5	19.5
2013-08-24	12:41:00	00:40:00	19	19	19	19.5	19	19	19	19.5	19.5	19.5	18.5	19	19	19	19	19	19	19	19	19	19	19
2013-08-24	12:51:00	00:50:00	19	18.5	19	19.5	19	19	19	19.5	19.5	19.5	18.5	19	19	19	19	18.5	19	19	19	19	19	19
2013-08-24	01:01:00	01:00:00	19	18.5	19	19	19	19	19	19.5	19.5	19	18.5	19	18.5	19	18.5	18.5	19	19	19	19	19	19
2013-08-24	01:11:00	01:10:00	19	18.5	19	19	19	19	18.5	19	19.5	19	18.5	18.5	18.5	19	18.5	18.5	19	19	18.5	19	19	19
2013-08-24	01:21:00	01:20:00	18.5	18.5	19	19	19	19	18.5	19	19	19	18.5	18.5	18.5	19	18.5	18.5	18.5	18.5	18.5	18.5	19	19
2013-08-24	01:31:00	01:30:00	18.5	18.5	18.5	19	18.5	18.5	18.5	19	19	19	18.5	18.5	18.5	19	18.5	18.5	18.5	18.5	18.5	18.5	19	19
2013-08-24	01:41:00	01:40:00	18.5	18.5	18.5	19	18.5	18.5	18.5	19	19	19	18	18.5	18.5	19	18.5	18.5	18.5	18.5	18.5	18.5	19	19
2013-08-24	01:51:00	01:50:00	18.5	18.5	18.5	19	18.5	18.5	18.5	19	19	19	18	18.5	18.5	19	18.5	18.5	18.5	18.5	18.5	18.5	18.5	19
2013-08-24	02:01:00	02:00:00	18.5	18.5	18.5	19	18.5	18.5	18.5	19	19	19	18	18.5	18.5	18.5	18.5	18.5	18.5	18.5	18.5	18.5	18.5	18.5
2013-08-24	02:11:00	02:10:00	18.5	18	18.5	18.5	18.5	18.5	18.5	19	19	18.5	18	18.5	18.5	18.5	18.5	18	18.5	18.5	18.5	18.5	18.5	18.5
2013-08-24	02:21:00	02:20:00	18.5	18	18.5	18.5	18.5	18.5	18.5	19	19	18.5	18	18.5	18	18.5	18	18	18.5	18.5	18.5	18.5	18.5	18.5
2013-08-24	02:31:00	02:30:00	18.5	18	18.5	18.5	18.5	18.5	18	18.5	19	18.5	18	18	18	18.5	18	18	18.5	18.5	18	18.5	18.5	18.5
2013-08-24	02:41:00	02:40:00	18	18	18.5	18.5	18.5	18.5	18	18.5	18.5	18.5	18	18	18	18.5	18	18	18	18	18	18	18.5	18.5
2013-08-24	02:51:00	02:50:00	18	18	18	18.5	18	18	18	18.5	18.5	18.5	17.5	18	18	18.5	18	18	18	18	18	18	18.5	18.5
2013-08-24	03:01:00	03:00:00	18	17.5	18	18.5	18	18	18	18.5	18.5	18.5	17.5	18	18	18	18	18	18	18	18	18	18	18.5
2013-08-24	03:11:00	03:10:00	18	17.5	18	18	18	18	18	18.5	18.5	18	17.5	18	18	18	18	17.5	18	18	18	18	18	18
2013-08-24	03:21:00	03:20:00	18	17.5	18	18	18	18	18	18	18.5	18	17.5	18	17.5	18	18	17.5	18	18	17.5	18	18	18
2013-08-24	03:31:00	03:30:00	17.5	17.5	18	18	18	18	17.5	18	18	18	17.5	17.5	17.5	18	17.5	17.5	18	18	17.5	17.5	18	18
2013-08-24	03:41:00	03:40:00	17.5	17.5	18	18	18	18	17.5	18	18	18	17.5	17.5	17.5	18	17.5	17.5	17.5	17.5	17.5	17.5	18	18
2013-08-24	03:51:00	03:50:00	17.5	17.5	17.5	18	17.5	18	17.5	18	18	18	17.5	17.5	17.5	18	17.5	17.5	17.5	17.5	17.5	17.5	18	18
2013-08-24	04:01:00	04:00:00	17.5	17.5	17.5	18	17.5	17.5	17.5	18	18	18	17	17.5	17.5	18	17.5	17.5	17.5	17.5	17.5	17.5	17.5	18
2013-08-24	04:11:00	04:10:00	17.5	17	17.5	18	17.5	17.5	17.5	18	18	18	17	17.5	17.5	18	17.5	17.5	17.5	17.5	17.5	17.5	17.5	18
2013-08-24	04:21:00	04:20:00	17.5	17	17.5	17.5	17.5	17.5	17.5	18	18	17.5	17	17.5	17.5	18	17.5	17.5	17.5	17.5	17.5	17.5	17.5	18
2013-08-24	04:31:00	04:30:00	17.5	17	17.5	17.5	17.5	17.5	17.5	18	18	17.5	17	17.5	17.5	18	17.5	17.5	17.5	17.5	17.5	17.5	17.5	17.5
2013-08-24	04:41:00	04:40:00	17.5	17	17.5	17.5	17.5	17.5	17.5	18	18	17.5	17	17.5	17.5	17.5	17.5	17	17.5	17.5	17.5	17.5	17.5	17.5
2013-08-24	04:51:00	04:50:00	17.5	17	17.5	17.5	17.5	17.5	17.5	18	18	17.5	17	17.5	17.5	17.5	17.5	17	17.5	17.5	17	17.5	17.5	17.5
2013-08-24	05:01:00	05:00:00	17.5	17	17.5	17.5	17.5	17.5	17.5	17.5	18	17.5	17	17.5	17.5	17.5	17.5	17	17.5	17.5	17	17.5	17.5	17.5
2013-08-24	05:11:00	05:10:00	17.5	17	17.5	17.5	17.5	17.5	17.5	17.5	18	17.5	17	17.5	17	17.5	17.5	17	17.5	17.5	17	17.5	17.5	17.5
2013-08-24	05:21:00	05:20:00	17.5	17	17.5	17.5	17.5	17.5	17.5	17.5	17.5	17.5	17	17	17	17.5	17.5	17	17.5	17.5	17	17.5	17.5	17.5
2013-08-24	05:31:00	05:30:00	17.5	17	17.5	17.5	17.5	17.5	17	17.5	17.5	17.5	17	17	17	17.5	17	17	17.5	17.5	17	17	17.5	17.5
2013-08-24	05:41:00	05:40:00	17	17	17.5	17.5	17.5	17.5	17	17.5	17.5	17.5	17	17	17	17.5	17	17	17	17	17	17	17.5	17.5
2013-08-24	05:51:00	05:50:00	17	17	17	17.5	17.5	17.5	17	17.5	17.5	17.5	17	17	17	17.5	17	17	17	17	17	17	17.5	17.5
2013-08-24	06:01:00	06:00:00	17	17	17	17.5	17	17.5	17	17.5	17.5	17.5	17	17	17	17.5	17	17	17	17	17	17	17	17.5
2013-08-24	06:11:00	06:10:00	17	17	17	17.5	17	17	17	17.5	17.5	17.5	16.5	17	17	17.5	17	17	17	17	17	17	17	17.5
2013-08-24	06:21:00	06:20:00	17	16.5	17	17	17	17	17	17.5	17.5	17	16.5	17	17	17.5	17	17	17	17	17	17	17	17.5
2013-08-24	06:31:00	06:30:00	17	16.5	17	17	17	17	17	17.5	17.5	17	16.5	17	17	17.5	17	17	17	17	17	17	17	17.5
2013-08-24	06:41:00	06:40:00	17	16.5	17	17	17	17	17	17.5	17.5	17	16.5	17	17	17.5	17	17	17	17	17	17	17	17.5
2013-08-24	06:51:00	06:50:00	17	16.5	17	17	17	17	17	17.5	17.5	17	16.5	17	17	17.5	17	17	17	17	17	17	17	17.5
2013-08-24	07:01:00	07:00:00	17	17	17	17	17	17.5	17	17.5	17.5	17	16.5	17	17	17.5	17	17	17	17	17	17	17	17.5
2013-08-24	07:11:00	07:10:00	17	17	17.5	17.5	17.5	17.5	17	17.5	17.5	17.5	17	17	17	17.5	17	17	17	17	17	17	17	17.5
2013-08-24	07:21:00	07:20:00	17.5	17.5	17.5	17.5	18	17.5	17.5	18	18	17.5	17	17.5	17.5	18	17.5	17.5	17.5	17.5	17.5	17.5	17.5	18
2013-08-24	07:31:00	07:30:00	18	18	18.5	18.5	18.5	18.5	18	18	18.5	18.5	18	18	18	18.5	18	18	18	18	18	18	18	18.5
2013-08-24	07:41:00	07:40:00	19	19	19.5	19	19.5	19.5	19	19	19	19.5	19	19.5	18.5	19	19	18.5	19	18.5	19	19	19	19.5
2013-08-24	07:51:00	07:50:00	20	20	20.5	20	20.5	20	20	19.5	19.5	21	20.5	20.5	19	20	19.5	19.5	20	19	20	20	20	20
2013-08-24	08:01:00	08:00:00	20.5	21	22	21.5	21.5	21	21.5	20.5	20.5	22.5	22.5	22.5	20	20.5	20	20.5	21	19.5	22	21.5	21.5	21
2013-08-24	08:11:00	08:10:00	21.5	22.5	23.5	23	22.5	21.5	23	21	21	24.5	24	24	21	21.5	21	21.5	22.5	20.5	23.5	23	23	21.5
2013-08-24	08:21:00	08:20:00	22	24	25	24.5	23.5	22	24.5	21.5	22	26	25	25	22	22	21.5	23	24	21.5	25	24.5	24.5	22.5
2013-08-24	08:31:00	08:30:00	22.5	25	27	26	25	22.5	25.5	22	23.5	27.5	26.5	26.5	23	22.5	22	24	25.5	22.5	27	26	26	23
2013-08-24	08:41:00	08:40:00	23.5	26.5	29	27.5	26	23.5	27.5	23	25	29.5	27.5	27.5	24	23.5	23	25.5	26.5	23.5	28.5	27	27.5	24
2013-08-24	08:51:00	08:50:00	24.5	27.5	31	29	27.5	24.5	29	24	26.5	31	28.5	28.5	25.5	24.5	24	27	28	24.5	29.5	28.5	28.5	25.5
2013-08-24	09:01:00	09:00:00	25.5	29	32.5	30.5	29	26	30	25	28	32	29.5	29.5	27	25.5	25	28	29	25.5	31	29.5	30	27
2013-08-24	09:11:00	09:10:00	27	30	34	32	30	27.5	31	26	29.5	33	30.5	30	28.5	27	26	29.5	30	26.5	32	31	31.5	28.5
2013-08-24	09:21:00	09:20:00	28.5	31.5	35.5	33	31	28.5	32	27	31	34	31.5	31	30	28	27	31	31	27.5	33	32	32.5	30
2013-08-24	09:31:00	09:30:00	29.5	32.5	36.5	34.5	32	29.5	32.5	28.5	32	34.5	32	31.5	31	29	28	32	32	28.5	34	33	33	31
2013-08-24	09:41:00	09:40:00	30.5	33	37	35	33	30.5	33	29.5	33	35	32.5	32	32	30	29	33	32.5	29.5	35	33.5	33.5	32
2013-08-24	09:51:00	09:50:00	31	34	38	36	33.5	31.5	33.5	30.5	34	35	33	32	33	30.5	29.5	33.5	33	30	35.5	34	34	33
2013-08-24	10:01:00	10:00:00	32	35	38.5	36.5	34.5	32	34.5	31	35	35.5	33.5	32.5	33.5	31	30.5	34.5	33.5	31	35.5	34.5	34.5	34
2013-08-24	10:11:00	10:10:00	32.5	35	38.5	36.5	34.5	32.5	34.5	32	35.5	35	33.5	32.5	33.5	31.5	31	34.5	33	31.5	35.5	34.5	34.5	34.5
2013-08-24	10:21:00	10:20:00	32	34	37.5	35.5	33.5	31.5	33.5	31.5	34.5	34	32.5	32	33	31	30.5	33.5	32	31	34.5	34	34	33.5
2013-08-24	10:31:00	10:30:00	31.5	33.5	36.5	35	33	31	32.5	31	34	33.5	31.5	31	32	30.5	30	32.5	31.5	30.5	33.5	33	33	33
2013-08-24	10:41:00	10:40:00	31.5	33	35.5	34	32.5	30.5	32	31	33.5	33	31.5	30.5	32	30.5	30	32.5	31	30.5	33	33	32.5	32.5
2013-08-24	10:51:00	10:50:00	32	34	36.5	34.5	33.5	31.5	33.5	31.5	34	33.5	32.5	31	32.5	31	30.5	33	31.5	31	34	33.5	33	33
2013-08-24	11:01:00	11:00:00	33	35	37.5	35	34	33	34.5	32	34.5	34	33	32	33.5	31.5	31.5	34.5	32	31.5	35	35	34	34
2013-08-24	11:11:00	11:10:00	33.5	35	38	35.5	35	33.5	35	33	35	34.5	33.5	32	34	32	32.5	35	32.5	32	35.5	35.5	34.5	34.5
2013-08-24	11:21:00	11:20:00	33.5	35	38	35	34.5	33.5	35	33	35	34.5	33.5	32	34	32.5	32.5	35	32.5	32	35.5	35.5	34.5	34.5
2013-08-24	11:31:00	11:30:00	34	35	38	35	34.5	33.5	35	33.5	35.5	34.5	33.5	32	34	32.5	33	35	32.5	32	35.5	36	34.5	35
2013-08-24	11:41:00	11:40:00	34	35	38	35	34.5	33.5	34.5	33.5	36	34.5	33.5	32.5	34	32.5	33	35	32.5	32	35.5	36	34.5	35
2013-08-24	11:51:00	11:50:00	34.5	35.5	38.5	35.5	35	34	35	34	36.5	35	34	32.5	34.5	33	33	35	33	32.5	36	36.5	34.5	35.5
2013-08-24	12:01:00	12:00:00	35	36	38	35.5	35.5	34	35	34.5	36.5	35	34	33	34.5	33	33.5	35	33	32.5	36	36.5	34.5	35.5
2013-08-24	12:11:00	12:10:00	35.5	36.5	38	35	35.5	34.5	35	35	37	35	34	33	34.5	33	34	35.5	33	33	36	37	34.5	35.5
2013-08-24	12:21:00	12:20:00	35.5	36	37.5	34.5	35.5	34	34.5	34.5	36.5	34.5	33.5	32.5	34	32.5	33.5	35	33	32.5	35.5	36.5	34	35.5
2013-08-24	12:31:00	12:30:00	35	35	36.5	33.5	34.5	33.5	33.5	34	36	33.5	33	32	33.5	32	33	34	32	32	34.5	36	33	34.5
2013-08-24	12:41:00	12:40:00	34	34	35.5	32.5	33.5	32.5	32.5	33.5	35	32.5	32	31	32.5	31.5	32	33	31.5	31.5	33.5	34.5	32.5	34
2013-08-24	12:51:00	12:50:00	33	33	34.5	31.5	32.5	31.5	31.5	32.5	34.5	31.5	31	30.5	31.5	30.5	31.5	32	30.5	30.5	32.5	33.5	31.5	33
2013-08-24	01:01:00	13:00:00	32.5	32.5	33.5	31.5	32	31	30.5	32	33.5	31	30.5	30	31	30	31	31.5	30.5	30	32	33	31	32.5
2013-08-24	01:11:00	13:10:00	32.5	32	33.5	31	32	31.5	30.5	32	33.5	31	30.5	30	30.5	30	31	31.5	30	30	31.5	33	31	32
2013-08-24	01:21:00	13:20:00	33	32.5	33.5	31	32.5	32	30.5	32.5	33.5	31	30.5	30.5	30.5	30.5	31	32	30.5	30	31.5	33	31	32.5
2013-08-24	01:31:00	13:30:00	33.5	32.5	33	31.5	32.5	32	30.5	32.5	33.5	31.5	31	31	30.5	30.5	31.5	32	31	30.5	31.5	33	31.5	32.5
2013-08-24	01:41:00	13:40:00	33.5	33	33	32	32.5	32	30.5	32.5	33.5	32	31.5	32	30.5	30.5	31.5	32	32	31	32	33	31.5	32.5
2013-08-24	01:51:00	13:50:00	33.5	34	33	33	33	32	31	32.5	33.5	32.5	32	32.5	30.5	31	31.5	32	32.5	31.5	32	33	32	32.5
2013-08-24	02:01:00	14:00:00	33.5	33.5	33	33	32.5	32	31	32.5	33.5	32	32	32.5	30.5	30.5	31	32	32.5	31.5	32	32.5	32	32.5
2013-08-24	02:11:00	14:10:00	33	33	32.5	32.5	32.5	31.5	30.5	32	33	32	31.5	32	30	30	30.5	31.5	32	31	31.5	32.5	31.5	32
2013-08-24	02:21:00	14:20:00	33.5	33.5	33	32.5	33.5	31.5	31.5	32	33	32	32	32	30.5	30.5	30.5	32	32	31	31.5	32.5	32	32
2013-08-24	02:31:00	14:30:00	33.5	33.5	33.5	32.5	33.5	31.5	31.5	32	33	32	32	32	30.5	30.5	30.5	32	31.5	31	31.5	32.5	32.5	32
2013-08-24	02:41:00	14:40:00	33	32.5	33	32	33	31.5	31	31.5	32.5	31.5	31.5	31.5	30	30	30	31.5	31	30.5	31	32	32	31.5
2013-08-24	02:51:00	14:50:00	33	32.5	33	32	33	31	31	31.5	32.5	31.5	31.5	31	30	30	30	31.5	31	30.5	31	32	31.5	31.5
2013-08-24	03:01:00	15:00:00	33	32.5	33	32	33	31	31	31.5	32.5	31	31.5	31	30	30	30.5	31.5	30.5	30	31.5	32.5	32	31.5
2013-08-24	03:11:00	15:10:00	32.5	32	33	31.5	32.5	30.5	31	31.5	32	31	31	30.5	30	30	30	31	30.5	30	31	32.5	31.5	31.5
2013-08-24	03:21:00	15:20:00	32	31.5	32.5	31	32	30.5	30.5	31	32	30.5	30.5	30	29.5	29.5	30	30.5	30	29.5	31	32	31	31
2013-08-24	03:31:00	15:30:00	31.5	31.5	32	30.5	31.5	30	30	31	31.5	30.5	30	29.5	29.5	29.5	29.5	30.5	29.5	29.5	30.5	31.5	30.5	31
2013-08-24	03:41:00	15:40:00	32	32.5	32.5	31	32	30.5	30.5	31.5	32	30.5	30.5	30	29.5	30	30	31	30	30	31	32.5	31	31
2013-08-24	03:51:00	15:50:00	33	34	33.5	32	33	32	31.5	33	32.5	31.5	31	30.5	30.5	31	31	32	30.5	31	31.5	33.5	32.5	32
2013-08-24	04:01:00	16:00:00	33.5	34.5	34.5	32.5	34	32.5	32.5	33.5	33.5	32	31.5	31	31	31.5	31.5	33	31	31.5	32	34	33	32.5
2013-08-24	04:11:00	16:10:00	33	34	33.5	32	33	32	32	33	33	31.5	31.5	30.5	31	31	31	32.5	31	31	32	33.5	32.5	32
2013-08-24	04:21:00	16:20:00	32	32.5	33	31.5	32	31.5	31	32	32.5	31	30.5	30	30	30.5	30.5	31.5	30.5	30.5	31.5	32.5	32	31.5
2013-08-24	04:31:00	16:30:00	31.5	32	32.5	31	31.5	31	30.5	31.5	32	30.5	30	30	30	30	30	31	30	30	31	32	31	31.5
2013-08-24	04:41:00	16:40:00	31	31.5	32	31	31	30.5	30	31	32	30.5	30	29.5	29.5	29.5	30	30.5	30	29.5	30.5	31.5	31	31
2013-08-24	04:51:00	16:50:00	31	31	31.5	30.5	30.5	30	29.5	30.5	31.5	30	29.5	29	29.5	29.5	29.5	30	29.5	29.5	30	31	30.5	30.5
2013-08-24	05:01:00	17:00:00	30.5	30	31	30	30	29.5	29	30	31	29.5	29	29	29	29	29	29.5	29	29	30	30.5	30	30
2013-08-24	05:11:00	17:10:00	30	30	30.5	29.5	29.5	29	28.5	30	30.5	29.5	28.5	28.5	28.5	29	28.5	29	29	28.5	29.5	30	29.5	30
2013-08-24	05:21:00	17:20:00	30	30	30.5	29.5	29.5	29	28.5	30	30.5	29.5	28.5	28.5	28.5	29	28.5	29	28.5	28.5	29.5	30	29.5	29.5
2013-08-24	05:31:00	17:30:00	29.5	29.5	30	29	29	29	28.5	29.5	30	29	28.5	28	28	28.5	28.5	28.5	28	28	29	29.5	29	29.5
2013-08-24	05:41:00	17:40:00	29	28.5	29	28.5	28.5	28	27.5	29	29.5	28	27.5	27.5	27.5	28	27.5	28	27.5	27.5	28.5	28.5	28	28.5
2013-08-24	05:51:00	17:50:00	28	28	28.5	28	27.5	27.5	27	28	29	27.5	27	27	27	27	27	27	27	27	27.5	28	27.5	28
2013-08-24	06:01:00	18:00:00	27.5	27.5	28	27.5	27	27	26.5	27.5	28.5	27	26.5	26.5	26.5	26.5	26.5	26.5	26.5	26.5	27	27.5	27	27.5
2013-08-24	06:11:00	18:10:00	27	27	27.5	27	26.5	26.5	26	27.5	28	26.5	26	26	26	26.5	26	26.5	26	26	26.5	27	26.5	27
2013-08-24	06:21:00	18:20:00	26.5	26.5	27	26.5	26.5	26	25.5	27	27.5	26.5	25.5	25.5	26	26	26	26	26	26	26.5	26.5	26.5	26.5
2013-08-24	06:31:00	18:30:00	26.5	26.5	26.5	26.5	26	26	25.5	26.5	27	26	25.5	25.5	25.5	25.5	25.5	25.5	25.5	25.5	26	26.5	26	26.5
2013-08-24	06:41:00	18:40:00	26	26	26.5	26	26	25.5	25.5	26.5	27	26	25	25.5	25.5	25.5	25.5	25.5	25.5	25.5	26	26	26	26
2013-08-24	06:51:00	18:50:00	25.5	25.5	26	26	25.5	25.5	25	26	26.5	25.5	25	25	25	25	25	25	25	25	25.5	26	25.5	26
2013-08-24	07:01:00	19:00:00	25.5	25.5	25.5	25.5	25	25	25	25.5	26	25.5	24.5	24.5	24.5	25	24.5	25	25	25	25	25.5	25.5	25.5
2013-08-24	07:11:00	19:10:00	25	25	25.5	25	25	24.5	24.5	25.5	26	25	24.5	24.5	24.5	24.5	24.5	24.5	24.5	24.5	25	25	25	25
2013-08-24	07:21:00	19:20:00	24.5	24.5	25	25	24.5	24	24	25	25.5	24.5	24	24	24	24	24	24	24	24	24.5	24.5	24.5	24.5
2013-08-24	07:31:00	19:30:00	24	24	24.5	24.5	24	24	23.5	24.5	25	24.5	23.5	23.5	23.5	24	23.5	23.5	24	24	24	24	24.5	24.5
2013-08-24	07:41:00	19:40:00	24	23.5	24	24	23.5	23.5	23.5	24	24.5	24	23	23.5	23.5	23.5	23.5	23	23.5	23.5	24	24	24	24
2013-08-24	07:51:00	19:50:00	23.5	23.5	23.5	24	23.5	23	23	24	24	24	23	23	23	23.5	23	23	23	23	23.5	23.5	23.5	23.5
2013-08-24	08:01:00	20:00:00	23	23	23.5	23.5	23	23	22.5	23.5	24	23.5	22.5	23	23	23	22.5	22.5	23	23	23	23	23.5	23.5
2013-08-24	08:11:00	20:10:00	23	22.5	23	23	22.5	22.5	22.5	23.5	23.5	23	22.5	22.5	22.5	22.5	22.5	22.5	22.5	22.5	23	23	23	23
2013-08-24	08:21:00	20:20:00	22.5	22.5	22.5	23	22.5	22.5	22	23	23.5	23	22	22.5	22.5	22.5	22	22	22.5	22.5	22.5	22.5	23	22.5
2013-08-24	08:31:00	20:30:00	22.5	22	22.5	22.5	22	22	22	22.5	23	22.5	22	22	22	22.5	22	22	22	22	22.5	22.5	22.5	22.5
2013-08-24	08:41:00	20:40:00	22	22	22	22.5	22	22	22	22.5	23	22.5	21.5	22	22	22	21.5	21.5	22	22	22	22	22.5	22
2013-08-24	08:51:00	20:50:00	22	21.5	22	22.5	22	21.5	21.5	22.5	22.5	22.5	21.5	22	21.5	22	21.5	21.5	22	22	22	22	22	22
2013-08-24	09:01:00	21:00:00	21.5	21.5	22	22	21.5	21.5	21.5	22	22.5	22	21.5	21.5	21.5	22	21.5	21.5	21.5	21.5	21.5	21.5	22	22
2013-08-24	09:11:00	21:10:00	21.5	21.5	21.5	22	21.5	21.5	21.5	22	22.5	22	21	21.5	21.5	21.5	21.5	21.5	21.5	21.5	21.5	21.5	22	22
2013-08-24	09:21:00	21:20:00	21.5	21.5	21.5	22	21.5	21.5	21.5	22	22	22	21	21.5	21.5	21.5	21	21	21.5	21.5	21.5	21.5	21.5	21.5
2013-08-24	09:31:00	21:30:00	21.5	21	21.5	21.5	21.5	21.5	21	22	22	21.5	21	21.5	21	21.5	21	21	21.5	21.5	21.5	21.5	21.5	21.5
2013-08-24	09:41:00	21:40:00	21	21	21.5	21.5	21.5	21	21	21.5	22	21.5	21	21	21	21.5	21	21	21.5	21	21	21	21.5	21.5
2013-08-24	09:51:00	21:50:00	21	21	21	21.5	21	21	21	21.5	21.5	21.5	21	21	21	21	21	21	21	21	21	21	21.5	21.5
2013-08-24	10:01:00	22:00:00	21	21	21	21.5	21	21	21	21.5	21.5	21.5	20.5	21	21	21	21	21	21	21	21	21	21.5	21
2013-08-24	10:11:00	22:10:00	21	20.5	21	21	21	21	21	21.5	21.5	21.5	20.5	21	20.5	21	20.5	20.5	21	21	21	21	21	21
2013-08-24	10:21:00	22:20:00	21	20.5	21	21	21	21	20.5	21	21.5	21	20.5	21	20.5	21	20.5	20.5	21	21	20.5	21	21	21
2013-08-24	10:31:00	22:30:00	21	20.5	21	21	21	21	20.5	21	21.5	21	20.5	20.5	20.5	21	20.5	20.5	21	21	20.5	20.5	21	21
2013-08-24	10:41:00	22:40:00	20.5	20.5	20.5	21	21	20.5	20.5	21	21	21	20.5	20.5	20.5	21	20.5	20.5	20.5	20.5	20.5	20.5	21	21
2013-08-24	10:51:00	22:50:00	20.5	20.5	20.5	21	20.5	20.5	20.5	21	21	21	20.5	20.5	20.5	20.5	20.5	20.5	20.5	20.5	20.5	20.5	21	20.5
2013-08-24	11:01:00	23:00:00	20.5	20.5	20.5	21	20.5	20.5	20.5	21	21	21	20	20.5	20.5	20.5	20.5	20.5	20.5	20.5	20.5	20.5	20.5	20.5
2013-08-24	11:11:00	23:10:00	20.5	20.5	20.5	20.5	20.5	20.5	20.5	21	21	21	20	20.5	20.5	20.5	20.5	20.5	20.5	20.5	20.5	20.5	20.5	20.5
2013-08-24	11:21:00	23:20:00	20.5	20	20.5	20.5	20.5	20.5	20.5	21	21	20.5	20	20.5	20	20.5	20	20	20.5	20.5	20.5	20.5	20.5	20.5
2013-08-24	11:31:00	23:30:00	20.5	20	20.5	20.5	20.5	20.5	20	20.5	21	20.5	20	20.5	20	20.5	20	20	20.5	20.5	20	20.5	20.5	20.5
2013-08-24	11:41:00	23:40:00	20.5	20	20.5	20.5	20.5	20.5	20	20.5	21	20.5	20	20.5	20	20.5	20	20	20.5	20.5	20	20.5	20.5	20.5
2013-08-24	11:51:00	23:50:00	20	20	20	20.5	20.5	20.5	20	20.5	20.5	20.5	20	20	20	20.5	20	20	20.5	20.5	20	20	20.5	20.5
2013-08-25	12:01:00	1900-01-01	20	20	20	20.5	20.5	20	20	20.5	20.5	20.5	20	20	20	20.5	20	20	20	20	20	20	20.5	20.5
2013-08-25	12:11:00	00:10:00	20	20	20	20.5	20.5	20	20	20.5	20.5	20.5	20	20	20	20.5	20	20	20	20	20	20	20.5	20.5
2013-08-25	12:21:00	00:20:00	20	20	20	20.5	20	20	20	20.5	20.5	20.5	20	20	20	20.5	20	20	20	20	20	20	20	20.5
2013-08-25	12:31:00	00:30:00	20	20	20	20.5	20	20	20	20.5	20.5	20.5	19.5	20	20	20	20	20	20	20	20	20	20	20
2013-08-25	12:41:00	00:40:00	20	20	20	20.5	20	20	20	20.5	20.5	20.5	20	20	20	20	20	20	20	20	20	20	20	20
2013-08-25	12:51:00	00:50:00	20	20	20	20.5	20	20	20	20.5	20.5	20.5	19.5	20	20	20	20	20	20	20	20	20	20	20
2013-08-25	01:01:00	01:00:00	20	20	20	20	20	20	20	20.5	20.5	20.5	19.5	20	20	20	20	20	20	20	20	20	20	20
2013-08-25	01:11:00	01:10:00	20	20	20	20	20	20	20	20.5	20.5	20	19.5	20	20	20	20	20	20	20	20	20	20	20
2013-08-25	01:21:00	01:20:00	20	20	20	20	20	20	20	20.5	20.5	20	19.5	20	20	20	20	20	20	20	20	20	20	20
2013-08-25	01:31:00	01:30:00	20	20	20	20	20	20	20	20.5	20.5	20	19.5	20	20	20	20	20	20	20	20	20	20	20
2013-08-25	01:41:00	01:40:00	20	19.5	20	20	20	20	20	20.5	20.5	20	19.5	20	20	20	20	20	20	20	20	20	20	20
2013-08-25	01:51:00	01:50:00	20	19.5	20	20	20	20	20	20.5	20.5	20	19.5	20	20	20	20	20	20	20	20	20	20	20
2013-08-25	02:01:00	02:00:00	20	19.5	20	20	20	20	20	20	20.5	20	19.5	20	19.5	20	19.5	19.5	20	20	19.5	20	20	20
2013-08-25	02:11:00	02:10:00	20	19.5	20	20	20	20	19.5	20	20	20	19.5	20	19.5	20	19.5	19.5	20	20	19.5	20	20	20
2013-08-25	02:21:00	02:20:00	19.5	19.5	19.5	20	20	20	19.5	20	20	20	19.5	19.5	19.5	20	19.5	19.5	20	20	19.5	19.5	20	20
2013-08-25	02:31:00	02:30:00	19.5	19.5	19.5	20	19.5	19.5	19.5	20	20	20	19.5	19.5	19.5	20	19.5	19.5	19.5	19.5	19.5	19.5	19.5	19.5
2013-08-25	02:41:00	02:40:00	19.5	19	19.5	19.5	19.5	19.5	19.5	20	20	19.5	19	19.5	19.5	19.5	19.5	19.5	19.5	19.5	19.5	19.5	19.5	19.5
2013-08-25	02:51:00	02:50:00	19.5	19	19.5	19.5	19.5	19.5	19	19.5	20	19.5	19	19.5	19	19.5	19	19	19.5	19.5	19	19.5	19.5	19.5
2013-08-25	03:01:00	03:00:00	19	19	19	19.5	19.5	19.5	19	19.5	19.5	19.5	19	19.5	19	19.5	19	19	19.5	19.5	19	19	19.5	19.5
2013-08-25	03:11:00	03:10:00	19	19	19	19.5	19	19.5	19	19.5	19.5	19.5	19	19	19	19.5	19	19	19	19	19	19	19	19.5
2013-08-25	03:21:00	03:20:00	19	19	19	19	19	19	19	19.5	19.5	19.5	18.5	19	19	19	19	19	19	19	19	19	19	19
2013-08-25	03:31:00	03:30:00	19	18.5	19	19	19	19	19	19.5	19.5	19	18.5	19	19	19	19	19	19	19	19	19	19	19
2013-08-25	03:41:00	03:40:00	19	18.5	19	19	19	19	18.5	19	19.5	19	18.5	19	18.5	19	18.5	18.5	19	19	18.5	19	19	19
2013-08-25	03:51:00	03:50:00	18.5	18.5	19	19	19	19	18.5	19	19.5	19	18.5	19	18.5	19	18.5	18.5	19	19	18.5	18.5	19	19
2013-08-25	04:01:00	04:00:00	18.5	18.5	18.5	19	19	19	18.5	19	19	19	18.5	18.5	18.5	19	18.5	18.5	18.5	19	18.5	18.5	18.5	19
2013-08-25	04:11:00	04:10:00	18.5	18.5	18.5	19	18.5	18.5	18.5	19	19	19	18.5	18.5	18.5	19	18.5	18.5	18.5	18.5	18.5	18.5	18.5	19
2013-08-25	04:21:00	04:20:00	18.5	18.5	18.5	18.5	18.5	18.5	18.5	19	19	19	18	18.5	18.5	18.5	18.5	18.5	18.5	18.5	18.5	18.5	18.5	18.5
2013-08-25	04:31:00	04:30:00	18.5	18	18.5	18.5	18.5	18.5	18.5	19	19	18.5	18	18.5	18.5	18.5	18.5	18.5	18.5	18.5	18.5	18.5	18.5	18.5
2013-08-25	04:41:00	04:40:00	18.5	18	18.5	18.5	18.5	18.5	18.5	18.5	19	18.5	18	18.5	18.5	18.5	18.5	18	18.5	18.5	18.5	18.5	18.5	18.5
2013-08-25	04:51:00	04:50:00	18.5	18	18.5	18.5	18.5	18.5	18.5	18.5	19	18.5	18	18.5	18	18.5	18	18	18.5	18.5	18	18.5	18.5	18.5
2013-08-25	05:01:00	05:00:00	18	18	18	18.5	18.5	18.5	18	18.5	18.5	18.5	18	18.5	18	18.5	18	18	18.5	18.5	18	18	18.5	18.5
2013-08-25	05:11:00	05:10:00	18	18	18	18.5	18.5	18.5	18	18.5	18.5	18.5	18	18	18	18.5	18	18	18.5	18.5	18	18	18.5	18.5
2013-08-25	05:21:00	05:20:00	18	18	18	18.5	18.5	18.5	18	18.5	18.5	18.5	18	18	18	18.5	18	18	18	18.5	18	18	18	18.5
2013-08-25	05:31:00	05:30:00	18	18	18	18.5	18.5	18.5	18	18.5	18.5	18.5	18	18	18	18.5	18	18	18	18	18	18	18	18.5
2013-08-25	05:41:00	05:40:00	18	18	18	18.5	18.5	18	18	18.5	18.5	18.5	18	18	18	18.5	18	18	18	18	18	18	18	18.5
2013-08-25	05:51:00	05:50:00	18	18	18	18	18	18	18	18.5	18.5	18.5	18	18	18	18.5	18	18	18	18	18	18	18	18
2013-08-25	06:01:00	06:00:00	18	18	18	18	18	18	18	18.5	18.5	18.5	18	18	18	18.5	18	18	18	18	18	18	18	18
2013-08-25	06:11:00	06:10:00	18	17.5	18	18	18	18	18	18.5	18.5	18	17.5	18	18	18	18	18	18	18	18	18	18	18
2013-08-25	06:21:00	06:20:00	18	17.5	18	18	18	18	18	18.5	18.5	18	17.5	18	18	18	18	18	18	18	18	18	18	18
2013-08-25	06:31:00	06:30:00	18	17.5	18	18	18	18	18	18	18.5	18	17.5	18	18	18	18	18	18	18	17.5	18	18	18
2013-08-25	06:41:00	06:40:00	18	17.5	18	18	18	18	18	18	18.5	18	17.5	18	18	18	18	18	18	18	17.5	18	18	18
2013-08-25	06:51:00	06:50:00	18	17.5	18	18	18	18	18	18	18.5	18	17.5	18	18	18	18	18	18	18	17.5	18	18	18
2013-08-25	07:01:00	07:00:00	18	17.5	18	18	18	18	18	18	18.5	18	17.5	18	18	18	18	18	18	18	17.5	18	18	18
2013-08-25	07:11:00	07:10:00	18	17.5	18	18	18	18	18	18	18.5	18	17.5	18	18	18	18	18	18	18	18	18	18	18
2013-08-25	07:21:00	07:20:00	18	18	18	18	18	18	18	18.5	18.5	18	18	18	18	18	18	18	18	18	18	18	18	18
2013-08-25	07:31:00	07:30:00	18	18	18.5	18.5	18.5	18.5	18	18.5	18.5	18.5	18	18	18	18.5	18	18	18	18	18	18	18	18.5
2013-08-25	07:41:00	07:40:00	18.5	18.5	18.5	18.5	19	19	18.5	18.5	19	19	18.5	19	18.5	18.5	18.5	18.5	18.5	18.5	18.5	18.5	18.5	19
2013-08-25	07:51:00	07:50:00	19.5	19.5	19.5	19.5	19.5	19.5	19.5	19	19.5	20.5	20	20	19	19.5	19	19	19.5	19	19.5	19.5	19.5	19.5
2013-08-25	08:01:00	08:00:00	20	20.5	21	21	21	20.5	21	20	20	22	22	22	20	20.5	20	20	21	20	21	21	21	20.5
2013-08-25	08:11:00	08:10:00	21	22	22.5	22.5	22	21	22.5	20.5	21	24	23.5	23.5	21	21	20.5	21.5	22.5	20.5	23	22.5	22.5	21
2013-08-25	08:21:00	08:20:00	21.5	23.5	24.5	24	23.5	21.5	24	21.5	22	25.5	25	25	22	21.5	21	23	24	21.5	25	24	24	22
2013-08-25	08:31:00	08:30:00	22.5	25	27	25.5	25	22.5	26	22	23.5	27.5	26.5	26.5	23	22.5	22	24.5	25.5	22.5	26.5	25.5	25.5	23
2013-08-25	08:41:00	08:40:00	23.5	26.5	29	27.5	26.5	23.5	27.5	23	25	29.5	28	28	24.5	23.5	23	26	27	24	28.5	27	27	24
2013-08-25	08:51:00	08:50:00	24.5	28	31	28.5	28	25	29	24	26.5	31	29	29	26	24.5	24	27.5	28.5	25	29.5	28.5	28.5	25.5
2013-08-25	09:01:00	09:00:00	26	29	32.5	30	29.5	26.5	30.5	25	28	32	30	30	27.5	26	25	29	29.5	26	31	30	30	27
2013-08-25	09:11:00	09:10:00	27	30.5	34	31.5	30.5	27.5	31	26	29.5	33	31	30.5	29	27	26	30	30.5	27	32	31	31	28.5
2013-08-25	09:21:00	09:20:00	28.5	31.5	35	32.5	31.5	29	31.5	27	31	33.5	31.5	31	30	28	27	31	31.5	28	33	32	32	30
2013-08-25	09:31:00	09:30:00	29.5	32	36	33.5	32.5	30	32	28.5	32	34	32	31.5	31	29	28	32.5	32	29	33.5	33	32.5	31
2013-08-25	09:41:00	09:40:00	30.5	33	36.5	34.5	33.5	31	32.5	29.5	33	34.5	33	32	32	29.5	29	33.5	32.5	30	34.5	33.5	33	32
2013-08-25	09:51:00	09:50:00	31.5	34	37.5	35	34	32	33.5	30.5	34	35	33.5	32.5	33	30.5	30	34	33	30.5	35	34	33	33
2013-08-25	10:01:00	10:00:00	32	34.5	38	35.5	34.5	32.5	34	31	35	35	33.5	33	34	31	30.5	35	33.5	31.5	35	34.5	33.5	33.5
2013-08-25	10:11:00	10:10:00	33	35.5	38.5	36	35.5	33	35	32	35.5	35.5	34	33	34	31.5	31	35.5	33.5	32	35	35	34	34
2013-08-25	10:21:00	10:20:00	33.5	35.5	38.5	36	36	33.5	35	33	36.5	35.5	34.5	33.5	34.5	32	32	35.5	33.5	32.5	35.5	35	34.5	35
2013-08-25	10:31:00	10:30:00	32.5	33	37	34.5	33.5	32.5	33.5	32.5	35	34	32.5	32.5	34	31	31.5	33	32.5	31.5	34	33.5	33.5	34
2013-08-25	10:41:00	10:40:00	30.5	29	34.5	32.5	30.5	30.5	31	31	32	32	29.5	30	32.5	30.5	31	29	30.5	29	31.5	31	31.5	31.5
2013-08-25	10:51:00	10:50:00	27	24	31	29.5	26.5	27.5	27.5	28	27	29	25	26.5	30	29.5	29	25	26.5	25	28	27.5	27.5	28
2013-08-25	11:01:00	11:00:00	25	22	28	26.5	24	26	25.5	25.5	23.5	26	23	24	27	28	27	23.5	23.5	23	25.5	25.5	25	25.5
2013-08-25	11:11:00	11:10:00	24	22	26	25	23.5	25	24.5	24.5	23	24.5	22.5	23.5	25.5	27	25.5	23	22.5	22.5	24.5	25	24.5	24.5
2013-08-25	11:21:00	11:20:00	23	20.5	25	24	22.5	24	23	24	22.5	23.5	21.5	22.5	24.5	25.5	24.5	21.5	22	22	23	23.5	23	23.5
2013-08-25	11:31:00	11:30:00	21.5	19.5	23	22.5	21	22.5	21.5	22.5	21	22	20.5	21	23	24.5	23	20.5	20.5	20.5	21.5	21.5	21.5	22
2013-08-25	11:41:00	11:40:00	21.5	20.5	22.5	22	21.5	22.5	22	22	21	21.5	21	21	22	23.5	22.5	21	21	20.5	21.5	22	21.5	22
2013-08-25	11:51:00	11:50:00	21	19.5	22	21.5	21	21.5	21.5	21.5	21	21.5	20	20.5	22	23	22	20	20.5	20	21	21.5	21	21.5
2013-08-25	12:01:00	12:00:00	21.5	20	21.5	21	21	21.5	21.5	21.5	20.5	21	20	20.5	21.5	22.5	22	20.5	20	20	21	21.5	20.5	21.5
2013-08-25	12:11:00	12:10:00	22	20.5	22	21	21.5	22	22	22	21.5	21	20.5	20.5	22	22.5	22.5	21.5	20.5	21	21.5	22.5	21	22
2013-08-25	12:21:00	12:20:00	23	22	23.5	22	23	23	23	23	22	22	21.5	21.5	22.5	23.5	23	23	21	21.5	22.5	23.5	21.5	23
2013-08-25	12:31:00	12:30:00	24.5	23.5	25	23	24.5	25	24.5	24	23.5	23	23	22.5	23.5	24	24.5	24.5	22.5	23	23.5	25	22.5	24.5
2013-08-25	12:41:00	12:40:00	26	25.5	27	24.5	26.5	26.5	26	25	24.5	23.5	24.5	23.5	25	25.5	26	26.5	23.5	24.5	25	27	24	26
2013-08-25	12:51:00	12:50:00	27.5	27	28.5	25.5	28	28	27	26	26	24.5	26	24.5	26	26.5	27	28	25	25.5	26	28.5	25	27.5
2013-08-25	01:01:00	13:00:00	28.5	28	29.5	27	29	29	28	27	27	25.5	27	25.5	27	27.5	28	29	26	26.5	27	29.5	26	29
2013-08-25	01:11:00	13:10:00	30	29	31	28	30.5	30.5	29	29	29	26.5	28.5	27	28.5	28	29.5	30	27.5	28	28.5	31	27.5	30.5
2013-08-25	01:21:00	13:20:00	28	23.5	29.5	27.5	27	29	26.5	29	27.5	27	25	26.5	28.5	28.5	29.5	25	26.5	25.5	27	27.5	26.5	29.5
2013-08-25	01:31:00	13:30:00	24	21	26	25	23	25	23.5	25	23	25.5	21.5	24.5	25.5	27.5	26.5	21.5	24.5	22	23.5	23.5	24	25
2013-08-25	01:41:00	13:40:00	22	21.5	23.5	23.5	21.5	23	22	23	21	24	21.5	24	23	25.5	24	20.5	24	21.5	22	22	22.5	22.5
2013-08-25	01:51:00	13:50:00	21	22	22	23	21.5	22	22	21.5	21	23	22.5	23.5	22	24	22.5	21	23	22	22	21.5	22	21.5
2013-08-25	02:01:00	14:00:00	21.5	22.5	22.5	23	22	22	22	21.5	21.5	23	23	24	21.5	23	22	22	23	22.5	22	22	22	21.5
2013-08-25	02:11:00	14:10:00	22	23	23	23	23.5	22.5	22.5	22	22	23	23.5	24	22	23.5	22	23	23.5	23	22.5	22.5	22.5	22
2013-08-25	02:21:00	14:20:00	22.5	23.5	23.5	23.5	24	23	23	22	22.5	23	24	24	22.5	23.5	22.5	23.5	23.5	23.5	22.5	23	23	22
2013-08-25	02:31:00	14:30:00	23	24	24	24	24.5	23.5	23.5	22.5	23	23.5	24	24.5	22.5	23.5	23	24	24	24	23	23.5	23	23
2013-08-25	02:41:00	14:40:00	24	24.5	24.5	24.5	25	24	24.5	23	23	23.5	24.5	24.5	23	24	23	24.5	24.5	24	23.5	24.5	24	23.5
2013-08-25	02:51:00	14:50:00	24.5	25.5	25.5	25	25.5	24.5	25	23.5	24	24	25	25	23.5	24	24	25	24.5	24.5	24	25	24.5	24
2013-08-25	03:01:00	15:00:00	25	25.5	25.5	25.5	26	25	25.5	24	24	24	25	25	24	24.5	24	25.5	25	25	24.5	25.5	25	24.5
2013-08-25	03:11:00	15:10:00	25.5	26	26.5	26	26.5	25.5	26	24.5	24.5	24.5	25.5	25.5	24.5	25	24.5	26	25.5	25	25	26	25	25
2013-08-25	03:21:00	15:20:00	26	26.5	27	26	27	26	26	25	25	25	26	25.5	25	25.5	25	26.5	25.5	25.5	25.5	26.5	25.5	25.5
2013-08-25	03:31:00	15:30:00	26.5	27	27	26.5	27	26	26.5	25.5	25.5	25.5	26	26	25	25.5	25.5	26.5	26	26	26	27	26	26
2013-08-25	03:41:00	15:40:00	26.5	27	27.5	26.5	27.5	26.5	26.5	25.5	26	25.5	26.5	26	25.5	26	25.5	27	26	26	26	27	26.5	26.5
2013-08-25	03:51:00	15:50:00	26.5	27	27.5	27	27.5	26.5	26.5	26	26.5	26	26.5	26	25.5	26	26	27	26	26	26.5	27	26.5	26.5
2013-08-25	04:01:00	16:00:00	26.5	27	27.5	27	27	26.5	26.5	26	26.5	26	26.5	26	25.5	26	26	27	26	26	26.5	27	26.5	26.5
2013-08-25	04:11:00	16:10:00	26.5	27	27.5	27	27	26.5	26.5	26	26.5	26	26.5	26	25.5	26	26	27	26	26	26.5	27	26.5	26.5
2013-08-25	04:21:00	16:20:00	26.5	27	27.5	27	27.5	26.5	26.5	26	26.5	26	26.5	26	26	26	26	27	26	26	26.5	27	26.5	26.5
2013-08-25	04:31:00	16:30:00	27	27.5	27.5	27	27.5	26.5	27	26.5	27	26.5	26.5	26.5	26	26	26	27	26.5	26	27	27.5	27	27
2013-08-25	04:41:00	16:40:00	27	27.5	27.5	27	27.5	26.5	27	26.5	27	26.5	26.5	26.5	26	26.5	26	27	26.5	26.5	27	27.5	27	27
2013-08-25	04:51:00	16:50:00	27	27.5	27.5	27	27.5	26.5	26.5	26.5	27	26.5	26.5	26	26	26.5	26	27	26.5	26	27	27.5	27	27
2013-08-25	05:01:00	17:00:00	26.5	27	27.5	27	27	26.5	26.5	26.5	27	26.5	26.5	26	26	26	26	27	26	26	27	27.5	27	27
2013-08-25	05:11:00	17:10:00	26.5	27	27.5	27	27	26.5	26.5	26.5	27	26.5	26	26	26	26	26	26.5	26	26	26.5	27	26.5	27
2013-08-25	05:21:00	17:20:00	26.5	27	27	27	27	26	26.5	26.5	27	26.5	26	26	26	26	26	26.5	26	26	26.5	27	26.5	26.5
2013-08-25	05:31:00	17:30:00	26.5	26.5	27	26.5	26.5	26	26	26.5	27	26	26	26	26	26	26	26.5	26	26	26.5	27	26.5	26.5
2013-08-25	05:41:00	17:40:00	26	26.5	27	26.5	26.5	26	26	26	26.5	26	26	25.5	25.5	25.5	25.5	26	25.5	25.5	26.5	26.5	26.5	26.5
2013-08-25	05:51:00	17:50:00	26	26	26.5	26.5	26.5	25.5	26	26	26.5	26	25.5	25.5	25.5	25.5	25.5	26	25.5	25.5	26	26.5	26	26
2013-08-25	06:01:00	18:00:00	25.5	26	26.5	26	26	25.5	25.5	26	26.5	25.5	25.5	25	25.5	25.5	25	25.5	25.5	25	26	26	26	26
2013-08-25	06:11:00	18:10:00	25.5	25.5	26	26	25.5	25	25	25.5	26	25.5	25	25	25	25	25	25.5	25	25	25.5	26	25.5	25.5
2013-08-25	06:21:00	18:20:00	25	25	25.5	25.5	25.5	25	25	25.5	26	25	24.5	24.5	25	24.5	24.5	25	25	24.5	25.5	25.5	25.5	25.5
2013-08-25	06:31:00	18:30:00	24.5	25	25.5	25	25	24.5	24.5	25	25.5	25	24.5	24.5	24.5	24.5	24.5	24.5	24.5	24.5	25	25.5	25	25
2013-08-25	06:41:00	18:40:00	24.5	24.5	25	25	24.5	24	24.5	25	25	25	24	24	24.5	24.5	24	24.5	24.5	24	24.5	25	25	25
2013-08-25	06:51:00	18:50:00	24	24.5	25	24.5	24.5	24	24	24.5	25	24.5	24	24	24	24	24	24	24	24	24.5	24.5	24.5	24.5
2013-08-25	07:01:00	19:00:00	24	24	24.5	24.5	24	23.5	24	24.5	24.5	24.5	23.5	23.5	24	23.5	23.5	24	24	23.5	24	24.5	24.5	24
2013-08-25	07:11:00	19:10:00	23.5	23.5	24	24	23.5	23.5	23.5	24	24.5	24	23.5	23.5	23.5	23.5	23.5	23.5	23.5	23.5	24	24	24	24
2013-08-25	07:21:00	19:20:00	23	23.5	24	24	23.5	23	23	24	24	23.5	23	23	23	23	23	23	23	23	23.5	23.5	23.5	23.5
2013-08-25	07:31:00	19:30:00	23	23	23.5	23.5	23	23	23	23.5	24	23.5	22.5	23	23	23	23	23	23	23	23.5	23.5	23.5	23.5
2013-08-25	07:41:00	19:40:00	23	23	23	23	23	22.5	22.5	23	23.5	23	22.5	22.5	22.5	22.5	22.5	22.5	22.5	22.5	23	23	23	23
2013-08-25	07:51:00	19:50:00	22.5	22.5	23	23	22.5	22.5	22.5	23	23.5	23	22	22.5	22.5	22.5	22.5	22.5	22.5	22.5	23	23	23	23
2013-08-25	08:01:00	20:00:00	22.5	22.5	23	23	22.5	22	22.5	23	23	23	22	22	22.5	22.5	22	22.5	22.5	22.5	22.5	22.5	23	22.5
2013-08-25	08:11:00	20:10:00	22	22	22.5	22.5	22.5	22	22	22.5	23	22.5	22	22	22	22	22	22	22	22	22.5	22.5	22.5	22.5
2013-08-25	08:21:00	20:20:00	22	22	22.5	22.5	22	22	22	22.5	23	22.5	22	22	22	22	22	22	22	22	22.5	22.5	22.5	22.5
2013-08-25	08:31:00	20:30:00	22	22	22	22.5	22	22	22	22.5	22.5	22.5	21.5	22	22	22	21.5	22	22	22	22	22	22.5	22
2013-08-25	08:41:00	20:40:00	21.5	21.5	22	22	22	21.5	21.5	22	22.5	22	21.5	21.5	21.5	21.5	21.5	21.5	21.5	21.5	22	22	22	22
2013-08-25	08:51:00	20:50:00	21.5	21.5	22	22	21.5	21.5	21.5	22	22.5	22	21	21.5	21.5	21.5	21.5	21.5	21.5	21.5	21.5	21.5	22	22
2013-08-25	09:01:00	21:00:00	21.5	21.5	21.5	22	21.5	21.5	21.5	22	22	22	21	21.5	21.5	21.5	21.5	21.5	21.5	21.5	21.5	21.5	21.5	21.5
2013-08-25	09:11:00	21:10:00	21	21	21.5	21.5	21.5	21.5	21	21.5	22	21.5	21	21	21	21.5	21	21	21.5	21.5	21.5	21.5	21.5	21.5
2013-08-25	09:21:00	21:20:00	21	21	21.5	21.5	21	21	21	21.5	22	21.5	21	21	21	21	21	21	21	21	21	21.5	21.5	21.5
2013-08-25	09:31:00	21:30:00	21	21	21	21.5	21	21	21	21.5	21.5	21.5	20.5	21	21	21	21	21	21	21	21	21	21.5	21
2013-08-25	09:41:00	21:40:00	21	21	21	21	21	21	21	21.5	21.5	21.5	20.5	21	21	21	20.5	21	21	21	21	21	21	21
2013-08-25	09:51:00	21:50:00	20.5	20.5	21	21	21	21	20.5	21	21.5	21	20.5	20.5	20.5	21	20.5	20.5	21	21	21	21	21	21
2013-08-25	10:01:00	22:00:00	20.5	20.5	20.5	21	21	20.5	20.5	21	21.5	21	20.5	20.5	20.5	20.5	20.5	20.5	20.5	20.5	20.5	20.5	21	21
2013-08-25	10:11:00	22:10:00	20.5	20.5	20.5	21	20.5	20.5	20.5	21	21	21	20	20.5	20.5	20.5	20.5	20.5	20.5	20.5	20.5	20.5	21	20.5
2013-08-25	10:21:00	22:20:00	20.5	20	20.5	20.5	20.5	20.5	20.5	21	21	21	20	20.5	20.5	20.5	20	20.5	20.5	20.5	20.5	20.5	20.5	20.5
2013-08-25	10:31:00	22:30:00	20	20	20.5	20.5	20.5	20.5	20	20.5	21	20.5	20	20.5	20	20.5	20	20	20.5	20.5	20.5	20.5	20.5	20.5
2013-08-25	10:41:00	22:40:00	20	20	20	20.5	20.5	20	20	20.5	20.5	20.5	20	20	20	20.5	20	20	20	20	20	20	20.5	20.5
2013-08-25	10:51:00	22:50:00	20	20	20	20.5	20	20	20	20.5	20.5	20.5	19.5	20	20	20	20	20	20	20	20	20	20.5	20
2013-08-25	11:01:00	23:00:00	20	20	20	20	20	20	20	20.5	20.5	20.5	19.5	20	20	20	20	20	20	20	20	20	20	20
2013-08-25	11:11:00	23:10:00	19.5	19.5	20	20	20	20	19.5	20	20.5	20	19.5	20	19.5	20	19.5	19.5	20	20	20	20	20	20
2013-08-25	11:21:00	23:20:00	19.5	19.5	19.5	20	20	19.5	19.5	20	20	20	19.5	19.5	19.5	20	19.5	19.5	20	19.5	19.5	19.5	20	20
2013-08-25	11:31:00	23:30:00	19.5	19.5	19.5	20	19.5	19.5	19.5	20	20	20	19.5	19.5	19.5	19.5	19.5	19.5	19.5	19.5	19.5	19.5	20	19.5
2013-08-25	11:41:00	23:40:00	19.5	19.5	19.5	20	19.5	19.5	19.5	20	20	20	19	19.5	19.5	19.5	19.5	19.5	19.5	19.5	19.5	19.5	19.5	19.5
2013-08-25	11:51:00	23:50:00	19.5	19	19.5	19.5	19.5	19.5	19.5	19.5	20	19.5	19	19.5	19	19.5	19	19	19.5	19.5	19.5	19.5	19.5	19.5
2013-08-26	12:01:00	1900-01-01	19	19	19.5	19.5	19.5	19.5	19	19.5	20	19.5	19	19.5	19	19.5	19	19	19.5	19.5	19	19.5	19.5	19.5
2013-08-26	12:11:00	00:10:00	19	19	19	19.5	19.5	19	19	19.5	19.5	19.5	19	19	19	19.5	19	19	19	19	19	19	19.5	19.5
2013-08-26	12:21:00	00:20:00	19	19	19	19.5	19	19	19	19.5	19.5	19.5	18.5	19	19	19	19	19	19	19	19	19	19.5	19
2013-08-26	12:31:00	00:30:00	19	19	19	19	19	19	19	19.5	19.5	19.5	18.5	19	19	19	19	19	19	19	19	19	19	19
2013-08-26	12:41:00	00:40:00	19	18.5	19	19	19	19	19	19	19.5	19	18.5	19	18.5	19	18.5	19	19	19	19	19	19	19
2013-08-26	12:51:00	00:50:00	18.5	18.5	19	19	19	19	18.5	19	19.5	19	18.5	19	18.5	19	18.5	18.5	19	19	18.5	19	19	19
2013-08-26	01:01:00	01:00:00	18.5	18.5	18.5	19	19	19	18.5	19	19	19	18.5	18.5	18.5	19	18.5	18.5	19	19	18.5	18.5	19	19
2013-08-26	01:11:00	01:10:00	18.5	18.5	18.5	19	19	18.5	18.5	19	19	19	18.5	18.5	18.5	18.5	18.5	18.5	18.5	18.5	18.5	18.5	19	19
2013-08-26	01:21:00	01:20:00	18.5	18.5	18.5	19	18.5	18.5	18.5	19	19	19	18.5	18.5	18.5	18.5	18.5	18.5	18.5	18.5	18.5	18.5	19	18.5
2013-08-26	01:31:00	01:30:00	18.5	18.5	18.5	19	18.5	18.5	18.5	19	19	19	18	18.5	18.5	18.5	18.5	18.5	18.5	18.5	18.5	18.5	18.5	18.5
2013-08-26	01:41:00	01:40:00	18.5	18.5	18.5	18.5	18.5	18.5	18.5	19	19	18.5	18	18.5	18.5	18.5	18.5	18.5	18.5	18.5	18.5	18.5	18.5	18.5
2013-08-26	01:51:00	01:50:00	18.5	18	18.5	18.5	18.5	18.5	18.5	18.5	19	18.5	18	18.5	18	18.5	18	18	18.5	18.5	18.5	18.5	18.5	18.5
2013-08-26	02:01:00	02:00:00	18.5	18	18.5	18.5	18.5	18.5	18.5	18.5	19	18.5	18	18.5	18	18.5	18	18	18.5	18.5	18	18.5	18.5	18.5
2013-08-26	02:11:00	02:10:00	18	18	18.5	18.5	18.5	18.5	18	18.5	19	18.5	18	18.5	18	18.5	18	18	18.5	18.5	18	18.5	18.5	18.5
2013-08-26	02:21:00	02:20:00	18	18	18	18.5	18.5	18.5	18	18.5	18.5	18.5	18	18	18	18.5	18	18	18.5	18.5	18	18	18.5	18.5
2013-08-26	02:31:00	02:30:00	18	18	18	18.5	18.5	18	18	18.5	18.5	18.5	18	18	18	18.5	18	18	18	18	18	18	18.5	18.5
2013-08-26	02:41:00	02:40:00	18	18	18	18.5	18	18	18	18.5	18.5	18.5	18	18	18	18	18	18	18	18	18	18	18	18
2013-08-26	02:51:00	02:50:00	18	18	18	18	18	18	18	18.5	18.5	18.5	17.5	18	18	18	18	18	18	18	18	18	18	18
2013-08-26	03:01:00	03:00:00	18	17.5	18	18	18	18	18	18	18.5	18	17.5	18	18	18	17.5	18	18	18	18	18	18	18
2013-08-26	03:11:00	03:10:00	18	17.5	18	18	18	18	17.5	18	18.5	18	17.5	18	17.5	18	17.5	17.5	18	18	17.5	18	18	18
2013-08-26	03:21:00	03:20:00	17.5	17.5	18	18	18	18	17.5	18	18	18	17.5	18	17.5	18	17.5	17.5	18	18	17.5	17.5	18	18
2013-08-26	03:31:00	03:30:00	17.5	17.5	17.5	18	18	18	17.5	18	18	18	17.5	17.5	17.5	18	17.5	17.5	18	18	17.5	17.5	18	18
2013-08-26	03:41:00	03:40:00	17.5	17.5	17.5	18	17.5	17.5	17.5	18	18	18	17.5	17.5	17.5	18	17.5	17.5	17.5	17.5	17.5	17.5	17.5	18
2013-08-26	03:51:00	03:50:00	17.5	17.5	17.5	17.5	17.5	17.5	17.5	18	18	18	17	17.5	17.5	17.5	17.5	17.5	17.5	17.5	17.5	17.5	17.5	17.5
2013-08-26	04:01:00	04:00:00	17.5	17	17.5	17.5	17.5	17.5	17.5	18	18	17.5	17	17.5	17.5	17.5	17.5	17.5	17.5	17.5	17.5	17.5	17.5	17.5
2013-08-26	04:11:00	04:10:00	17.5	17	17.5	17.5	17.5	17.5	17.5	17.5	18	17.5	17	17.5	17.5	17.5	17.5	17	17.5	17.5	17.5	17.5	17.5	17.5
2013-08-26	04:21:00	04:20:00	17	17	17.5	17.5	17.5	17.5	17.5	17.5	18	17.5	17	17.5	17	17.5	17	17	17.5	17.5	17	17.5	17.5	17.5
2013-08-26	04:31:00	04:30:00	17	17	17.5	17.5	17.5	17.5	17	17.5	17.5	17.5	17	17.5	17	17.5	17	17	17.5	17.5	17	17	17.5	17.5
2013-08-26	04:41:00	04:40:00	17	17	17	17.5	17.5	17.5	17	17.5	17.5	17.5	17	17	17	17.5	17	17	17.5	17.5	17	17	17.5	17.5
2013-08-26	04:51:00	04:50:00	17	17	17	17.5	17.5	17.5	17	17.5	17.5	17.5	17	17	17	17.5	17	17	17	17	17	17	17.5	17.5
2013-08-26	05:01:00	05:00:00	17	17	17	17.5	17.5	17	17	17.5	17.5	17.5	17	17	17	17.5	17	17	17	17	17	17	17	17.5
2013-08-26	05:11:00	05:10:00	17	17	17	17.5	17	17	17	17.5	17.5	17.5	17	17	17	17.5	17	17	17	17	17	17	17	17
2013-08-26	05:21:00	05:20:00	17	17	17	17	17	17	17	17.5	17.5	17.5	16.5	17	17	17	17	17	17	17	17	17	17	17
2013-08-26	05:31:00	05:30:00	17	16.5	17	17	17	17	17	17.5	17.5	17	16.5	17	17	17	17	17	17	17	17	17	17	17
2013-08-26	05:41:00	05:40:00	17	16.5	17	17	17	17	17	17.5	17.5	17	16.5	17	17	17	17	17	17	17	17	17	17	17
2013-08-26	05:51:00	05:50:00	17	16.5	17	17	17	17	17	17	17.5	17	16.5	17	17	17	17	17	17	17	16.5	17	17	17
2013-08-26	06:01:00	06:00:00	17	16.5	17	17	17	17	17	17	17.5	17	16.5	17	17	17	16.5	16.5	17	17	16.5	17	17	17
2013-08-26	06:11:00	06:10:00	17	16.5	17	17	17	17	16.5	17	17	17	16.5	17	16.5	17	16.5	16.5	17	17	16.5	17	17	17
2013-08-26	06:21:00	06:20:00	16.5	16.5	17	17	17	17	16.5	17	17	17	16.5	17	16.5	17	16.5	16.5	17	17	16.5	16.5	17	17
2013-08-26	06:31:00	06:30:00	16.5	16.5	16.5	17	17	17	16.5	17	17	17	16.5	16.5	16.5	17	16.5	16.5	16.5	17	16.5	16.5	17	17
2013-08-26	06:41:00	06:40:00	16.5	16.5	16.5	17	17	17	16.5	17	17	17	16.5	16.5	16.5	17	16.5	16.5	16.5	17	16.5	16.5	17	17
2013-08-26	06:51:00	06:50:00	16.5	16.5	16.5	17	17	17	16.5	17	17	17	16.5	16.5	16.5	17	16.5	16.5	16.5	16.5	16.5	16.5	16.5	17
2013-08-26	07:01:00	07:00:00	16.5	16.5	16.5	17	17	17	16.5	17	17	17	16.5	16.5	16.5	17	16.5	16.5	16.5	16.5	16.5	16.5	16.5	17
2013-08-26	07:11:00	07:10:00	17	16.5	17	17	17	17	17	17	17	17	16.5	17	16.5	17	16.5	16.5	17	17	16.5	17	17	17
2013-08-26	07:21:00	07:20:00	17	17	17	17	17.5	17	17	17	17.5	17	17	17	17	17	17	17	17	17	17	17	17	17.5
2013-08-26	07:31:00	07:30:00	17.5	17	17.5	17.5	18	18	17.5	17.5	17.5	17.5	17.5	17.5	17	17.5	17.5	17.5	17.5	17	17	17.5	17.5	18
2013-08-26	07:41:00	07:40:00	18	18	18.5	18	18.5	18.5	18	18	18	18.5	18.5	18.5	17.5	18	18	18	18	17.5	18	18	18	18.5
2013-08-26	07:51:00	07:50:00	19	19	19.5	19	19.5	19.5	19	19	18.5	20	19.5	20	18.5	19	18.5	18.5	19	18.5	19	19	19	19
2013-08-26	08:01:00	08:00:00	20	20.5	20.5	20.5	20.5	20	20.5	19.5	19.5	21.5	21.5	21.5	19	19.5	19.5	19.5	20.5	19	21	20.5	20.5	20
2013-08-26	08:11:00	08:10:00	20.5	21.5	22	22	21.5	20.5	22	20	20.5	23.5	23	23	20	20.5	20	20.5	21.5	20	22.5	21.5	22	20.5
2013-08-26	08:21:00	08:20:00	21	23	24	23.5	23	21.5	23.5	21	21.5	25	24.5	24.5	21	21	20.5	22	23	21	24	23	23.5	21.5
2013-08-26	08:31:00	08:30:00	22	24.5	26	25	24	22	25	21.5	22.5	27	26	25.5	22	22	21.5	23.5	24.5	22	26	24.5	25	22
2013-08-26	08:41:00	08:40:00	22.5	25.5	27.5	26.5	25.5	23	26.5	22.5	24	28.5	27	27	23.5	22.5	22	25	26	23	27.5	26	26.5	23.5
2013-08-26	08:51:00	08:50:00	24	27	29.5	28	27	24	28	23	25.5	30	28	28	25	23.5	23	26.5	27.5	24	29	27.5	28	24.5
2013-08-26	09:01:00	09:00:00	25	28.5	31.5	29.5	28.5	25.5	29.5	24	27	31	29	29	26.5	25	24	28	28.5	25	30	29	29.5	26
2013-08-26	09:11:00	09:10:00	26	29.5	33	31	29.5	26.5	30	25.5	28.5	32	30	29.5	27.5	26	25	29	29.5	26.5	31.5	30.5	30.5	27.5
2013-08-26	09:21:00	09:20:00	27	30.5	34	32	30.5	28	30.5	26.5	30	32.5	30.5	30	28.5	26.5	26	30	30	27	32	31	31.5	29
2013-08-26	09:31:00	09:30:00	28	31.5	34.5	33	31	28.5	31	27	30.5	33	31	30.5	29.5	27.5	26.5	31	30.5	28	33	31.5	31.5	29.5
2013-08-26	09:41:00	09:40:00	29	32	35	33.5	31.5	29.5	31.5	28	31.5	33.5	31.5	31	30.5	28	27.5	31.5	31	29	33.5	32	32	30.5
2013-08-26	09:51:00	09:50:00	30	32.5	35.5	34	32.5	30	32	29	32.5	33.5	32	31.5	31	28.5	28	32	31.5	29.5	34	32	32	31
2013-08-26	10:01:00	10:00:00	30.5	33.5	36	34.5	33	31	32.5	29.5	33	34	32.5	31.5	32	29.5	28.5	33	32	30	34	32.5	32.5	32
2013-08-26	10:11:00	10:10:00	31.5	34	36.5	35	33.5	31.5	33.5	30.5	34	34.5	33	32	32	30	29.5	33.5	32	31	34	33	33.5	32.5
2013-08-26	10:21:00	10:20:00	32	34.5	37	35.5	34	32	34	31	34.5	34.5	33.5	32.5	33	30.5	30	34	32.5	31.5	34.5	33.5	34	33
2013-08-26	10:31:00	10:30:00	33	35	37.5	36	34.5	33	35	32	35.5	35	34	33	33.5	31	31	34.5	33	32	35	34	34.5	34
2013-08-26	10:41:00	10:40:00	33.5	36	38	36	35.5	33.5	35.5	32.5	36	35.5	34.5	33	34	31.5	31.5	35.5	33.5	32.5	35.5	35	35	34.5
2013-08-26	10:51:00	10:50:00	34.5	36.5	38.5	36.5	36	34	36	33	36.5	35.5	35	33.5	34.5	32	32.5	36	33.5	33	36.5	35.5	35.5	35
2013-08-26	11:01:00	11:00:00	35	37	39	36.5	36.5	34.5	36.5	33.5	36.5	36	35	33.5	35	32.5	33	36.5	33.5	33	37	36.5	35.5	35.5
2013-08-26	11:11:00	11:10:00	35.5	37	39.5	36	36.5	35	36.5	34	36.5	36	35	34	35.5	32.5	33.5	36.5	33.5	33.5	37	37	36	35.5
2013-08-26	11:21:00	11:20:00	35.5	36.5	39	35.5	36	35	36	34	36.5	35.5	34.5	33.5	35	32.5	33.5	36.5	33	33.5	37	37	35.5	35.5
2013-08-26	11:31:00	11:30:00	35	35.5	38	35	35.5	34.5	35	33.5	36	34.5	34	33	34	32	33	35.5	32.5	33	36	36	34.5	35
2013-08-26	11:41:00	11:40:00	34	34.5	36.5	34	34.5	33.5	33.5	33	35.5	33.5	33	32	33	31.5	32.5	34	32	32	35	35	33.5	34
2013-08-26	11:51:00	11:50:00	33.5	34	35.5	33	33.5	32.5	33	32.5	34.5	33	32	31.5	32.5	31	32	33.5	31.5	31.5	34	34.5	33	33.5
2013-08-26	12:01:00	12:00:00	32.5	33	34.5	32.5	33	31.5	32	32	34	32	31.5	30.5	31.5	30.5	31	32.5	30.5	31	33	33.5	32	32.5
2013-08-26	12:11:00	12:10:00	32	32.5	34	32	32	31	31	31.5	33	31.5	31	30	31	30	30.5	31.5	30	30.5	32.5	33	31.5	32
2013-08-26	12:21:00	12:20:00	31.5	32	33	31.5	31.5	30.5	30.5	31	32.5	31	30.5	30	30.5	30	30	31	30	30	32	32	31	31.5
2013-08-26	12:31:00	12:30:00	31	31.5	32.5	31	31	30.5	30	30.5	32	30.5	30	29.5	30	29.5	30	31	29.5	29.5	31.5	31.5	30.5	31
2013-08-26	12:41:00	12:40:00	30.5	31	32	30.5	30.5	30	30	30.5	32	30	29.5	29	29.5	29	29.5	30.5	29	29	31	31.5	30	30.5
2013-08-26	12:51:00	12:50:00	30.5	30.5	31.5	30	30	29.5	29.5	30	31.5	30	29	28.5	29	29	29	30	28.5	29	30.5	31	30	30
2013-08-26	01:01:00	13:00:00	30	30	31	30	30	29	29	29.5	31	29.5	29	28.5	29	28.5	29	29.5	28.5	28.5	30	30.5	29.5	30
2013-08-26	01:11:00	13:10:00	30	30	31	29.5	30	29	29	29.5	31	29.5	29	28.5	29	28.5	29	29.5	28.5	28.5	30	30.5	29.5	30
2013-08-26	01:21:00	13:20:00	30	30	30.5	29	29.5	29	28.5	29.5	30.5	29	28.5	28	28.5	28	28.5	29.5	28	28.5	29.5	30	29	29.5
2013-08-26	01:31:00	13:30:00	29.5	29.5	30	29	29.5	29	28.5	29	30	29	28.5	28	28	28	28.5	29	28	28	29	30	29	29
2013-08-26	01:41:00	13:40:00	29.5	29	29.5	28.5	29	28.5	28	29	30	28.5	28	28	28	28	28	29	27.5	28	29	29.5	28.5	29
2013-08-26	01:51:00	13:50:00	29.5	29	29.5	28.5	29	28.5	28	29	29.5	28.5	28	27.5	28	27.5	28	28.5	27.5	27.5	28.5	29.5	28.5	29
2013-08-26	02:01:00	14:00:00	29	29	29.5	28.5	29	28.5	28	29	29.5	28.5	28	27.5	27.5	28	28	28.5	27.5	27.5	28.5	29.5	28.5	29
2013-08-26	02:11:00	14:10:00	29.5	29.5	29.5	28.5	29.5	28.5	28	29	29.5	28.5	28	27.5	28	28	28	29	27.5	28	28.5	29.5	28.5	29
2013-08-26	02:21:00	14:20:00	30.5	30.5	31	29.5	31	29	29.5	29	30	29.5	29	28.5	28.5	28.5	28.5	30	28.5	28.5	29.5	30.5	29.5	29.5
2013-08-26	02:31:00	14:30:00	32	31.5	32.5	31	32.5	30	31.5	30	31	30.5	30.5	29.5	29.5	30	29.5	31	29	29.5	30.5	32	31.5	30.5
2013-08-26	02:41:00	14:40:00	33	32	34	32	33.5	31	32.5	30.5	31.5	31.5	31.5	30.5	31	31	30.5	32	29.5	30.5	32	33.5	32.5	32
2013-08-26	02:51:00	14:50:00	34	33	35	33	34.5	31.5	33.5	31.5	32	32	32	31.5	31.5	31.5	31	32.5	30	31	32.5	34.5	33.5	32.5
2013-08-26	03:01:00	15:00:00	34	33.5	35	33	34	31.5	33.5	32	32.5	32.5	32.5	31.5	31.5	31.5	31.5	32.5	30.5	30.5	33	34.5	33.5	33
2013-08-26	03:11:00	15:10:00	33	32.5	34.5	32.5	33.5	31	32.5	31.5	32.5	32	32	31	31.5	31.5	31.5	32	30.5	30.5	32.5	34	33	33
2013-08-26	03:21:00	15:20:00	32.5	32	33.5	32	32.5	30.5	31.5	31	32	31.5	31	30.5	30.5	30.5	30.5	31	30	29.5	32	33	32	32
2013-08-26	03:31:00	15:30:00	32	31	32.5	31	31.5	30	30.5	30.5	31.5	30.5	30.5	30	30	30	30	30.5	29.5	29.5	31	32	31	31.5
2013-08-26	03:41:00	15:40:00	32	31.5	32.5	31	32	30.5	30.5	31	31.5	30.5	30.5	30	30	30	30	30.5	29.5	30	31	32	31	31
2013-08-26	03:51:00	15:50:00	32.5	32.5	33	31.5	32.5	31	31.5	31.5	32	31	31	30	30	30.5	30.5	31	30	30	31.5	32.5	31.5	31.5
2013-08-26	04:01:00	16:00:00	32.5	32	32.5	31	32	31	31	31.5	32	30.5	30.5	30	30	30.5	30	31	29.5	30	31	32.5	31.5	31.5
2013-08-26	04:11:00	16:10:00	31.5	31	32	30.5	31	30.5	30	31	31.5	30	30	29.5	29.5	29.5	29.5	30.5	29.5	29.5	30.5	31.5	31	31
2013-08-26	04:21:00	16:20:00	31	30.5	31	30	30.5	29.5	29.5	30	31	29.5	29.5	29	29	29	29	29.5	29	28.5	30	30.5	30	30.5
2013-08-26	04:31:00	16:30:00	30.5	30	30.5	29.5	30	29.5	29	30	30.5	29	29	28.5	28.5	28.5	28.5	29.5	28.5	28.5	29.5	30	29.5	30
2013-08-26	04:41:00	16:40:00	30	30	30.5	29.5	30	29	28.5	29.5	30.5	29	29	28.5	28.5	28.5	28.5	29	28.5	28.5	29.5	30	29.5	29.5
2013-08-26	04:51:00	16:50:00	30	29.5	30	29	29.5	29	28.5	29.5	30	28.5	28.5	28	28	28.5	28.5	29	28	28	29	30	29	29.5
2013-08-26	05:01:00	17:00:00	29.5	29	29.5	28.5	29	28.5	28	29	29.5	28.5	28	28	28	28	28	28.5	28	27.5	28.5	29.5	28.5	29
2013-08-26	05:11:00	17:10:00	29	28.5	29	28	28.5	28	27.5	28.5	29.5	28	27.5	27.5	27.5	27.5	27.5	28	27.5	27.5	28	29	28	28.5
2013-08-26	05:21:00	17:20:00	28.5	28	28.5	27.5	28	27.5	27	28	29	27.5	27	27	27	27	27	27.5	27	27	27.5	28	27.5	28
2013-08-26	05:31:00	17:30:00	27.5	27	28	27	27.5	27	26.5	27.5	28	27	26.5	26.5	26.5	26.5	26.5	27	26.5	26.5	27	27.5	27	27.5
2013-08-26	05:41:00	17:40:00	27	26.5	27.5	27	27	26.5	26	27	27.5	26.5	26	26	26	26.5	26	26.5	26	26	26.5	27	26.5	27
2013-08-26	05:51:00	17:50:00	26.5	26.5	27	26.5	26.5	26	25.5	27	27.5	26	26	25.5	26	26	26	26	26	26	26	26.5	26	26.5
2013-08-26	06:01:00	18:00:00	26.5	26	26.5	26	26.5	26	25.5	26.5	27	26	25.5	25.5	25.5	26	25.5	26	25.5	25.5	26	26.5	26	26.5
2013-08-26	06:11:00	18:10:00	26	26	26.5	26	26	25.5	25.5	26.5	27	26	25.5	25.5	25.5	25.5	25.5	25.5	25.5	25.5	26	26	26	26
2013-08-26	06:21:00	18:20:00	26	26	26.5	26	26	25.5	25.5	26	26.5	25.5	25.5	25.5	25.5	25.5	25.5	25.5	25.5	25.5	25.5	26	26	26
2013-08-26	06:31:00	18:30:00	26	25.5	26	26	25.5	25.5	25	26	26.5	25.5	25	25	25	25.5	25	25.5	25	25	25.5	26	25.5	26
2013-08-26	06:41:00	18:40:00	25.5	25.5	26	25.5	25.5	25.5	25	26	26	25.5	25	25	25	25.5	25	25	25	25	25.5	25.5	25.5	25.5
2013-08-26	06:51:00	18:50:00	25.5	25.5	25.5	25.5	25.5	25	25	25.5	26	25.5	25	25	25	25	25	25	25	25	25	25.5	25.5	25.5
2013-08-26	07:01:00	19:00:00	25	25	25.5	25.5	25	25	25	25.5	26	25	24.5	24.5	24.5	25	24.5	25	24.5	24.5	25	25.5	25	25.5
2013-08-26	07:11:00	19:10:00	25	25	25.5	25	25	24.5	24.5	25	25.5	25	24.5	24.5	24.5	24.5	24.5	24.5	24.5	24.5	25	25	25	25
2013-08-26	07:21:00	19:20:00	24.5	24.5	25	25	24.5	24.5	24.5	25	25.5	24.5	24	24	24	24.5	24	24	24	24	24.5	24.5	24.5	25
2013-08-26	07:31:00	19:30:00	24	24	24.5	24.5	24	24	24	24.5	25	24.5	23.5	24	24	24	24	24	24	24	24	24.5	24.5	24.5
2013-08-26	07:41:00	19:40:00	24	23.5	24	24	24	23.5	23.5	24	24.5	24	23.5	23.5	23.5	24	23.5	23.5	23.5	23.5	24	24	24	24
2013-08-26	07:51:00	19:50:00	23.5	23.5	24	24	23.5	23.5	23.5	24	24.5	24	23	23	23.5	23.5	23	23	23.5	23.5	23.5	23.5	23.5	24
2013-08-26	08:01:00	20:00:00	23	23	23.5	23.5	23	23	23	23.5	24	23.5	23	23	23	23.5	23	23	23	23	23.5	23.5	23.5	23.5
2013-08-26	08:11:00	20:10:00	23	23	23	23.5	23	23	23	23.5	23.5	23.5	22.5	23	23	23	22.5	22.5	23	23	23	23	23	23
2013-08-26	08:21:00	20:20:00	22.5	22.5	23	23	22.5	22.5	22.5	23	23.5	23	22	22.5	22.5	22.5	22.5	22.5	22.5	22.5	22.5	22.5	23	23
2013-08-26	08:31:00	20:30:00	22.5	22	22.5	23	22.5	22.5	22	23	23	23	22	22	22	22.5	22	22	22.5	22.5	22.5	22.5	22.5	22.5
2013-08-26	08:41:00	20:40:00	22	22	22.5	22.5	22	22	22	22.5	23	22.5	22	22	22	22.5	22	22	22	22	22	22	22.5	22.5
2013-08-26	08:51:00	20:50:00	22	22	22	22.5	22	22	22	22.5	22.5	22.5	21.5	22	22	22	22	22	22	22	22	22	22.5	22
2013-08-26	09:01:00	21:00:00	22	21.5	22	22	22	21.5	21.5	22	22.5	22	21.5	21.5	21.5	22	21.5	21.5	22	22	22	22	22	22
2013-08-26	09:11:00	21:10:00	21.5	21.5	21.5	22	21.5	21.5	21.5	22	22.5	22	21.5	21.5	21.5	21.5	21.5	21.5	21.5	21.5	21.5	21.5	22	22
2013-08-26	09:21:00	21:20:00	21.5	21.5	21.5	22	21.5	21.5	21.5	22	22	22	21	21.5	21.5	21.5	21	21	21.5	21.5	21.5	21.5	21.5	21.5
2013-08-26	09:31:00	21:30:00	21.5	21	21.5	21.5	21.5	21.5	21	21.5	22	21.5	21	21	21	21.5	21	21	21.5	21.5	21.5	21.5	21.5	21.5
2013-08-26	09:41:00	21:40:00	21	21	21	21.5	21	21	21	21.5	21.5	21.5	21	21	21	21	21	21	21	21	21	21	21.5	21.5
2013-08-26	09:51:00	21:50:00	21	21	21	21.5	21	21	21	21.5	21.5	21.5	20.5	21	21	21	21	20.5	21	21	21	21	21	21
2013-08-26	10:01:00	22:00:00	21	20.5	21	21	21	21	20.5	21	21.5	21	20.5	21	20.5	21	20.5	20.5	21	21	21	21	21	21
2013-08-26	10:11:00	22:10:00	20.5	20.5	20.5	21	20.5	20.5	20.5	21	21	21	20.5	20.5	20.5	20.5	20.5	20.5	20.5	20.5	20.5	20.5	21	21
2013-08-26	10:21:00	22:20:00	20.5	20.5	20.5	21	20.5	20.5	20.5	21	21	21	20	20.5	20.5	20.5	20.5	20.5	20.5	20.5	20.5	20.5	20.5	20.5
2013-08-26	10:31:00	22:30:00	20.5	20	20.5	20.5	20.5	20.5	20	20.5	21	20.5	20	20.5	20	20.5	20	20	20.5	20.5	20.5	20.5	20.5	20.5
2013-08-26	10:41:00	22:40:00	20	20	20	20.5	20.5	20	20	20.5	21	20.5	20	20	20	20.5	20	20	20.5	20.5	20	20	20.5	20.5
2013-08-26	10:51:00	22:50:00	20	20	20	20.5	20	20	20	20.5	20.5	20.5	20	20	20	20	20	20	20	20	20	20	20.5	20
2013-08-26	11:01:00	23:00:00	20	19.5	20	20	20	20	20	20.5	20.5	20.5	19.5	20	19.5	20	19.5	19.5	20	20	20	20	20	20
2013-08-26	11:11:00	23:10:00	19.5	19.5	20	20	20	20	19.5	20	20.5	20	19.5	20	19.5	20	19.5	19.5	20	20	19.5	20	20	20
2013-08-26	11:21:00	23:20:00	19.5	19.5	19.5	20	19.5	19.5	19.5	20	20	20	19.5	19.5	19.5	20	19.5	19.5	19.5	19.5	19.5	19.5	20	20
2013-08-26	11:31:00	23:30:00	19.5	19.5	19.5	20	19.5	19.5	19.5	20	20	20	19	19.5	19.5	19.5	19.5	19.5	19.5	19.5	19.5	19.5	20	19.5
2013-08-26	11:41:00	23:40:00	19.5	19	19.5	19.5	19.5	19.5	19.5	20	20	20	19	19.5	19	19.5	19	19	19.5	19.5	19.5	19.5	19.5	19.5
2013-08-26	11:51:00	23:50:00	19.5	19	19.5	19.5	19.5	19.5	19	19.5	20	19.5	19	19.5	19	19.5	19	19	19.5	19.5	19	19.5	19.5	19.5
2013-08-27	12:01:00	1900-01-01	19	19	19	19.5	19.5	19.5	19	19.5	19.5	19.5	19	19	19	19.5	19	19	19.5	19.5	19	19	19.5	19.5
2013-08-27	12:11:00	00:10:00	19	19	19	19.5	19	19	19	19.5	19.5	19.5	19	19	19	19	19	19	19	19	19	19	19.5	19
2013-08-27	12:21:00	00:20:00	19	19	19	19.5	19	19	19	19.5	19.5	19.5	18.5	19	19	19	19	19	19	19	19	19	19	19
2013-08-27	12:31:00	00:30:00	19	18.5	19	19	19	19	19	19.5	19.5	19	18.5	19	18.5	19	18.5	18.5	19	19	19	19	19	19
2013-08-27	12:41:00	00:40:00	19	18.5	19	19	19	19	18.5	19	19.5	19	18.5	19	18.5	19	18.5	18.5	19	19	18.5	19	19	19
2013-08-27	12:51:00	00:50:00	18.5	18.5	18.5	19	19	19	18.5	19	19	19	18.5	18.5	18.5	19	18.5	18.5	19	19	18.5	18.5	19	19
2013-08-27	01:01:00	01:00:00	18.5	18.5	18.5	19	19	18.5	18.5	19	19	19	18.5	18.5	18.5	19	18.5	18.5	19	18.5	18.5	18.5	19	19
2013-08-27	01:11:00	01:10:00	18.5	18.5	18.5	19	18.5	18.5	18.5	19	19	19	18.5	18.5	18.5	18.5	18.5	18.5	18.5	18.5	18.5	18.5	19	18.5
2013-08-27	01:21:00	01:20:00	18.5	18.5	18.5	19	18.5	18.5	18.5	19	19	19	18	18.5	18.5	18.5	18.5	18.5	18.5	18.5	18.5	18.5	18.5	18.5
2013-08-27	01:31:00	01:30:00	18.5	18.5	18.5	18.5	18.5	18.5	18.5	19	19	19	18	18.5	18.5	18.5	18.5	18.5	18.5	18.5	18.5	18.5	18.5	18.5
2013-08-27	01:41:00	01:40:00	18.5	18	18.5	18.5	18.5	18.5	18.5	19	19	18.5	18	18.5	18	18.5	18	18	18.5	18.5	18.5	18.5	18.5	18.5
2013-08-27	01:51:00	01:50:00	18.5	18	18.5	18.5	18.5	18.5	18.5	18.5	19	18.5	18	18.5	18	18.5	18	18	18.5	18.5	18	18.5	18.5	18.5
2013-08-27	02:01:00	02:00:00	18.5	18	18.5	18.5	18.5	18.5	18	18.5	19	18.5	18	18.5	18	18.5	18	18	18.5	18.5	18	18.5	18.5	18.5
2013-08-27	02:11:00	02:10:00	18	18	18	18.5	18.5	18.5	18	18.5	18.5	18.5	18	18.5	18	18.5	18	18	18.5	18.5	18	18	18.5	18.5
2013-08-27	02:21:00	02:20:00	18	18	18	18.5	18.5	18.5	18	18.5	18.5	18.5	18	18	18	18.5	18	18	18	18.5	18	18	18.5	18.5
2013-08-27	02:31:00	02:30:00	18	18	18	18.5	18	18	18	18.5	18.5	18.5	18	18	18	18.5	18	18	18	18	18	18	18.5	18
2013-08-27	02:41:00	02:40:00	18	18	18	18.5	18	18	18	18.5	18.5	18.5	17.5	18	18	18	18	18	18	18	18	18	18	18
2013-08-27	02:51:00	02:50:00	18	17.5	18	18	18	18	18	18.5	18.5	18	17.5	18	18	18	18	18	18	18	18	18	18	18
2013-08-27	03:01:00	03:00:00	18	17.5	18	18	18	18	17.5	18	18.5	18	17.5	18	17.5	18	17.5	17.5	18	18	17.5	18	18	18
2013-08-27	03:11:00	03:10:00	17.5	17.5	17.5	18	18	18	17.5	18	18	18	17.5	17.5	17.5	18	17.5	17.5	18	18	17.5	17.5	18	18
2013-08-27	03:21:00	03:20:00	17.5	17.5	17.5	18	17.5	17.5	17.5	18	18	18	17.5	17.5	17.5	18	17.5	17.5	17.5	17.5	17.5	17.5	17.5	18
2013-08-27	03:31:00	03:30:00	17.5	17.5	17.5	17.5	17.5	17.5	17.5	18	18	18	17	17.5	17.5	17.5	17.5	17.5	17.5	17.5	17.5	17.5	17.5	17.5
2013-08-27	03:41:00	03:40:00	17.5	17	17.5	17.5	17.5	17.5	17.5	18	18	17.5	17	17.5	17.5	17.5	17.5	17.5	17.5	17.5	17.5	17.5	17.5	17.5
2013-08-27	03:51:00	03:50:00	17.5	17	17.5	17.5	17.5	17.5	17.5	17.5	18	17.5	17	17.5	17.5	17.5	17.5	17	17.5	17.5	17	17.5	17.5	17.5
2013-08-27	04:01:00	04:00:00	17	17	17.5	17.5	17.5	17.5	17	17.5	18	17.5	17	17.5	17	17.5	17	17	17.5	17.5	17	17.5	17.5	17.5
2013-08-27	04:11:00	04:10:00	17	17	17	17.5	17.5	17.5	17	17.5	17.5	17.5	17	17.5	17	17.5	17	17	17.5	17.5	17	17	17.5	17.5
2013-08-27	04:21:00	04:20:00	17	17	17	17.5	17.5	17.5	17	17.5	17.5	17.5	17	17	17	17.5	17	17	17.5	17.5	17	17	17	17.5
2013-08-27	04:31:00	04:30:00	17	17	17	17.5	17	17	17	17.5	17.5	17.5	17	17	17	17.5	17	17	17	17	17	17	17	17.5
2013-08-27	04:41:00	04:40:00	17	17	17	17.5	17	17	17	17.5	17.5	17.5	16.5	17	17	17.5	17	17	17	17	17	17	17	17
2013-08-27	04:51:00	04:50:00	17	16.5	17	17	17	17	17	17.5	17.5	17	16.5	17	17	17	17	17	17	17	17	17	17	17
2013-08-27	05:01:00	05:00:00	17	16.5	17	17	17	17	17	17.5	17.5	17	16.5	17	17	17	17	16.5	17	17	17	17	17	17
2013-08-27	05:11:00	05:10:00	17	16.5	17	17	17	17	17	17	17.5	17	16.5	17	16.5	17	16.5	16.5	17	17	16.5	16.5	17	17
2013-08-27	05:21:00	05:20:00	16.5	16.5	17	17	17	17	16.5	17	17	17	16.5	17	16.5	17	16.5	16.5	17	17	16.5	16.5	17	17
2013-08-27	05:31:00	05:30:00	16.5	16.5	16.5	17	17	17	16.5	17	17	17	16.5	16.5	16.5	17	16.5	16.5	17	17	16.5	16.5	17	17
2013-08-27	05:41:00	05:40:00	16.5	16.5	16.5	17	17	17	16.5	17	17	17	16.5	16.5	16.5	17	16.5	16.5	16.5	17	16.5	16.5	16.5	17
2013-08-27	05:51:00	05:50:00	16.5	16.5	16.5	17	16.5	16.5	16.5	17	17	17	16.5	16.5	16.5	17	16.5	16.5	16.5	16.5	16.5	16.5	16.5	17
2013-08-27	06:01:00	06:00:00	16.5	16.5	16.5	16.5	16.5	16.5	16.5	17	17	17	16.5	16.5	16.5	17	16.5	16.5	16.5	16.5	16.5	16.5	16.5	16.5
2013-08-27	06:11:00	06:10:00	16.5	16	16.5	16.5	16.5	16.5	16.5	17	17	16.5	16	16.5	16.5	16.5	16.5	16.5	16.5	16.5	16.5	16.5	16.5	16.5
2013-08-27	06:21:00	06:20:00	16.5	16	16.5	16.5	16.5	16.5	16.5	17	17	16.5	16	16.5	16.5	16.5	16.5	16.5	16.5	16.5	16.5	16.5	16.5	16.5
2013-08-27	06:31:00	06:30:00	16.5	16	16.5	16.5	16.5	16.5	16.5	16.5	17	16.5	16	16.5	16.5	16.5	16.5	16	16.5	16.5	16.5	16.5	16.5	16.5
2013-08-27	06:41:00	06:40:00	16.5	16	16.5	16.5	16.5	16.5	16.5	16.5	17	16.5	16	16.5	16.5	16.5	16.5	16	16.5	16.5	16	16.5	16.5	16.5
2013-08-27	06:51:00	06:50:00	16.5	16	16.5	16.5	16.5	16.5	16.5	16.5	17	16.5	16	16.5	16.5	16.5	16.5	16	16.5	16.5	16	16.5	16.5	16.5
2013-08-27	07:01:00	07:00:00	16.5	16	16.5	16.5	16.5	16.5	16.5	16.5	17	16.5	16	16.5	16.5	16.5	16.5	16	16.5	16.5	16	16.5	16.5	16.5
2013-08-27	07:11:00	07:10:00	16.5	16	16.5	16.5	16.5	16.5	16.5	17	17	16.5	16.5	16.5	16.5	16.5	16.5	16.5	16.5	16.5	16.5	16.5	16.5	16.5
2013-08-27	07:21:00	07:20:00	16.5	16.5	17	17	17	17	16.5	17	17	17	16.5	16.5	16.5	17	16.5	16.5	16.5	16.5	16.5	16.5	16.5	17
2013-08-27	07:31:00	07:30:00	17	17	17.5	17.5	17.5	17.5	17	17.5	17.5	17.5	17	17	17	17.5	17	17	17	17	17	17	17	17.5
2013-08-27	07:41:00	07:40:00	18	18	18	18	18.5	18.5	18	18	18	18.5	18	18.5	17.5	18	18	17.5	18	17.5	18	18	18	18.5
2013-08-27	07:51:00	07:50:00	19	19	19.5	19	19.5	19	19	18.5	18.5	20	19.5	20	18	19	18.5	18.5	19	18	19	19	19	19
2013-08-27	08:01:00	08:00:00	20	20	20.5	20.5	20.5	20	20.5	19.5	19.5	21.5	21.5	21.5	19	19.5	19.5	19.5	20.5	19	21	20	20.5	20
2013-08-27	08:11:00	08:10:00	20.5	21.5	22.5	22	22	21	22	20	20	23.5	23	23	20	20.5	20	20.5	22	20	22.5	21.5	22	20.5
2013-08-27	08:21:00	08:20:00	21.5	23.5	24.5	24	23	21.5	24	21	21.5	25.5	25	25	21	21.5	21	22.5	23.5	21	24.5	23.5	23.5	21.5
2013-08-27	08:31:00	08:30:00	22	24.5	26	25.5	24.5	22	25.5	21.5	23	27	26.5	26	22.5	22	21.5	23.5	25	22	26	25	25	22.5
2013-08-27	08:41:00	08:40:00	23	26	28	26.5	26	23	27	22.5	24	28.5	27	27	23.5	23	22.5	25	26	23	27.5	26	26.5	23.5
2013-08-27	08:51:00	08:50:00	23.5	27	30	28	27	24	28	23	25.5	30	28	28	25	23.5	23	26.5	27.5	24	29	27.5	28	24.5
2013-08-27	09:01:00	09:00:00	25	28.5	31.5	29.5	28.5	25.5	29	24	27	31	29	29	26.5	24.5	24	28	28.5	25	30	29	29	26
2013-08-27	09:11:00	09:10:00	26	29.5	33	30.5	30	26.5	30	25	28.5	32	30	29.5	27.5	25.5	25	29	29.5	26	31	30	30.5	27.5
2013-08-27	09:21:00	09:20:00	27	30.5	34	31.5	30.5	28	30.5	26	30	32.5	30.5	30	29	26.5	26	30	30.5	27	32	31	31	28.5
2013-08-27	09:31:00	09:30:00	28.5	31.5	34.5	32.5	31.5	29	31	27	31	33	31.5	30.5	30	27.5	26.5	31	31	28	32.5	31.5	31.5	29.5
2013-08-27	09:41:00	09:40:00	29	32	35.5	33.5	32.5	30	31.5	28	32	33.5	32	31	31	28	27.5	32	31.5	29	33.5	32	31.5	30.5
2013-08-27	09:51:00	09:50:00	30	33	36	34	33	30.5	32	29	33	34	32.5	31.5	32	29	28.5	33	32	29.5	34	32.5	32	31.5
2013-08-27	10:01:00	10:00:00	31	34	37	34.5	34	31.5	33	30	34	34	33	32	32.5	29.5	29	34	32.5	30.5	34	33.5	32.5	32.5
2013-08-27	10:11:00	10:10:00	32	34.5	37.5	35	34.5	32	34	31	35	34	33.5	32.5	33	30.5	30	34.5	32.5	31	34	34	33	33
2013-08-27	10:21:00	10:20:00	33	35	38	35.5	35	33	34.5	31.5	35.5	34.5	34	32.5	33.5	31	30.5	35	33	31.5	34.5	34.5	34	34
2013-08-27	10:31:00	10:30:00	33.5	36	38.5	36	36	33.5	35	32.5	36.5	34.5	34.5	33	34.5	31.5	31.5	35.5	33.5	32.5	35.5	35	34.5	35
2013-08-27	10:41:00	10:40:00	32	29.5	37	34.5	32	32	32.5	32.5	34	34	30.5	31.5	34.5	31	32	28	32.5	30.5	33.5	32.5	33.5	33.5
2013-08-27	10:51:00	10:50:00	26.5	22	31	30	25.5	27	26.5	27.5	25	29	23	26	30	29.5	28.5	22.5	25.5	24.5	27.5	26	27	27.5
2013-08-27	11:01:00	11:00:00	23	20	27	26.5	22	24	23.5	23.5	20.5	24.5	20.5	23	25.5	27.5	25.5	21	22	21.5	23.5	23	23.5	23.5
2013-08-27	11:11:00	11:10:00	21.5	19.5	24	24	21	22.5	22	22	20	22.5	20	21.5	23.5	25	23.5	20.5	20.5	20.5	22	22	22	22
2013-08-27	11:21:00	11:20:00	21.5	19.5	23	23	21	22	22	21.5	20	22	20.5	21	22.5	24	22.5	20	20.5	20	21.5	22	21.5	21.5
2013-08-27	11:31:00	11:30:00	21	19	22.5	22	20.5	21.5	21.5	21	20	21.5	20	20.5	22	23	22	20	20.5	19.5	21	21.5	21.5	21
2013-08-27	11:41:00	11:40:00	21.5	19.5	22.5	22	21	22	21.5	21.5	20.5	22	20	20.5	22	23	22	20.5	20.5	20	21	21.5	21.5	21.5
2013-08-27	11:51:00	11:50:00	22.5	21.5	24	23	22.5	23	23	22	21.5	23	21.5	21.5	23	23.5	23	22	21.5	21	22.5	23	22.5	22.5
2013-08-27	12:01:00	12:00:00	24	23.5	25.5	24	24.5	24.5	25	23.5	23	24	23	23	24	24.5	24	23.5	23	22.5	24	25	23.5	24
2013-08-27	12:11:00	12:10:00	26	26	27.5	25.5	26.5	26	27	25	24.5	25	24.5	24	25.5	25.5	25.5	25.5	24.5	24	26	27	25	26
2013-08-27	12:21:00	12:20:00	27.5	28	29.5	27	28	27.5	28.5	26	26	26	26.5	25	27	26.5	27	27.5	25.5	26	27.5	29	26	28
2013-08-27	12:31:00	12:30:00	29	29.5	31	28.5	29.5	29	30	27.5	27.5	27	27.5	26.5	28	28	28.5	29.5	27	27.5	29	31	27.5	29.5
2013-08-27	12:41:00	12:40:00	30.5	30.5	32.5	29.5	31	30.5	31	29	29	28	28.5	27.5	29.5	29	30	31	28	28.5	30	32.5	28.5	31
2013-08-27	12:51:00	12:50:00	31.5	31.5	33.5	30.5	32	31.5	31.5	30	30.5	29	30	28.5	30.5	30	31	32	29	29.5	31	33.5	29.5	32
2013-08-27	01:01:00	13:00:00	32	32	34	31	33	32.5	32	31	31.5	29.5	30.5	29	31	30.5	32	32.5	29.5	30	31.5	34	30	33
2013-08-27	01:11:00	13:10:00	33	32.5	34.5	31.5	33.5	33	32	32	32.5	30	31	29.5	31.5	31.5	32.5	33	30	30.5	32	34.5	30.5	33.5
2013-08-27	01:21:00	13:20:00	33.5	32.5	34.5	32	33.5	33.5	32	32.5	33	30.5	31	30	32	32	33	33	30.5	31	32.5	34.5	31	34
2013-08-27	01:31:00	13:30:00	34	33	34.5	32.5	33.5	33.5	32	33	33.5	31	31.5	31	32	32	33	33	31	31	32.5	34.5	31.5	34.5
2013-08-27	01:41:00	13:40:00	31.5	29.5	33	32	30.5	31.5	30.5	32.5	31.5	32	29.5	32	32	31.5	32.5	27	32.5	30	31.5	31.5	31	33
2013-08-27	01:51:00	13:50:00	25	24	28.5	28.5	24	25.5	26	27	24.5	29	24	27.5	28.5	29.5	28.5	21.5	27.5	25	27	25.5	26	26.5
2013-08-27	02:01:00	14:00:00	21	21	24.5	25	22	22	23	22.5	21	24.5	22	24.5	24	26	24	20	23.5	22	23.5	22	22.5	22
2013-08-27	02:11:00	14:10:00	19.5	18.5	21.5	22.5	20.5	20	20.5	20	19	21.5	20	21.5	21.5	23	21	19.5	20.5	20	20.5	20	20	19.5
2013-08-27	02:21:00	14:20:00	20	19	21	21.5	21.5	20	20.5	19.5	19	20.5	20.5	21.5	20.5	21.5	20	20	20.5	19.5	20	20	20	19
2013-08-27	02:31:00	14:30:00	21.5	20.5	21.5	22	22.5	21	21	20	20	21	21	22	21	22	20.5	21	21	20.5	20.5	20.5	20.5	20
2013-08-27	02:41:00	14:40:00	23	22.5	23	23	24.5	22	22.5	21	21	22	22.5	23	21.5	22.5	21.5	22.5	22	22	21.5	22	22	21
2013-08-27	02:51:00	14:50:00	24.5	24	24.5	24	26	23.5	24	22	22	22.5	24	24	22.5	23.5	22.5	24	23	23.5	22.5	23.5	23	22
2013-08-27	03:01:00	15:00:00	26	25	25.5	25	27	24.5	25	23	23	23	25	25	23	24	23	25	24	24.5	23.5	25	24.5	23.5
2013-08-27	03:11:00	15:10:00	26.5	26	26.5	26	28	25.5	26	24	24	24	26	25.5	24	24.5	24	26	24.5	25	24.5	26	25	24.5
2013-08-27	03:21:00	15:20:00	27.5	27.5	27.5	27	28.5	26.5	26.5	25	25	24.5	26.5	26	24.5	25.5	25	27	25.5	26	25.5	27	26	25.5
2013-08-27	03:31:00	15:30:00	29	29	29	28	30	28	28	26.5	26	25.5	27.5	27	25.5	27	26.5	28.5	26.5	27	27	28.5	27.5	27
2013-08-27	03:41:00	15:40:00	30.5	31	30.5	30	31	29.5	29.5	28.5	28	27	28.5	28	27	28	28	30	28	28.5	28	30	29.5	28.5
2013-08-27	03:51:00	15:50:00	31.5	32.5	32	31	32.5	31	31	30	29.5	28.5	29.5	29.5	28	29.5	29	31	29	30	29.5	31.5	31	30
2013-08-27	04:01:00	16:00:00	33	34	33.5	32.5	34	32	32	31.5	31	29.5	31	30	29.5	31	30.5	32	30.5	31	31	33	32.5	31
2013-08-27	04:11:00	16:10:00	34.5	35	34.5	33	35	33	33	33	32.5	30.5	32	31	30.5	32	31.5	33	31	32	32	34	33	32
2013-08-27	04:21:00	16:20:00	35.5	36	35	33.5	35.5	34	33	34	33.5	31.5	32.5	32	31	32.5	32.5	34	32	33	32.5	34.5	34	33
2013-08-27	04:31:00	16:30:00	36	36.5	35.5	34	36	34.5	33.5	35	34	32	33.5	32.5	32	33	33	34.5	32.5	33.5	33	35	34.5	33.5
2013-08-27	04:41:00	16:40:00	36.5	36.5	35.5	33.5	36	35	33.5	35.5	35	32	33.5	33	32	33.5	33.5	35	32.5	33.5	33.5	35.5	34	34
2013-08-27	04:51:00	16:50:00	36.5	35.5	34.5	33	35.5	34.5	32.5	35	34.5	32	33.5	32.5	31.5	32.5	33	34.5	32	32.5	33	34.5	33.5	34
2013-08-27	05:01:00	17:00:00	35.5	34.5	34	32	34.5	34	31.5	34	34	31	32.5	32	31	32	32.5	33.5	31.5	32	32.5	34	32.5	33.5
2013-08-27	05:11:00	17:10:00	34.5	33.5	33	31.5	33.5	33	30.5	33.5	33.5	30.5	32	31	30.5	31	31.5	32.5	30.5	31	31.5	33	31.5	32.5
2013-08-27	05:21:00	17:20:00	33.5	32.5	32	30.5	32.5	32	30	32.5	33	30	31	30	30	30.5	31	31.5	29.5	30	31	32	30.5	32
2013-08-27	05:31:00	17:30:00	32.5	31.5	31	29.5	31.5	31	29	32	32	29	30	29	29	29.5	30	31	29	29	30	31.5	30	31
2013-08-27	05:41:00	17:40:00	31.5	30.5	30.5	29	30.5	30	28	31	31	28	29	28	28.5	29	29.5	30	28	28.5	29	30.5	29	30
2013-08-27	05:51:00	17:50:00	30.5	29	29.5	28	29.5	29	27.5	30	30.5	27.5	28	27.5	27.5	28.5	28.5	29	27	27.5	28.5	29.5	28	29.5
2013-08-27	06:01:00	18:00:00	29.5	28.5	29	27.5	28.5	28.5	26.5	29	29.5	27	27.5	26.5	27	27.5	28	28	26.5	27	27.5	28.5	27.5	28.5
2013-08-27	06:11:00	18:10:00	28.5	27.5	28	27	27.5	27.5	26	28	29	26.5	26.5	26	26.5	27	27	27.5	26	26	27	28	26.5	28
2013-08-27	06:21:00	18:20:00	27.5	27	27.5	26.5	27	27	25.5	27.5	28	26	26	25.5	26	26	26.5	26.5	25.5	25.5	26.5	27	26	27
2013-08-27	06:31:00	18:30:00	27	26.5	26.5	26	26.5	26	25	27	27.5	25	25.5	25	25	25.5	25.5	26	25	25	26	26.5	25.5	26.5
2013-08-27	06:41:00	18:40:00	26	25.5	26	25	25.5	25.5	24.5	26	27	24.5	25	24.5	24.5	25	25	25.5	24.5	24.5	25	26	25	26
2013-08-27	06:51:00	18:50:00	25.5	25	25.5	25	25	25	24	25.5	26	24.5	24.5	24	24.5	24.5	24.5	25	24	24	24.5	25.5	24.5	25.5
2013-08-27	07:01:00	19:00:00	25	24.5	25	24.5	24.5	24.5	23.5	25	25.5	24	24	23.5	24	24	24	24.5	23.5	23.5	24.5	25	24	25
2013-08-27	07:11:00	19:10:00	24.5	24	24.5	24	24	24	23.5	24.5	25.5	23.5	23.5	23.5	23.5	23.5	24	24	23.5	23.5	24	24.5	24	24.5
2013-08-27	07:21:00	19:20:00	24	23.5	24	23.5	24	23.5	23	24.5	25	23.5	23	23	23	23.5	23.5	23.5	23	23	23.5	24	23.5	24
2013-08-27	07:31:00	19:30:00	23.5	23.5	24	23.5	23.5	23	22.5	24	24.5	23	23	22.5	23	23	23	23	22.5	23	23.5	23.5	23	24
2013-08-27	07:41:00	19:40:00	23.5	23	23.5	23	23	23	22.5	23.5	24	23	22.5	22.5	22.5	23	23	23	22.5	22.5	23	23	23	23.5
2013-08-27	07:51:00	19:50:00	23	22.5	23	23	22.5	22.5	22	23.5	24	22.5	22	22	22.5	22.5	22.5	22.5	22	22.5	22.5	23	22.5	23
2013-08-27	08:01:00	20:00:00	22.5	22.5	23	22.5	22.5	22.5	22	23	23.5	22.5	22	22	22	22.5	22	22	22	22	22.5	22.5	22.5	23
2013-08-27	08:11:00	20:10:00	22.5	22	22.5	22.5	22	22	21.5	22.5	23	22	21.5	21.5	22	22	22	22	22	22	22	22.5	22	22.5
2013-08-27	08:21:00	20:20:00	22	22	22	22	22	22	21.5	22.5	23	22	21.5	21.5	21.5	22	21.5	21.5	21.5	21.5	22	22	22	22
2013-08-27	08:31:00	20:30:00	22	21.5	22	22	21.5	21.5	21.5	22	22.5	22	21.5	21.5	21.5	21.5	21.5	21.5	21.5	21.5	21.5	22	22	22
2013-08-27	08:41:00	20:40:00	21.5	21.5	21.5	21.5	21.5	21.5	21	22	22.5	21.5	21	21	21.5	21.5	21.5	21.5	21.5	21.5	21.5	21.5	21.5	22
2013-08-27	08:51:00	20:50:00	21.5	21	21.5	21.5	21.5	21	21	22	22	21.5	21	21	21	21.5	21	21	21	21	21.5	21.5	21.5	21.5
2013-08-27	09:01:00	21:00:00	21	21	21.5	21.5	21	21	21	21.5	22	21.5	20.5	21	21	21	21	21	21	21	21	21	21.5	21.5
2013-08-27	09:11:00	21:10:00	21	21	21	21	21	21	20.5	21.5	21.5	21	20.5	20.5	20.5	21	20.5	21	21	21	21	21	21	21
2013-08-27	09:21:00	21:20:00	21	20.5	21	21	21	20.5	20.5	21.5	21.5	21	20.5	20.5	20.5	21	20.5	20.5	20.5	20.5	21	21	21	21
2013-08-27	09:31:00	21:30:00	20.5	20.5	21	21	20.5	20.5	20.5	21	21.5	21	20.5	20.5	20.5	20.5	20.5	20.5	20.5	20.5	20.5	20.5	21	21
2013-08-27	09:41:00	21:40:00	20.5	20.5	20.5	21	20.5	20.5	20	21	21	21	20	20.5	20.5	20.5	20.5	20.5	20.5	20.5	20.5	20.5	20.5	20.5
2013-08-27	09:51:00	21:50:00	20.5	20	20.5	20.5	20.5	20.5	20	21	21	20.5	20	20	20	20.5	20	20	20.5	20.5	20.5	20.5	20.5	20.5
2013-08-27	10:01:00	22:00:00	20.5	20	20.5	20.5	20.5	20	20	20.5	21	20.5	20	20	20	20.5	20	20	20	20	20	20.5	20.5	20.5
2013-08-27	10:11:00	22:10:00	20	20	20	20.5	20	20	20	20.5	21	20.5	19.5	20	20	20	20	20	20	20	20	20	20.5	20.5
2013-08-27	10:21:00	22:20:00	20	20	20	20.5	20	20	20	20.5	20.5	20.5	19.5	20	20	20	20	20	20	20	20	20	20	20
2013-08-27	10:31:00	22:30:00	20	19.5	20	20	20	20	19.5	20.5	20.5	20	19.5	20	19.5	20	19.5	19.5	20	20	20	20	20	20
2013-08-27	10:41:00	22:40:00	20	19.5	20	20	20	20	19.5	20	20.5	20	19.5	19.5	19.5	20	19.5	19.5	20	19.5	19.5	19.5	20	20
2013-08-27	10:51:00	22:50:00	19.5	19.5	19.5	20	19.5	19.5	19.5	20	20.5	20	19.5	19.5	19.5	19.5	19.5	19.5	19.5	19.5	19.5	19.5	20	20
2013-08-27	11:01:00	23:00:00	19.5	19.5	19.5	20	19.5	19.5	19.5	20	20	20	19	19.5	19.5	19.5	19.5	19.5	19.5	19.5	19.5	19.5	19.5	19.5
2013-08-27	11:11:00	23:10:00	19.5	19	19.5	19.5	19.5	19.5	19.5	20	20	19.5	19	19.5	19	19.5	19	19	19.5	19.5	19.5	19.5	19.5	19.5
2013-08-27	11:21:00	23:20:00	19.5	19	19.5	19.5	19.5	19.5	19	19.5	20	19.5	19	19.5	19	19.5	19	19	19.5	19.5	19	19.5	19.5	19.5
2013-08-27	11:31:00	23:30:00	19	19	19.5	19.5	19.5	19.5	19	19.5	20	19.5	19	19	19	19.5	19	19	19	19.5	19	19	19.5	19.5
2013-08-27	11:41:00	23:40:00	19	19	19	19.5	19	19	19	19.5	19.5	19.5	19	19	19	19	19	19	19	19	19	19	19.5	19.5
2013-08-27	11:51:00	23:50:00	19	19	19	19.5	19	19	19	19.5	19.5	19.5	19	19	19	19	19	19	19	19	19	19	19.5	19
2013-08-28	12:01:00	1900-01-01	19	19	19	19.5	19	19	19	19.5	19.5	19.5	18.5	19	19	19	19	19	19	19	19	19	19	19
2013-08-28	12:11:00	00:10:00	19	19	19	19	19	19	19	19.5	19.5	19	18.5	19	18.5	19	19	19	19	19	19	19	19	19
2013-08-28	12:21:00	00:20:00	19	18.5	19	19	19	19	18.5	19.5	19.5	19	18.5	19	18.5	19	18.5	18.5	19	19	19	19	19	19
2013-08-28	12:31:00	00:30:00	19	18.5	19	19	19	19	18.5	19	19.5	19	18.5	18.5	18.5	19	18.5	18.5	19	19	18.5	19	19	19
2013-08-28	12:41:00	00:40:00	18.5	18.5	19	19	19	19	18.5	19	19	19	18.5	18.5	18.5	19	18.5	18.5	19	19	18.5	18.5	19	19
2013-08-28	12:51:00	00:50:00	18.5	18.5	18.5	19	19	18.5	18.5	19	19	19	18.5	18.5	18.5	19	18.5	18.5	18.5	18.5	18.5	18.5	19	19
2013-08-28	01:01:00	01:00:00	18.5	18.5	18.5	19	18.5	18.5	18.5	19	19	19	18.5	18.5	18.5	18.5	18.5	18.5	18.5	18.5	18.5	18.5	18.5	18.5
2013-08-28	01:11:00	01:10:00	18.5	18.5	18.5	19	18.5	18.5	18.5	19	19	19	18	18.5	18.5	18.5	18.5	18.5	18.5	18.5	18.5	18.5	18.5	18.5
2013-08-28	01:21:00	01:20:00	18.5	18.5	18.5	18.5	18.5	18.5	18.5	19	19	18.5	18	18.5	18.5	18.5	18.5	18.5	18.5	18.5	18.5	18.5	18.5	18.5
2013-08-28	01:31:00	01:30:00	18.5	18	18.5	18.5	18.5	18.5	18.5	19	19	18.5	18	18.5	18.5	18.5	18.5	18.5	18.5	18.5	18.5	18.5	18.5	18.5
2013-08-28	01:41:00	01:40:00	18.5	18	18.5	18.5	18.5	18.5	18.5	18.5	19	18.5	18	18.5	18	18.5	18	18	18.5	18.5	18	18.5	18.5	18.5
2013-08-28	01:51:00	01:50:00	18.5	18	18.5	18.5	18.5	18.5	18	18.5	19	18.5	18	18.5	18	18.5	18	18	18.5	18.5	18	18.5	18.5	18.5
2013-08-28	02:01:00	02:00:00	18.5	18	18.5	18.5	18.5	18.5	18	18.5	19	18.5	18	18	18	18.5	18	18	18.5	18.5	18	18	18.5	18.5
2013-08-28	02:11:00	02:10:00	18	18	18	18.5	18.5	18.5	18	18.5	18.5	18.5	18	18	18	18.5	18	18	18.5	18.5	18	18	18.5	18.5
2013-08-28	02:21:00	02:20:00	18	18	18	18.5	18.5	18.5	18	18.5	18.5	18.5	18	18	18	18.5	18	18	18	18	18	18	18.5	18.5
2013-08-28	02:31:00	02:30:00	18	18	18	18.5	18.5	18	18	18.5	18.5	18.5	18	18	18	18	18	18	18	18	18	18	18	18
2013-08-28	02:41:00	02:40:00	18	18	18	18	18	18	18	18.5	18.5	18.5	17.5	18	18	18	18	18	18	18	18	18	18	18
2013-08-28	02:51:00	02:50:00	18	17.5	18	18	18	18	18	18.5	18.5	18	17.5	18	18	18	18	18	18	18	18	18	18	18
2013-08-28	03:01:00	03:00:00	18	17.5	18	18	18	18	17.5	18	18.5	18	17.5	18	17.5	18	17.5	17.5	18	18	17.5	18	18	18
2013-08-28	03:11:00	03:10:00	17.5	17.5	18	18	18	18	17.5	18	18	18	17.5	17.5	17.5	18	17.5	17.5	18	18	17.5	17.5	18	18
2013-08-28	03:21:00	03:20:00	17.5	17.5	17.5	18	18	18	17.5	18	18	18	17.5	17.5	17.5	18	17.5	17.5	17.5	17.5	17.5	17.5	18	18
2013-08-28	03:31:00	03:30:00	17.5	17.5	17.5	18	17.5	17.5	17.5	18	18	18	17.5	17.5	17.5	18	17.5	17.5	17.5	17.5	17.5	17.5	17.5	18
2013-08-28	03:41:00	03:40:00	17.5	17	17.5	17.5	17.5	17.5	17.5	18	18	18	17	17.5	17.5	17.5	17.5	17.5	17.5	17.5	17.5	17.5	17.5	17.5
2013-08-28	03:51:00	03:50:00	17.5	17	17.5	17.5	17.5	17.5	17.5	18	18	17.5	17	17.5	17.5	17.5	17.5	17	17.5	17.5	17.5	17.5	17.5	17.5
2013-08-28	04:01:00	04:00:00	17.5	17	17.5	17.5	17.5	17.5	17	17.5	18	17.5	17	17.5	17	17.5	17	17	17.5	17.5	17	17.5	17.5	17.5
2013-08-28	04:11:00	04:10:00	17	17	17.5	17.5	17.5	17.5	17	17.5	18	17.5	17	17.5	17	17.5	17	17	17.5	17.5	17	17	17.5	17.5
2013-08-28	04:21:00	04:20:00	17	17	17	17.5	17.5	17.5	17	17.5	17.5	17.5	17	17	17	17.5	17	17	17.5	17.5	17	17	17.5	17.5
2013-08-28	04:31:00	04:30:00	17	17	17	17.5	17.5	17.5	17	17.5	17.5	17.5	17	17	17	17.5	17	17	17	17	17	17	17	17.5
2013-08-28	04:41:00	04:40:00	17	17	17	17.5	17	17	17	17.5	17.5	17.5	17	17	17	17.5	17	17	17	17	17	17	17	17.5
2013-08-28	04:51:00	04:50:00	17	16.5	17	17	17	17	17	17.5	17.5	17.5	16.5	17	17	17	17	17	17	17	17	17	17	17
2013-08-28	05:01:00	05:00:00	17	16.5	17	17	17	17	17	17.5	17.5	17	16.5	17	17	17	17	17	17	17	17	17	17	17
2013-08-28	05:11:00	05:10:00	17	16.5	17	17	17	17	17	17	17.5	17	16.5	17	17	17	17	16.5	17	17	17	17	17	17
2013-08-28	05:21:00	05:20:00	17	16.5	17	17	17	17	16.5	17	17.5	17	16.5	17	16.5	17	16.5	16.5	17	17	16.5	16.5	17	17
2013-08-28	05:31:00	05:30:00	16.5	16.5	17	17	17	17	16.5	17	17	17	16.5	16.5	16.5	17	16.5	16.5	17	17	16.5	16.5	17	17
2013-08-28	05:41:00	05:40:00	16.5	16.5	16.5	17	17	17	16.5	17	17	17	16.5	16.5	16.5	17	16.5	16.5	16.5	17	16.5	16.5	17	17
2013-08-28	05:51:00	05:50:00	16.5	16.5	16.5	17	17	17	16.5	17	17	17	16.5	16.5	16.5	17	16.5	16.5	16.5	16.5	16.5	16.5	16.5	17
2013-08-28	06:01:00	06:00:00	16.5	16.5	16.5	16.5	16.5	16.5	16.5	17	17	17	16.5	16.5	16.5	17	16.5	16.5	16.5	16.5	16.5	16.5	16.5	17
2013-08-28	06:11:00	06:10:00	16.5	16	16.5	16.5	16.5	16.5	16.5	17	17	17	16	16.5	16.5	16.5	16.5	16.5	16.5	16.5	16.5	16.5	16.5	16.5
2013-08-28	06:21:00	06:20:00	16.5	16	16.5	16.5	16.5	16.5	16.5	17	17	16.5	16	16.5	16.5	16.5	16.5	16.5	16.5	16.5	16.5	16.5	16.5	16.5
2013-08-28	06:31:00	06:30:00	16.5	16	16.5	16.5	16.5	16.5	16.5	16.5	17	16.5	16	16.5	16.5	16.5	16.5	16.5	16.5	16.5	16.5	16.5	16.5	16.5
2013-08-28	06:41:00	06:40:00	16.5	16	16.5	16.5	16.5	16.5	16.5	16.5	17	16.5	16	16.5	16.5	16.5	16.5	16.5	16.5	16.5	16.5	16.5	16.5	16.5
2013-08-28	06:51:00	06:50:00	16.5	16	16.5	16.5	16.5	16.5	16.5	16.5	17	16.5	16	16.5	16.5	16.5	16.5	16	16.5	16.5	16	16.5	16.5	16.5
2013-08-28	07:01:00	07:00:00	16.5	16	16.5	16.5	16.5	16.5	16.5	16.5	17	16.5	16	16.5	16.5	16.5	16.5	16.5	16.5	16.5	16	16.5	16.5	16.5
2013-08-28	07:11:00	07:10:00	16.5	16	16.5	16.5	16.5	16.5	16.5	17	17	16.5	16.5	16.5	16.5	16.5	16.5	16.5	16.5	16.5	16.5	16.5	16.5	16.5
2013-08-28	07:21:00	07:20:00	17	16.5	17	17	17	17	16.5	17	17	17	16.5	16.5	16.5	17	16.5	16.5	16.5	16.5	16.5	17	16.5	17
2013-08-28	07:31:00	07:30:00	17.5	17	17.5	17.5	18	17.5	17	17.5	17.5	17.5	17	17.5	17	17.5	17	17	17	17	17	17.5	17	17.5
2013-08-28	07:41:00	07:40:00	18	18	18.5	18	18.5	18.5	18	18	18	18.5	18	18.5	17.5	18	18	17.5	18	17.5	18	18	18	18.5
2013-08-28	07:51:00	07:50:00	19	19	19.5	19	19.5	19	19	18.5	18.5	20	19.5	19.5	18	19	18.5	18.5	19	18	19	19	19	19
2013-08-28	08:01:00	08:00:00	20	20	20.5	20.5	20.5	20	20.5	19.5	19	21.5	21.5	21.5	19	19.5	19.5	19.5	20	19	20.5	20	20.5	20
2013-08-28	08:11:00	08:10:00	20.5	21.5	22	22	21.5	20.5	22	20	20	23.5	23	23	20	20.5	20	20.5	21.5	20	22.5	21.5	22	20.5
2013-08-28	08:21:00	08:20:00	21.5	23	24	23.5	23	21.5	23.5	21	21.5	25	24.5	24.5	21	21	21	22	23	21	24.5	23	23.5	21.5
2013-08-28	08:31:00	08:30:00	22	24.5	26	25.5	24.5	22	25	21.5	22.5	27	26	26	22	22	21.5	23.5	24.5	22	26	24.5	25	22
2013-08-28	08:41:00	08:40:00	23	25.5	28	26.5	25.5	23	26.5	22	24	28.5	27	27	23.5	22.5	22	25	26	23	27.5	26	26.5	23
2013-08-28	08:51:00	08:50:00	23.5	27	29.5	28	27	24	28	23	25.5	30	28	28	24.5	23.5	23	26	27	24	29	27.5	28	24.5
2013-08-28	09:01:00	09:00:00	24.5	28	31	29.5	28.5	25	29	24	27	31	28.5	28.5	26	24.5	24	27.5	28.5	25	30	28.5	29	26
2013-08-28	09:11:00	09:10:00	26	29.5	32.5	30.5	29.5	26.5	29.5	25	28.5	31.5	29.5	29	27	25.5	25	28.5	29	26	31	30	30	27
2013-08-28	09:21:00	09:20:00	27	30.5	33.5	31.5	30	27.5	30	26	29.5	32	30	29.5	28	26.5	25.5	29.5	30	27	32	30.5	31	28.5
2013-08-28	09:31:00	09:30:00	28	31	34	32.5	31	28.5	30.5	27	31	32.5	31	30	29.5	27	26.5	30.5	30.5	28	32.5	31.5	31.5	29.5
2013-08-28	09:41:00	09:40:00	29	32	35	33.5	32	29.5	31	28	32	33.5	31.5	30.5	30.5	28	27.5	31.5	31	29	33.5	32	31.5	30.5
2013-08-28	09:51:00	09:50:00	30	33	35.5	34	32.5	30.5	32	29	33	33.5	32	31	31	29	28.5	32.5	31.5	29.5	34	32.5	32	31.5
2013-08-28	10:01:00	10:00:00	31	33.5	36	35	33.5	31.5	33	30	33.5	34	32.5	31.5	32	30	29	33.5	32	30.5	34	33	33	32.5
2013-08-28	10:11:00	10:10:00	32	34.5	37	35.5	34	32	34	31	34.5	34.5	33	32	32.5	30.5	30	34	32.5	31	34.5	34	33.5	33
2013-08-28	10:21:00	10:20:00	33	35	37.5	36	35	33	34.5	32	35.5	35	33.5	32.5	33.5	31	31	35	32.5	32	35	34.5	34.5	34
2013-08-28	10:31:00	10:30:00	34	36	38.5	36	35.5	34	35.5	33	36.5	35.5	34.5	33	34	32	32	35.5	33	32.5	36	35	35	35
2013-08-28	10:41:00	10:40:00	34.5	36.5	39	36.5	36	34.5	36	33.5	37	35.5	35	33	34.5	32	32.5	36	33.5	33	36.5	36	35.5	35.5
2013-08-28	10:51:00	10:50:00	35.5	37	39.5	36.5	36.5	35	36.5	34	37	36	35	33.5	35	32.5	33	36.5	34	33.5	37	36.5	36	36
2013-08-28	11:01:00	11:00:00	36	37	39.5	36.5	37	35.5	37	34.5	37.5	36.5	35.5	34	35.5	33	34	37	34	34	38	37	36	36
2013-08-28	11:11:00	11:10:00	36.5	37.5	40	36.5	37	36	37	35	37.5	36.5	35.5	34	36	33.5	34.5	37	34	34.5	38	37.5	36	36.5
2013-08-28	11:21:00	11:20:00	37	37.5	40	36.5	37.5	36.5	37	35.5	38	36.5	36	34.5	36	34	35	37.5	34	34.5	38.5	38	36.5	36.5
2013-08-28	11:31:00	11:30:00	37.5	38	40	37	38	37	37.5	36	38.5	37	36	34.5	36.5	34	35.5	37.5	34.5	35	39	38.5	36.5	37
2013-08-28	11:41:00	11:40:00	38	38.5	40.5	37	38	37	37.5	36.5	39	37.5	36.5	35	36.5	34.5	36	37.5	35	35	39	39	37	37.5
2013-08-28	11:51:00	11:50:00	38	38.5	40.5	37	38	37	37.5	37	39	37.5	36.5	35	37	34.5	36	37.5	35	35	39	39.5	37	38
2013-08-28	12:01:00	12:00:00	38	38.5	40	37	37.5	36.5	37	37	39	37.5	36	34.5	36.5	34.5	36	37	35	35	39	39	36.5	37.5
2013-08-28	12:11:00	12:10:00	38	38.5	39.5	36.5	37.5	36.5	37	37	39	37	36	34.5	36.5	34.5	36	37	35	35	38.5	39	36	37.5
2013-08-28	12:21:00	12:20:00	38	38	39.5	36	37	36.5	36.5	37	39	36.5	35.5	34.5	36	34	36	37	34.5	35	38	39	35.5	37.5
2013-08-28	12:31:00	12:30:00	37.5	38	39	35.5	37	36	36	37	39	36	35.5	34	36	34	36	37	34.5	35	37.5	38.5	35.5	37.5
2013-08-28	12:41:00	12:40:00	37.5	37.5	39	35	37	36.5	35.5	37	39	35.5	35	34	35.5	34	36	37	34	35	37	38.5	35	37.5
2013-08-28	12:51:00	12:50:00	37.5	37	38.5	34.5	37	36.5	35	37	39	35	35	34	35.5	34	36	37	34	34.5	36.5	38	34	37
2013-08-28	01:01:00	13:00:00	37	36.5	38	34	36.5	36	34.5	36.5	38.5	34.5	34.5	33.5	35	33.5	35.5	36.5	33.5	34.5	36	37.5	33.5	37
2013-08-28	01:11:00	13:10:00	37	36	37	33	36	36	33.5	36.5	38	33.5	34	33	34.5	33.5	35	36	33	34	35	37	33	36.5
2013-08-28	01:21:00	13:20:00	37	35	36.5	33	35.5	36	33	36	37.5	33	33.5	32.5	34	33.5	35	35	32.5	33.5	34.5	36.5	32.5	36
2013-08-28	01:31:00	13:30:00	36.5	35	35.5	33	35	35.5	32.5	36	37	33	33.5	33	33.5	33	34.5	34.5	33	33	34	35.5	32.5	36
2013-08-28	01:41:00	13:40:00	36	35	35	34	34.5	35	32	35.5	36.5	33	33.5	33.5	32.5	32.5	34	34	33.5	33	33.5	35	33	35
2013-08-28	01:51:00	13:50:00	35.5	35.5	34.5	34.5	34	34	32.5	34.5	36	33	34	34.5	32	32	33	33.5	34	33.5	33	34.5	33.5	34.5
2013-08-28	02:01:00	14:00:00	34.5	34.5	33.5	34.5	33	33	32	34	35	32.5	33.5	34	31.5	31	32	32.5	33.5	33	32.5	33.5	33	33.5
2013-08-28	02:11:00	14:10:00	33.5	34	33	34	33	32	32	33	34	32	33	33.5	31	30.5	31.5	32	32.5	32.5	32	33	33	32.5
2013-08-28	02:21:00	14:20:00	34	33.5	33.5	34.5	33.5	31.5	32.5	32.5	34	32.5	33	33.5	31	30.5	31	32	32.5	32.5	32	33.5	33.5	32
2013-08-28	02:31:00	14:30:00	34	34	34.5	35	34	32	33.5	32.5	34	33	33.5	33.5	31.5	31	31.5	32.5	32.5	32.5	32.5	34	34	32.5
2013-08-28	02:41:00	14:40:00	34.5	34.5	35	35	34.5	32	34	33	34	33.5	33.5	33.5	32	31.5	32	32.5	32.5	32.5	33.5	35	34.5	33
2013-08-28	02:51:00	14:50:00	35	36	36.5	35.5	35.5	32	35	33.5	35	34	34	33.5	33	32.5	32.5	33	33	32.5	34	36	35.5	34
2013-08-28	03:01:00	15:00:00	35.5	37	37.5	36	35.5	32.5	36	34.5	35.5	34.5	34.5	34	33.5	33.5	33.5	33.5	33.5	33	35	37	36	35
2013-08-28	03:11:00	15:10:00	35	36.5	37	36	35	32.5	35.5	35	36	34	34	33.5	33.5	33.5	33.5	33	33.5	32.5	35	37	35.5	35
2013-08-28	03:21:00	15:20:00	35.5	37	37	36	35	33.5	35	35.5	36.5	34	34	33	33.5	34	34	33.5	33.5	33	35	37	35.5	35.5
2013-08-28	03:31:00	15:30:00	36	37.5	37.5	36	35.5	34.5	35.5	36	37	34.5	34	33.5	34	34	34.5	34.5	34	33.5	35	37	36	36
2013-08-28	03:41:00	15:40:00	36.5	38	37.5	36.5	36	35	35.5	36.5	37	34.5	34	33.5	34	34.5	34.5	35	34	34	35.5	37	36	36
2013-08-28	03:51:00	15:50:00	37	38.5	38	37	37	36	36	37	37.5	35	34.5	34	34.5	35	35	35.5	34.5	34.5	36	37.5	36.5	36.5
2013-08-28	04:01:00	16:00:00	38	39.5	39	37	37.5	36.5	36.5	38	38	35.5	35.5	34.5	34.5	35.5	35.5	36	35	35.5	36	38.5	37	37
2013-08-28	04:11:00	16:10:00	39	40	39	37	38.5	37	36.5	38.5	39	35.5	36	35	35	36	36	37	35.5	36	36.5	38.5	37.5	37
2013-08-28	04:21:00	16:20:00	39.5	40	39.5	37.5	39	37.5	36.5	38.5	39	36	36.5	35.5	35.5	36	36	37	35.5	36	36.5	38.5	37.5	37.5
2013-08-28	04:31:00	16:30:00	40	40	39.5	37	39	37.5	36.5	39	39.5	36	36.5	36	35.5	36.5	36	37.5	36	36	37	38.5	37.5	37.5
2013-08-28	04:41:00	16:40:00	39.5	39.5	39	36.5	38.5	37.5	36	38.5	39.5	35.5	36.5	36	35	36	36	37.5	35.5	36	36.5	38.5	37	37.5
2013-08-28	04:51:00	16:50:00	38	38	37.5	35.5	37.5	36.5	35	37.5	38.5	35	35.5	35	34.5	35	35	36.5	34.5	35	35.5	37.5	35.5	36.5
2013-08-28	05:01:00	17:00:00	36.5	36.5	36	34	35.5	35	33.5	36.5	37.5	33.5	34	33.5	33	33.5	34	35	33.5	33.5	34.5	35.5	34.5	35.5
2013-08-28	05:11:00	17:10:00	35	34.5	34.5	33	34	33.5	32	35	36	32.5	33	32.5	32	32.5	33	33.5	32.5	32.5	33.5	34.5	33	34
2013-08-28	05:21:00	17:20:00	34	33.5	33.5	32	33	32.5	31	33.5	35	31.5	32	31.5	31	31.5	31.5	32.5	31.5	31.5	32.5	33	32	33
2013-08-28	05:31:00	17:30:00	32.5	32.5	32.5	31.5	32	31.5	30	32.5	34	31	31	30.5	30.5	30.5	31	31.5	30.5	30.5	31.5	32.5	31	32
2013-08-28	05:41:00	17:40:00	32	31.5	32	30.5	31	30.5	29.5	32	33	30	30	29.5	29.5	30	30	30.5	29.5	29.5	30.5	31.5	30.5	31.5
2013-08-28	05:51:00	17:50:00	31	31	31	30	30	30	29	31	32	29.5	29.5	29	29	29.5	29.5	30	29	29	30	30.5	29.5	30.5
2013-08-28	06:01:00	18:00:00	30	30	30	29	29.5	29	28	30	31	28.5	28.5	28	28.5	28.5	28.5	29	28	28	29	30	29	30
2013-08-28	06:11:00	18:10:00	29	29	29.5	28.5	28.5	28	27.5	29.5	30.5	28	28	27.5	27.5	28	28	28	27.5	27.5	28.5	29	28	29
2013-08-28	06:21:00	18:20:00	28.5	28.5	28.5	28	28	27.5	27	28.5	29.5	27.5	27	27	27	27	27	27.5	27	27	28	28.5	27.5	28.5
2013-08-28	06:31:00	18:30:00	27.5	27.5	28	27.5	27	27	26	28	29	27	26.5	26.5	26.5	26.5	26.5	27	26.5	26.5	27	27.5	27	27.5
2013-08-28	06:41:00	18:40:00	27	27	27.5	27	26.5	26.5	25.5	27.5	28.5	26.5	26	26	26	26	26	26.5	26	26	26.5	27	26.5	27
2013-08-28	06:51:00	18:50:00	26.5	26.5	27	26.5	26	26	25.5	27	28	26	25.5	25.5	25.5	25.5	25.5	26	25.5	25.5	26	26.5	26	26.5
2013-08-28	07:01:00	19:00:00	26.5	26	26.5	26	26	25.5	25	26.5	27.5	26	25.5	25	25	25.5	25.5	25.5	25.5	25	26	26	26	26.5
2013-08-28	07:11:00	19:10:00	26	26	26	25.5	25.5	25.5	25	26	27	25.5	25	25	25	25	25	25	25	25	25.5	26	25.5	26
2013-08-28	07:21:00	19:20:00	25.5	25.5	26	25.5	25	25	24.5	26	26.5	25.5	24.5	24.5	24.5	25	24.5	25	24.5	24.5	25.5	25.5	25	25.5
2013-08-28	07:31:00	19:30:00	25	25	25.5	25	24.5	24.5	24	25.5	26	25	24	24	24.5	24.5	24.5	24.5	24.5	24.5	25	25	25	25.5
2013-08-28	07:41:00	19:40:00	24.5	24.5	25	24.5	24	24	23.5	25	25.5	24.5	24	24	24	24	24	24	24	24	24.5	24.5	24.5	25
2013-08-28	07:51:00	19:50:00	24	24	24.5	24.5	24	23.5	23.5	24.5	25.5	24	23.5	23.5	23.5	24	23.5	23.5	23.5	23.5	24	24	24	24.5
2013-08-28	08:01:00	20:00:00	24	23.5	24	24	23.5	23.5	23	24.5	25	24	23	23	23	23.5	23.5	23	23.5	23.5	23.5	24	24	24
2013-08-28	08:11:00	20:10:00	23.5	23.5	24	23.5	23	23	22.5	24	24.5	23.5	22.5	23	23	23	23	23	23	23	23.5	23.5	23.5	23.5
2013-08-28	08:21:00	20:20:00	23	23	23.5	23.5	23	22.5	22.5	23.5	24	23.5	22.5	22.5	22.5	23	22.5	22.5	22.5	22.5	23	23	23	23.5
2013-08-28	08:31:00	20:30:00	23	22.5	23	23	22.5	22.5	22	23.5	24	23	22	22.5	22.5	22.5	22.5	22.5	22.5	22.5	23	23	23	23
2013-08-28	08:41:00	20:40:00	22.5	22.5	23	23	22.5	22	22	23	23.5	23	22	22	22	22.5	22	22	22	22.5	22.5	22.5	22.5	23
2013-08-28	08:51:00	20:50:00	22	22	22.5	22.5	22	22	22	22.5	23	22.5	21.5	22	22	22	22	22	22	22	22.5	22.5	22.5	22.5
2013-08-28	09:01:00	21:00:00	22	22	22	22.5	22	21.5	21.5	22.5	23	22.5	21.5	21.5	21.5	22	21.5	21.5	22	22	22	22	22	22.5
2013-08-28	09:11:00	21:10:00	22	21.5	22	22	21.5	21.5	21.5	22.5	22.5	22	21.5	21.5	21.5	22	21.5	21.5	21.5	21.5	22	22	22	22
2013-08-28	09:21:00	21:20:00	21.5	21.5	22	22	21.5	21.5	21.5	22	22.5	22	21	21.5	21.5	21.5	21.5	21.5	21.5	21.5	21.5	21.5	22	22
2013-08-28	09:31:00	21:30:00	21.5	21.5	21.5	22	21.5	21.5	21	22	22.5	22	21	21.5	21	21.5	21	21	21.5	21.5	21.5	21.5	21.5	21.5
2013-08-28	09:41:00	21:40:00	21.5	21	21.5	21.5	21	21	21	22	22	21.5	21	21	21	21.5	21	21	21	21	21.5	21.5	21.5	21.5
2013-08-28	09:51:00	21:50:00	21	21	21.5	21.5	21	21	21	21.5	22	21.5	20.5	21	21	21	21	21	21	21	21	21	21.5	21.5
2013-08-28	10:01:00	22:00:00	21	21	21	21.5	21	21	20.5	21.5	22	21.5	20.5	21	20.5	21	20.5	20.5	21	21	21	21	21	21
2013-08-28	10:11:00	22:10:00	21	20.5	21	21	21	21	20.5	21.5	21.5	21.5	20.5	20.5	20.5	21	20.5	20.5	21	21	21	21	21	21
2013-08-28	10:21:00	22:20:00	20.5	20.5	21	21	20.5	20.5	20.5	21	21.5	21	20.5	20.5	20.5	21	20.5	20.5	20.5	20.5	20.5	20.5	21	21
2013-08-28	10:31:00	22:30:00	20.5	20.5	20.5	21	20.5	20.5	20.5	21	21.5	21	20	20.5	20.5	20.5	20.5	20.5	20.5	20.5	20.5	20.5	21	21
2013-08-28	10:41:00	22:40:00	20.5	20.5	20.5	21	20.5	20.5	20.5	21	21	21	20	20.5	20	20.5	20	20	20.5	20.5	20.5	20.5	20.5	20.5
2013-08-28	10:51:00	22:50:00	20.5	20	20.5	20.5	20.5	20.5	20	21	21	20.5	20	20.5	20	20.5	20	20	20.5	20.5	20.5	20.5	20.5	20.5
2013-08-28	11:01:00	23:00:00	20	20	20.5	20.5	20.5	20	20	20.5	21	20.5	20	20	20	20.5	20	20	20	20.5	20	20	20.5	20.5
2013-08-28	11:11:00	23:10:00	20	20	20	20.5	20	20	20	20.5	20.5	20.5	20	20	20	20	20	20	20	20	20	20	20.5	20.5
2013-08-28	11:21:00	23:20:00	20	20	20	20.5	20	20	20	20.5	20.5	20.5	19.5	20	20	20	20	19.5	20	20	20	20	20	20
2013-08-28	11:31:00	23:30:00	20	19.5	20	20	20	20	19.5	20.5	20.5	20.5	19.5	20	19.5	20	19.5	19.5	20	20	20	20	20	20
2013-08-28	11:41:00	23:40:00	20	19.5	20	20	20	20	19.5	20	20.5	20	19.5	19.5	19.5	20	19.5	19.5	20	20	19.5	19.5	20	20
2013-08-28	11:51:00	23:50:00	19.5	19.5	20	20	19.5	19.5	19.5	20	20.5	20	19.5	19.5	19.5	20	19.5	19.5	19.5	19.5	19.5	19.5	20	20
2013-08-29	12:01:00	1900-01-01	19.5	19.5	19.5	20	19.5	19.5	19.5	20	20	20	19	19.5	19.5	19.5	19.5	19.5	19.5	19.5	19.5	19.5	20	20
2013-08-29	12:11:00	00:10:00	19.5	19.5	19.5	20	19.5	19.5	19.5	20	20	20	19	19.5	19.5	19.5	19.5	19.5	19.5	19.5	19.5	19.5	19.5	19.5
2013-08-29	12:21:00	00:20:00	19.5	19.5	19.5	19.5	19.5	19.5	19.5	20	20	20	19	19.5	19	19.5	19	19	19.5	19.5	19.5	19.5	19.5	19.5
2013-08-29	12:31:00	00:30:00	19.5	19	19.5	19.5	19.5	19.5	19	20	20	19.5	19	19.5	19	19.5	19	19	19.5	19.5	19.5	19.5	19.5	19.5
2013-08-29	12:41:00	00:40:00	19	19	19.5	19.5	19.5	19.5	19	19.5	20	19.5	19	19	19	19.5	19	19	19.5	19.5	19	19	19.5	19.5
2013-08-29	12:51:00	00:50:00	19	19	19	19.5	19	19	19	19.5	19.5	19.5	19	19	19	19.5	19	19	19	19	19	19	19.5	19.5
2013-08-29	01:01:00	01:00:00	19	19	19	19.5	19	19	19	19.5	19.5	19.5	19	19	19	19.5	19	19	19	19	19	19	19.5	19.5
2013-08-29	01:11:00	01:10:00	19	19	19	19.5	19	19	19	19.5	19.5	19.5	18.5	19	19	19	19	19	19	19	19	19	19	19
2013-08-29	01:21:00	01:20:00	19	19	19	19.5	19	19	19	19.5	19.5	19.5	18.5	19	19	19	19	19	19	19	19	19	19	19
2013-08-29	01:31:00	01:30:00	19	18.5	19	19	19	19	19	19.5	19.5	19.5	18.5	19	19	19	19	18.5	19	19	19	19	19	19
2013-08-29	01:41:00	01:40:00	19	18.5	19	19	19	19	19	19.5	19.5	19	18.5	19	18.5	19	18.5	18.5	19	19	19	19	19	19
2013-08-29	01:51:00	01:50:00	19	18.5	19	19	19	19	19	19.5	19.5	19	18.5	19	18.5	19	18.5	18.5	19	19	19	19	19	19
2013-08-29	02:01:00	02:00:00	19	18.5	19	19	19	19	19	19	19.5	19	18.5	19	18.5	19	18.5	18.5	19	19	18.5	19	19	19
2013-08-29	02:11:00	02:10:00	19	18.5	19	19	19	19	19	19	19.5	19	18.5	19	18.5	19	18.5	18.5	19	19	18.5	19	19	19
2013-08-29	02:21:00	02:20:00	19	18.5	19	19	19	19	19	19	19.5	19	18.5	19	18.5	19	18.5	18.5	19	19	18.5	19	19	19
2013-08-29	02:31:00	02:30:00	18.5	18.5	19	19	19	19	18.5	19	19	19	18.5	19	18.5	19	18.5	18.5	19	19	18.5	18.5	19	19
2013-08-29	02:41:00	02:40:00	18.5	18.5	18.5	19	19	19	18.5	19	19	19	18.5	18.5	18.5	19	18.5	18.5	18.5	19	18.5	18.5	19	19
2013-08-29	02:51:00	02:50:00	18.5	18.5	18.5	19	18.5	18.5	18.5	19	19	19	18.5	18.5	18.5	19	18.5	18.5	18.5	18.5	18.5	18.5	18.5	19
2013-08-29	03:01:00	03:00:00	18.5	18.5	18.5	19	18.5	18.5	18.5	19	19	19	18.5	18.5	18.5	18.5	18.5	18.5	18.5	18.5	18.5	18.5	18.5	18.5
2013-08-29	03:11:00	03:10:00	18.5	18	18.5	18.5	18.5	18.5	18.5	19	19	19	18	18.5	18.5	18.5	18.5	18.5	18.5	18.5	18.5	18.5	18.5	18.5
2013-08-29	03:21:00	03:20:00	18.5	18	18.5	18.5	18.5	18.5	18.5	19	19	18.5	18	18.5	18.5	18.5	18.5	18	18.5	18.5	18.5	18.5	18.5	18.5
2013-08-29	03:31:00	03:30:00	18.5	18	18.5	18.5	18.5	18.5	18	18.5	19	18.5	18	18.5	18	18.5	18	18	18.5	18.5	18	18.5	18.5	18.5
2013-08-29	03:41:00	03:40:00	18	18	18.5	18.5	18.5	18.5	18	18.5	18.5	18.5	18	18.5	18	18.5	18	18	18.5	18.5	18	18	18.5	18.5
2013-08-29	03:51:00	03:50:00	18	18	18	18.5	18.5	18.5	18	18.5	18.5	18.5	18	18	18	18.5	18	18	18.5	18.5	18	18	18.5	18.5
2013-08-29	04:01:00	04:00:00	18	18	18	18.5	18.5	18	18	18.5	18.5	18.5	18	18	18	18.5	18	18	18	18	18	18	18	18.5
2013-08-29	04:11:00	04:10:00	18	18	18	18.5	18	18	18	18.5	18.5	18.5	18	18	18	18.5	18	18	18	18	18	18	18	18
2013-08-29	04:21:00	04:20:00	18	18	18	18.5	18	18	18	18.5	18.5	18.5	18	18	18	18.5	18	18	18	18	18	18	18	18
2013-08-29	04:31:00	04:30:00	18	17.5	18	18	18	18	18	18.5	18.5	18.5	17.5	18	18	18	18	18	18	18	18	18	18	18
2013-08-29	04:41:00	04:40:00	18	17.5	18	18	18	18	18	18.5	18.5	18	17.5	18	18	18	18	18	18	18	18	18	18	18
2013-08-29	04:51:00	04:50:00	18	17.5	18	18	18	18	18	18	18.5	18	17.5	18	18	18	18	17.5	18	18	18	18	18	18
2013-08-29	05:01:00	05:00:00	18	17.5	18	18	18	18	17.5	18	18.5	18	17.5	18	17.5	18	17.5	17.5	18	18	17.5	18	18	18
2013-08-29	05:11:00	05:10:00	17.5	17.5	18	18	18	18	17.5	18	18	18	17.5	18	17.5	18	17.5	17.5	18	18	17.5	17.5	18	18
2013-08-29	05:21:00	05:20:00	17.5	17.5	17.5	18	18	18	17.5	18	18	18	17.5	17.5	17.5	18	17.5	17.5	18	18	17.5	17.5	18	18
2013-08-29	05:31:00	05:30:00	17.5	17.5	17.5	18	18	18	17.5	18	18	18	17.5	17.5	17.5	18	17.5	17.5	17.5	17.5	17.5	17.5	17.5	18
2013-08-29	05:41:00	05:40:00	17.5	17.5	17.5	18	17.5	17.5	17.5	18	18	18	17.5	17.5	17.5	18	17.5	17.5	17.5	17.5	17.5	17.5	17.5	18
2013-08-29	05:51:00	05:50:00	17.5	17.5	17.5	18	17.5	17.5	17.5	18	18	18	17.5	17.5	17.5	18	17.5	17.5	17.5	17.5	17.5	17.5	17.5	18
2013-08-29	06:01:00	06:00:00	17.5	17	17.5	17.5	17.5	17.5	17.5	18	18	18	17.5	17.5	17.5	18	17.5	17.5	17.5	17.5	17.5	17.5	17.5	17.5
2013-08-29	06:11:00	06:10:00	17.5	17	17.5	17.5	17.5	17.5	17.5	18	18	17.5	17	17.5	17.5	17.5	17.5	17.5	17.5	17.5	17.5	17.5	17.5	17.5
2013-08-29	06:21:00	06:20:00	17.5	17	17.5	17.5	17.5	17.5	17.5	18	18	17.5	17	17.5	17.5	17.5	17.5	17.5	17.5	17.5	17.5	17.5	17.5	17.5
2013-08-29	06:31:00	06:30:00	17.5	17	17.5	17.5	17.5	17.5	17.5	17.5	18	17.5	17	17.5	17.5	17.5	17.5	17	17.5	17.5	17.5	17.5	17.5	17.5
2013-08-29	06:41:00	06:40:00	17.5	17	17.5	17.5	17.5	17.5	17.5	17.5	18	17.5	17	17.5	17.5	17.5	17.5	17	17.5	17.5	17	17.5	17.5	17.5
2013-08-29	06:51:00	06:50:00	17.5	17	17.5	17.5	17.5	17.5	17.5	17.5	18	17.5	17	17.5	17.5	17.5	17.5	17	17.5	17.5	17	17.5	17.5	17.5
2013-08-29	07:01:00	07:00:00	17.5	17	17.5	17.5	17.5	17.5	17.5	17.5	18	17.5	17	17.5	17	17.5	17.5	17	17.5	17.5	17	17.5	17.5	17.5
2013-08-29	07:11:00	07:10:00	17.5	17	17.5	17.5	17.5	17.5	17.5	18	18	18	17.5	17.5	17.5	18	17.5	17.5	17.5	17.5	17.5	17.5	17.5	17.5
2013-08-29	07:21:00	07:20:00	18	17.5	18	18	18	18	18	18	18	18	18	18	17.5	18	17.5	17.5	18	18	17.5	18	18	18
2013-08-29	07:31:00	07:30:00	18.5	18	18.5	18.5	19	19	18.5	18.5	18.5	18.5	18.5	18.5	18	18.5	18	18	18	18	18	18.5	18.5	18.5
2013-08-29	07:41:00	07:40:00	19.5	19	19.5	19.5	20	19.5	19	19	19	19.5	19.5	19.5	18.5	19	19	19	19	18.5	19	19	19	19.5
2013-08-29	07:51:00	07:50:00	20.5	20	20.5	20.5	20.5	20.5	20	20	19.5	21	20.5	21	19.5	20	20	19.5	20	19.5	20	20	20	20
2013-08-29	08:01:00	08:00:00	21	21.5	22	21.5	21.5	21.5	21.5	20.5	20.5	22.5	22.5	22.5	20	21	20.5	20.5	21.5	20	22	21.5	21.5	21
2013-08-29	08:11:00	08:10:00	21.5	22	23	23	22.5	22	22.5	21	21	23.5	23.5	23.5	21	21.5	21	21.5	22.5	21	23	22.5	22.5	21.5
2013-08-29	08:21:00	08:20:00	22	23	24	23.5	23	22	23	21.5	22	24	24	24	21.5	22	21.5	22	23	21.5	24	23	23.5	22
2013-08-29	08:31:00	08:30:00	22.5	23.5	25	24.5	24	22.5	24	22	22.5	25	24.5	24.5	22.5	22.5	22	23	24	22	24.5	24	24	22.5
2013-08-29	08:41:00	08:40:00	23.5	25	26.5	25.5	25	23.5	25.5	23	24	27	26	26	23.5	23.5	23	24.5	25	23	26	25	25	23.5
2013-08-29	08:51:00	08:50:00	24.5	26.5	28.5	27.5	26.5	24.5	27	24	25.5	28.5	27	27	25	24	23.5	26	26.5	24.5	27.5	27	27	25
2013-08-29	09:01:00	09:00:00	25.5	27.5	29.5	28.5	28	25.5	28	24.5	26.5	29.5	28	28	26	25	24.5	27	27.5	25.5	28.5	28	28	26
2013-08-29	09:11:00	09:10:00	27	29	31	30	29	27	29	26	28	30.5	29	29	27.5	26.5	26	28.5	29	26.5	30	29.5	29	27.5
2013-08-29	09:21:00	09:20:00	28	30	32	31	30	28	30	27	29.5	31	29.5	29.5	28	27	26.5	29.5	29.5	27.5	31	30	30	28.5
2013-08-29	09:31:00	09:30:00	29	30.5	33	31.5	31	29	30.5	28	30.5	31.5	30	30	29	28	27.5	30.5	30	28.5	31.5	31	30.5	29.5
2013-08-29	09:41:00	09:40:00	30	32	34	32.5	32	30	31	29	31.5	32.5	31	31	30.5	29	28.5	31.5	31	29.5	32.5	32	31.5	30.5
2013-08-29	09:51:00	09:50:00	31	33	35	33.5	33	31	32.5	30	33	33.5	32	31.5	31.5	30	29.5	33	31.5	30.5	33.5	33	32	32
2013-08-29	10:01:00	10:00:00	32	33.5	35.5	34	33.5	32	33	31	33.5	34	32.5	32	32.5	30.5	30.5	33.5	32	31	34	33.5	32.5	32.5
2013-08-29	10:11:00	10:10:00	32.5	34	36	34	34	32	33	31.5	34	33.5	32.5	32	32.5	30.5	30.5	33.5	32	31	34	34	33	33
2013-08-29	10:21:00	10:20:00	32	33.5	36	34	34	32.5	33.5	32	34.5	34	33	32.5	33	31	31	33.5	32	31.5	34.5	34	33.5	33.5
2013-08-29	10:31:00	10:30:00	27.5	25	33	31.5	28.5	29.5	29	30	29.5	31.5	27.5	29.5	32	30	30	25	29.5	27.5	30.5	28.5	30	30.5
2013-08-29	10:41:00	10:40:00	23	20.5	27.5	27	23.5	25	24.5	24.5	22.5	26.5	22.5	24.5	27	27.5	26	21	24	23	25	23.5	25	24.5
2013-08-29	10:51:00	10:50:00	21.5	19.5	24.5	24	21.5	22.5	22.5	22	19.5	23	21	22.5	23.5	25	23.5	20.5	22	20.5	22.5	22	22.5	22
2013-08-29	11:01:00	11:00:00	21	19	22.5	22.5	20.5	21.5	21.5	21	19	22	20.5	21.5	22	23	22	20	20.5	20	21.5	21.5	21.5	21
2013-08-29	11:11:00	11:10:00	21	19	22	22	20.5	21.5	21	20.5	19.5	21.5	20	21	21.5	22.5	21.5	20	20	20	21	21.5	21	20.5
2013-08-29	11:21:00	11:20:00	21	19	22	21.5	20.5	21	21	20.5	19.5	21.5	20	20.5	21.5	22	21.5	20	20	20	21	21.5	21.5	20.5
2013-08-29	11:31:00	11:30:00	21	19	22	21.5	20.5	21	21	20.5	20	21.5	20	20.5	21.5	21.5	21	19.5	20.5	19.5	21	21.5	21	21
2013-08-29	11:41:00	11:40:00	21	19	21.5	21	20.5	21	21	21	20	21.5	20	20.5	21.5	21.5	21	19.5	20.5	19	20.5	21	21	21
2013-08-29	11:51:00	11:50:00	21	19.5	21.5	21	21	20.5	21	21	20	21	20	20.5	21.5	21.5	21.5	19.5	20	19.5	20.5	21	20.5	21
2013-08-29	12:01:00	12:00:00	21.5	20	21.5	21	21	20.5	21.5	21	20.5	21	20.5	20.5	21.5	21.5	21.5	20	20.5	20	21	21.5	20.5	21
2013-08-29	12:11:00	12:10:00	22.5	21.5	22.5	21.5	22	22	22.5	22	21.5	22	21.5	21.5	22	22.5	22.5	21.5	21	21	22	22.5	21	22
2013-08-29	12:21:00	12:20:00	24.5	23.5	24.5	23	24	23.5	24.5	23	22.5	22.5	23	22.5	23.5	23.5	23.5	24	22	22.5	23.5	24.5	22.5	23.5
2013-08-29	12:31:00	12:30:00	26	25.5	26.5	24	26	25.5	26	24.5	24	23.5	24.5	23.5	24.5	24.5	25.5	26	23.5	24	25	26.5	24	25.5
2013-08-29	12:41:00	12:40:00	27.5	27	28	25.5	27.5	27.5	27.5	25.5	26	24.5	25.5	25	26	25.5	27	27.5	24.5	25.5	26.5	28.5	25	27
2013-08-29	12:51:00	12:50:00	28.5	28	29.5	27	29	28.5	28.5	27	27.5	25.5	27	25.5	27	27	28	29	26	26.5	27.5	30	26	28.5
2013-08-29	01:01:00	13:00:00	28.5	27.5	30.5	28	29.5	30.5	29	29	29	26.5	28.5	27.5	29	28	30	28.5	27.5	28	29	30.5	27.5	30.5
2013-08-29	01:11:00	13:10:00	24.5	22	28	26	25	27	25.5	26.5	25	26	23.5	25	28	28	28	22.5	24.5	24.5	26	26	24.5	27
2013-08-29	01:21:00	13:20:00	21.5	19	24	23	22	23.5	22	23.5	21	23	20	22.5	24.5	26	25	20	21.5	21	22	22	21.5	23
2013-08-29	01:31:00	13:30:00	20.5	19	21.5	21.5	20	21.5	20.5	21.5	19.5	21.5	19.5	22	21.5	23.5	22.5	19	21.5	19.5	20.5	20.5	20.5	21
2013-08-29	01:41:00	13:40:00	19.5	19	20.5	21	19.5	20.5	20	20	19	21.5	19.5	22.5	20.5	22	21	18.5	22.5	19.5	20	19.5	20.5	20
2013-08-29	01:51:00	13:50:00	20	20.5	20.5	21	20	20	20.5	20	19.5	21.5	20.5	23.5	20	21.5	20.5	19	22.5	20.5	20	19.5	20.5	20
2013-08-29	02:01:00	14:00:00	21	22	21	22	21.5	21	21.5	20.5	20	22	22.5	24.5	20.5	22	21	20.5	23.5	22	21	20.5	21.5	20.5
2013-08-29	02:11:00	14:10:00	22.5	24	22.5	23.5	24	22	23	21.5	21	23	24.5	25.5	21.5	22.5	21.5	22.5	24.5	24	22	22	23	21.5
2013-08-29	02:21:00	14:20:00	24.5	26	24.5	25	26.5	23	24.5	22	22.5	24	26	27	22.5	23	22.5	24.5	25.5	25.5	23.5	24	24.5	22.5
2013-08-29	02:31:00	14:30:00	26	27.5	26.5	26.5	28.5	24.5	26.5	23.5	24	25	27.5	28	24	24.5	24	26	26.5	26.5	25	26	26	24
2013-08-29	02:41:00	14:40:00	27.5	29.5	28.5	28.5	29.5	25.5	28.5	25	25.5	26.5	28.5	29	25.5	26	25.5	27	28	27.5	27	28.5	28	26
2013-08-29	02:51:00	14:50:00	28.5	31.5	30.5	30	31	26.5	30.5	27	27.5	28	29.5	29.5	27	27.5	27	28	29	28.5	28.5	30.5	30	27.5
2013-08-29	03:01:00	15:00:00	29.5	33.5	32.5	31.5	31.5	28	32	29	29	29.5	30.5	30	28.5	29	28.5	29.5	30.5	29.5	30.5	32	31.5	29.5
2013-08-29	03:11:00	15:10:00	30.5	34.5	34	32.5	32	29.5	33	30.5	31	30.5	30.5	30.5	30	30.5	30	31	31.5	30.5	31.5	33.5	32.5	31
2013-08-29	03:21:00	15:20:00	32	35.5	34.5	33.5	33	31.5	33.5	32.5	32.5	31	31.5	31	31	31.5	31.5	32.5	32	31.5	32.5	34.5	33.5	32.5
2013-08-29	03:31:00	15:30:00	33	36	35.5	34	34	32.5	34	33.5	33.5	32	32	31.5	31.5	32.5	32.5	33	32.5	32	33	35	34	33.5
2013-08-29	03:41:00	15:40:00	34	37	36.5	35	34.5	33.5	34.5	34.5	34.5	32.5	32.5	32	32	33	33	34	33	32.5	33.5	35.5	35	34
2013-08-29	03:51:00	15:50:00	35	37.5	37	35.5	35.5	34	35	35	35.5	33	33	32.5	32.5	33.5	33.5	34.5	33.5	33.5	34	36	36	34.5
2013-08-29	04:01:00	16:00:00	36	38	37.5	36	36.5	35	35.5	36	36	33.5	33.5	33	33	34.5	34	35	34	34	34.5	37	36	35
2013-08-29	04:11:00	16:10:00	37	38.5	38	36	37	35.5	35.5	36.5	36.5	34	34	33.5	33.5	34.5	34.5	35.5	34.5	34.5	35	37.5	36.5	35.5
2013-08-29	04:21:00	16:20:00	37.5	39	38	36.5	37.5	35.5	35.5	37	37	34.5	34.5	34	34	35	35	36	35	35	35.5	37.5	36.5	36
2013-08-29	04:31:00	16:30:00	38	39	38.5	36	37.5	36	35.5	37.5	37.5	34.5	35	34.5	34	35	35	36	35	35	35.5	37.5	36.5	36
2013-08-29	04:41:00	16:40:00	38	38	37.5	35.5	37.5	36	34.5	37	37.5	34	35	34	33.5	34.5	35	36	34.5	34.5	35	37	36	36
2013-08-29	04:51:00	16:50:00	37	37	36.5	34	36.5	35.5	33.5	36.5	37	33	34	33.5	33	33.5	34	35.5	33.5	33.5	34.5	36	34.5	35.5
2013-08-29	05:01:00	17:00:00	36	35.5	35	33	35	34.5	32.5	35.5	36	32.5	33	32.5	32	32.5	33.5	34	32.5	32.5	33.5	35	33.5	34.5
2013-08-29	05:11:00	17:10:00	35	34	34	32	34	33	31	34.5	35	31.5	32	31	31	31.5	32.5	33	31.5	31.5	32.5	33.5	32	33.5
2013-08-29	05:21:00	17:20:00	33.5	33	33	31	33	32	30	33.5	34	30.5	31	30.5	30.5	31	31.5	32	30.5	30.5	31.5	33	31	32.5
2013-08-29	05:31:00	17:30:00	33	32	32	30	32	31.5	29.5	32.5	33	29.5	30	29.5	29.5	30	30.5	31	29.5	29.5	30.5	32	30	31.5
2013-08-29	05:41:00	17:40:00	31.5	31	31	29.5	30.5	30.5	28.5	31.5	32	28.5	29.5	28.5	29	29.5	30	30	28.5	28.5	29.5	31	29.5	31
2013-08-29	05:51:00	17:50:00	30.5	30	30	28.5	29.5	29.5	27.5	30.5	31	28	28.5	27.5	28	28.5	29	29	27.5	27.5	29	30	28.5	30
2013-08-29	06:01:00	18:00:00	29.5	28.5	29	27.5	28.5	28.5	26.5	29.5	30	27	27.5	26.5	27	27.5	28	28	26.5	27	28	29	27.5	29
2013-08-29	06:11:00	18:10:00	28.5	27.5	28	27	27.5	27.5	26	28.5	29.5	26	26.5	26	26.5	26.5	27	27.5	26	26	27	28	26.5	28
2013-08-29	06:21:00	18:20:00	27.5	27	27.5	26.5	27	26.5	25	27.5	28.5	25.5	26	25.5	25.5	26	26.5	26.5	25.5	25.5	26.5	27	26	27
2013-08-29	06:31:00	18:30:00	27	26	26.5	25.5	26	26	24.5	27	27.5	25	25.5	24.5	25	25.5	25.5	26	25	25	25.5	26.5	25.5	26.5
2013-08-29	06:41:00	18:40:00	26	25.5	26	25	25.5	25.5	24	26	27	24.5	24.5	24	24.5	25	25	25.5	24.5	24.5	25	26	25	26
2013-08-29	06:51:00	18:50:00	25.5	25	25.5	24.5	25	25	24	25.5	26.5	24.5	24.5	24	24	24.5	24.5	25	24	24	24.5	25.5	24.5	25.5
2013-08-29	07:01:00	19:00:00	25	24.5	25	24.5	24.5	24.5	23.5	25	26	24	24	23.5	23.5	24	24	24.5	23.5	23.5	24.5	25	24	25
2013-08-29	07:11:00	19:10:00	24.5	24	24.5	24	24	24	23	24.5	25.5	23.5	23.5	23	23.5	23.5	23.5	24	23.5	23.5	24	24.5	24	24.5
2013-08-29	07:21:00	19:20:00	24	23.5	24	23.5	23.5	23.5	23	24.5	25	23.5	23	23	23	23.5	23.5	23.5	23	23	23.5	24	23.5	24
2013-08-29	07:31:00	19:30:00	23.5	23.5	23.5	23.5	23.5	23	22.5	24	24.5	23	23	22.5	23	23	23	23	23	23	23	23.5	23	23.5
2013-08-29	07:41:00	19:40:00	23	23	23.5	23	23	23	22.5	23.5	24	23	22.5	22.5	22.5	23	22.5	23	22.5	22.5	23	23	23	23.5
2013-08-29	07:51:00	19:50:00	23	22.5	23	23	22.5	22.5	22	23.5	24	22.5	22	22	22.5	22.5	22.5	22.5	22.5	22.5	22.5	23	22.5	23
2013-08-29	08:01:00	20:00:00	22.5	22.5	22.5	22.5	22.5	22.5	22	23	23.5	22.5	22	22	22	22.5	22	22	22	22	22.5	22.5	22.5	23
2013-08-29	08:11:00	20:10:00	22.5	22	22.5	22.5	22	22	21.5	22.5	23	22.5	21.5	21.5	22	22	22	22	22	22	22	22.5	22	22.5
2013-08-29	08:21:00	20:20:00	22	22	22	22	22	22	21.5	22.5	23	22	21.5	21.5	21.5	22	21.5	21.5	21.5	21.5	22	22	22	22
2013-08-29	08:31:00	20:30:00	22	21.5	22	22	21.5	21.5	21.5	22	22.5	22	21.5	21.5	21.5	21.5	21.5	21.5	21.5	21.5	21.5	22	22	22
2013-08-29	08:41:00	20:40:00	21.5	21.5	22	22	21.5	21.5	21	22	22.5	21.5	21	21.5	21.5	21.5	21.5	21.5	21.5	21.5	21.5	21.5	21.5	22
2013-08-29	08:51:00	20:50:00	21.5	21.5	21.5	21.5	21.5	21.5	21	22	22.5	21.5	21	21	21	21.5	21	21	21.5	21.5	21.5	21.5	21.5	21.5
2013-08-29	09:01:00	21:00:00	21.5	21	21.5	21.5	21.5	21	21	21.5	22	21.5	21	21	21	21.5	21	21	21	21	21	21.5	21.5	21.5
2013-08-29	09:11:00	21:10:00	21	21	21.5	21.5	21	21	21	21.5	22	21.5	21	21	21	21	21	21	21	21	21	21	21.5	21.5
2013-08-29	09:21:00	21:20:00	21	21	21	21.5	21	21	21	21.5	22	21.5	20.5	21	21	21	21	21	21	21	21	21	21	21
2013-08-29	09:31:00	21:30:00	21	21	21	21	21	21	20.5	21.5	21.5	21	20.5	20.5	20.5	21	20.5	20.5	21	21	21	21	21	21
2013-08-29	09:41:00	21:40:00	21	20.5	21	21	21	21	20.5	21	21.5	21	20.5	20.5	20.5	21	20.5	20.5	20.5	20.5	20.5	21	21	21
2013-08-29	09:51:00	21:50:00	20.5	20.5	21	21	21	20.5	20.5	21	21.5	21	20.5	20.5	20.5	21	20.5	20.5	20.5	20.5	20.5	20.5	21	21
2013-08-29	10:01:00	22:00:00	20.5	20.5	20.5	21	20.5	20.5	20.5	21	21.5	21	20.5	20.5	20.5	20.5	20.5	20.5	20.5	20.5	20.5	20.5	21	21
2013-08-29	10:11:00	22:10:00	20.5	20.5	20.5	21	20.5	20.5	20.5	21	21	21	20	20.5	20.5	20.5	20.5	20.5	20.5	20.5	20.5	20.5	20.5	20.5
2013-08-29	10:21:00	22:20:00	20.5	20.5	20.5	20.5	20.5	20.5	20.5	21	21	21	20	20.5	20	20.5	20	20.5	20.5	20.5	20.5	20.5	20.5	20.5
2013-08-29	10:31:00	22:30:00	20.5	20	20.5	20.5	20.5	20.5	20	21	21	20.5	20	20.5	20	20.5	20	20	20.5	20.5	20.5	20.5	20.5	20.5
2013-08-29	10:41:00	22:40:00	20.5	20	20.5	20.5	20.5	20.5	20	20.5	21	20.5	20	20	20	20.5	20	20	20.5	20.5	20	20.5	20.5	20.5
2013-08-29	10:51:00	22:50:00	20	20	20	20.5	20.5	20	20	20.5	21	20.5	20	20	20	20.5	20	20	20	20	20	20	20.5	20.5
2013-08-29	11:01:00	23:00:00	20	20	20	20.5	20.5	20	20	20.5	20.5	20.5	20	20	20	20.5	20	20	20	20	20	20	20.5	20.5
2013-08-29	11:11:00	23:10:00	20	20	20	20.5	20	20	20	20.5	20.5	20.5	19.5	20	20	20	20	20	20	20	20	20	20	20.5
2013-08-29	11:21:00	23:20:00	20	20	20	20.5	20	20	20	20.5	20.5	20.5	19.5	20	20	20	20	20	20	20	20	20	20	20
2013-08-29	11:31:00	23:30:00	20	19.5	20	20	20	20	20	20.5	20.5	20	19.5	20	19.5	20	19.5	20	20	20	20	20	20	20
2013-08-29	11:41:00	23:40:00	20	19.5	20	20	20	20	19.5	20	20.5	20	19.5	20	19.5	20	19.5	19.5	20	20	20	20	20	20
2013-08-29	11:51:00	23:50:00	20	19.5	20	20	20	20	19.5	20	20.5	20	19.5	19.5	19.5	20	19.5	19.5	20	20	19.5	20	20	20
2013-08-30	12:01:00	1900-01-01	19.5	19.5	20	20	20	20	19.5	20	20.5	20	19.5	19.5	19.5	20	19.5	19.5	20	19.5	19.5	19.5	20	20
2013-08-30	12:11:00	00:10:00	19.5	19.5	19.5	20	20	19.5	19.5	20	20	20	19.5	19.5	19.5	20	19.5	19.5	19.5	19.5	19.5	19.5	20	20
2013-08-30	12:21:00	00:20:00	19.5	19.5	19.5	20	19.5	19.5	19.5	20	20	20	19.5	19.5	19.5	19.5	19.5	19.5	19.5	19.5	19.5	19.5	20	20
2013-08-30	12:31:00	00:30:00	19.5	19.5	19.5	20	19.5	19.5	19.5	20	20	20	19	19.5	19.5	19.5	19.5	19.5	19.5	19.5	19.5	19.5	19.5	19.5
2013-08-30	12:41:00	00:40:00	19.5	19	19.5	19.5	19.5	19.5	19.5	20	20	20	19	19.5	19.5	19.5	19.5	19.5	19.5	19.5	19.5	19.5	19.5	19.5
2013-08-30	12:51:00	00:50:00	19.5	19	19.5	19.5	19.5	19.5	19.5	20	20	19.5	19	19.5	19	19.5	19	19	19.5	19.5	19.5	19.5	19.5	19.5
2013-08-30	01:01:00	01:00:00	19.5	19	19.5	19.5	19.5	19.5	19	19.5	20	19.5	19	19.5	19	19.5	19	19	19.5	19.5	19.5	19.5	19.5	19.5
2013-08-30	01:11:00	01:10:00	19.5	19	19.5	19.5	19.5	19.5	19	19.5	20	19.5	19	19.5	19	19.5	19	19	19.5	19.5	19	19.5	19.5	19.5
2013-08-30	01:21:00	01:20:00	19	19	19.5	19.5	19.5	19.5	19	19.5	20	19.5	19	19	19	19.5	19	19	19.5	19.5	19	19	19.5	19.5
2013-08-30	01:31:00	01:30:00	19	19	19.5	19.5	19.5	19.5	19	19.5	19.5	19.5	19	19	19	19.5	19	19	19	19	19	19	19.5	19.5
2013-08-30	01:41:00	01:40:00	19	19	19	19.5	19.5	19	19	19.5	19.5	19.5	19	19	19	19.5	19	19	19	19	19	19	19.5	19.5
2013-08-30	01:51:00	01:50:00	19	19	19	19.5	19.5	19	19	19.5	19.5	19.5	19	19	19	19	19	19	19	19	19	19	19.5	19.5
2013-08-30	02:01:00	02:00:00	19	19	19	19.5	19	19	19	19.5	19.5	19.5	19	19	19	19	19	19	19	19	19	19	19	19
2013-08-30	02:11:00	02:10:00	19	19	19	19.5	19	19	19	19.5	19.5	19.5	18.5	19	19	19	19	19	19	19	19	19	19	19
2013-08-30	02:21:00	02:20:00	19	19	19	19	19	19	19	19.5	19.5	19.5	18.5	19	19	19	19	19	19	19	19	19	19	19
2013-08-30	02:31:00	02:30:00	19	18.5	19	19	19	19	19	19.5	19.5	19	18.5	19	18.5	19	19	19	19	19	19	19	19	19
2013-08-30	02:41:00	02:40:00	19	18.5	19	19	19	19	19	19	19.5	19	18.5	19	18.5	19	18.5	18.5	19	19	18.5	19	19	19
2013-08-30	02:51:00	02:50:00	18.5	18.5	19	19	19	19	18.5	19	19.5	19	18.5	18.5	18.5	19	18.5	18.5	19	19	18.5	18.5	19	19
2013-08-30	03:01:00	03:00:00	18.5	18.5	18.5	19	19	19	18.5	19	19	19	18.5	18.5	18.5	19	18.5	18.5	19	19	18.5	18.5	19	19
2013-08-30	03:11:00	03:10:00	18.5	18.5	18.5	19	18.5	18.5	18.5	19	19	19	18.5	18.5	18.5	18.5	18.5	18.5	18.5	18.5	18.5	18.5	18.5	19
2013-08-30	03:21:00	03:20:00	18.5	18.5	18.5	19	18.5	18.5	18.5	19	19	19	18	18.5	18.5	18.5	18.5	18.5	18.5	18.5	18.5	18.5	18.5	18.5
2013-08-30	03:31:00	03:30:00	18.5	18	18.5	18.5	18.5	18.5	18.5	19	19	19	18	18.5	18.5	18.5	18.5	18.5	18.5	18.5	18.5	18.5	18.5	18.5
2013-08-30	03:41:00	03:40:00	18.5	18	18.5	18.5	18.5	18.5	18.5	18.5	19	18.5	18	18.5	18.5	18.5	18.5	18.5	18.5	18.5	18.5	18.5	18.5	18.5
2013-08-30	03:51:00	03:50:00	18.5	18	18.5	18.5	18.5	18.5	18	18.5	19	18.5	18	18.5	18	18.5	18	18	18.5	18.5	18	18.5	18.5	18.5
2013-08-30	04:01:00	04:00:00	18	18	18.5	18.5	18.5	18.5	18	18.5	19	18.5	18	18.5	18	18.5	18	18	18.5	18.5	18	18	18.5	18.5
2013-08-30	04:11:00	04:10:00	18	18	18.5	18.5	18.5	18.5	18	18.5	18.5	18.5	18	18	18	18.5	18	18	18.5	18.5	18	18	18.5	18.5
2013-08-30	04:21:00	04:20:00	18	18	18	18.5	18.5	18	18	18.5	18.5	18.5	18	18	18	18.5	18	18	18	18	18	18	18.5	18.5
2013-08-30	04:31:00	04:30:00	18	18	18	18.5	18	18	18	18.5	18.5	18.5	18	18	18	18.5	18	18	18	18	18	18	18	18.5
2013-08-30	04:41:00	04:40:00	18	18	18	18.5	18	18	18	18.5	18.5	18.5	18	18	18	18	18	18	18	18	18	18	18	18
2013-08-30	04:51:00	04:50:00	18	17.5	18	18	18	18	18	18.5	18.5	18.5	17.5	18	18	18	18	18	18	18	18	18	18	18
2013-08-30	05:01:00	05:00:00	18	17.5	18	18	18	18	18	18.5	18.5	18	17.5	18	18	18	18	18	18	18	18	18	18	18
2013-08-30	05:11:00	05:10:00	18	17.5	18	18	18	18	18	18	18.5	18	17.5	18	17.5	18	17.5	17.5	18	18	18	18	18	18
2013-08-30	05:21:00	05:20:00	18	17.5	18	18	18	18	17.5	18	18.5	18	17.5	18	17.5	18	17.5	17.5	18	18	17.5	18	18	18
2013-08-30	05:31:00	05:30:00	17.5	17.5	18	18	18	18	17.5	18	18	18	17.5	18	17.5	18	17.5	17.5	18	18	17.5	17.5	18	18
2013-08-30	05:41:00	05:40:00	17.5	17.5	18	18	18	18	17.5	18	18	18	17.5	17.5	17.5	18	17.5	17.5	18	18	17.5	17.5	18	18
2013-08-30	05:51:00	05:50:00	17.5	17.5	17.5	18	18	18	17.5	18	18	18	17.5	17.5	17.5	18	17.5	17.5	18	18	17.5	17.5	18	18
2013-08-30	06:01:00	06:00:00	17.5	17.5	17.5	18	18	18	17.5	18	18	18	17.5	17.5	17.5	18	17.5	17.5	17.5	17.5	17.5	17.5	18	18
2013-08-30	06:11:00	06:10:00	17.5	17.5	17.5	18	18	18	17.5	18	18	18	17.5	17.5	17.5	18	17.5	17.5	17.5	17.5	17.5	17.5	17.5	18
2013-08-30	06:21:00	06:20:00	17.5	17.5	17.5	18	18	17.5	17.5	18	18	18	17.5	17.5	17.5	18	17.5	17.5	17.5	17.5	17.5	17.5	17.5	18
2013-08-30	06:31:00	06:30:00	17.5	17.5	17.5	18	17.5	17.5	17.5	18	18	18	17.5	17.5	17.5	18	17.5	17.5	17.5	17.5	17.5	17.5	17.5	17.5
2013-08-30	06:41:00	06:40:00	17.5	17.5	17.5	18	17.5	17.5	17.5	18	18	18	17.5	17.5	17.5	18	17.5	17.5	17.5	17.5	17.5	17.5	17.5	17.5
2013-08-30	06:51:00	06:50:00	17.5	17.5	17.5	18	17.5	17.5	17.5	18	18	18	17.5	17.5	17.5	18	17.5	17.5	17.5	17.5	17.5	17.5	17.5	17.5
2013-08-30	07:01:00	07:00:00	17.5	17.5	17.5	18	18	17.5	17.5	18	18	18	17.5	17.5	17.5	18	17.5	17.5	17.5	17.5	17.5	17.5	17.5	17.5
[truncated: 58 more rows]

## Sheet: Spiral x Opacity Field Data
Block	Tree	Spiral	Opacity	Tree	ht1	d1	ht2	d2	h3	d3	rhg	rdg
1	1	c	c	348	70	8.5	75	10.2	77	12.5	0.1	0.470588
1	2	r	b	522	74	8.1	75	9.3	76	10.4	0.027027	0.283951
1	3	s	g	40	55	6.5	57	8.2	58	11	0.0545455	0.692308
1	4	s	c	454	49	5.4	52	7.9	52	12.3	0.0612245	1.27778
1	5	c	c	503	37	8.9	39	10.3	39	14	0.0540541	0.573034
1	6	c	b	530	48	9.5	49	10.2	53	12.5	0.104167	0.315789
1	7	c	b	378	68	6	68	7.7	69	10	0.0147059	0.666667
1	8	s	b	397	47	7.4	48	8.4	.	11	.	0.486486
1	9	c	c	74	76	7.7	76	9	77.5	11.1	0.0197368	0.441558
1	10	s	g	525	61	8.6	62.5	10.2	66	16.5	0.0819672	0.918605
1	11	s	g	146	60	10	60.5	12.1	63	13.6	0.05	0.36
1	12	r	c	191	56	10	58	10.4	59	12.7	0.0535714	0.27
1	13	c	b	412	49	8.4	50	10.8	53	13.2	0.0816327	0.571429
1	14	s	b	438	62	7.8	65	8.9	69	13	0.112903	0.666667
1	15	r	b	156	70	7	71	10	71	12	0.0142857	0.714286
1	16	r	b	22	66	10	68	11.5	69	13	0.0454545	0.3
1	17	s	g	234	50	10.1	51.5	12	52	12.2	0.04	0.207921
1	18	s	c	37	68	8.1	70	9.5	71	10.8	0.0441176	0.333333
1	19	c	g	26	60	9.8	62.5	11.3	68	14.5	0.133333	0.479592
1	20	r	g	174	71	8.8	76	11.5	79	15.4	0.112676	0.75
1	21	s	g	481	64	10.3	66	11.1	68	14.5	0.0625	0.407767
1	22	s	b	21	70	9	73	10.3	75	12.7	0.0714286	0.411111
1	23	s	c	384	72	8.7	74	10.5	74.5	14	0.0347222	0.609195
1	24	r	g	488	68	8.1	69	9.5	71	14	0.0441176	0.728395
1	25	c	g	141	76	10	78.5	13	82	17.5	0.0789474	0.75
1	26	s	b	410	58	9.5	62	12	63	12.3	0.0862069	0.294737
1	27	r	b	62	61	12	67	13	68	13.3	0.114754	0.108333
1	28	r	c	14	41	8.6	44.5	9.4	46	14.4	0.121951	0.674419
1	29	r	g	224	76	8.9	78.5	10.7	79	15	0.0394737	0.685393
1	30	r	c	41	63	9.5	66.5	11	69.5	15.2	0.103175	0.6
1	31	r	b	197	75	7.5	77	10.5	78	13	0.04	0.733333
1	32	c	c	16	66	8.5	69	10.4	69	13.4	0.0454545	0.576471
1	33	s	c	217	61	10.5	64	12	66	14.2	0.0819672	0.352381
1	34	s	c	379	52	8.7	54	9	53	11.1	0.0192308	0.275862
1	35	c	g	153	64	10	69.5	12.8	70	13	0.09375	0.3
1	36	c	g	19	59	9.4	62	10.2	63	11.6	0.0677966	0.234043
1	37	c	g	269	65	10.5	68.5	13	70	15.9	0.0769231	0.514286
1	38	r	g	464	54	9.5	55	11.5	56	13.5	0.037037	0.421053
1	39	c	b	316	54	10.5	50	12.8	51	12.9	-0.0555556	0.228571
1	40	s	b	97	69	6.7	70	8.8	71	11.8	0.0289855	0.761194
1	41	c	c	347	65	9	65	10	65	12.5	0	0.388889
1	42	r	c	260	59	8.9	61	9.3	61	13.6	0.0338983	0.52809
1	43	r	c	59	64	8.6	68	11.3	70	15	0.09375	0.744186
1	44	r	g	149	54	9.7	56	11	58	12.8	0.0740741	0.319588
1	45	s	b	387	44	9.1	46.5	10.8	50	11.6	0.136364	0.274725
1	46	s	c	27	70	9	71	11.2	71	12.2	0.0142857	0.355556
1	47	c	b	86	50	8.4	52	10	52	12.2	0.04	0.452381
1	48	r	b	354	54	8	56	9.6	56	10	0.037037	0.25
1	49	r	g	99	69	8.5	71.5	11	72	11.9	0.0434783	0.4
1	50	r	c	88	59	8.5	60.5	9	63	12.9	0.0677966	0.517647
1	51	c	c	474	58	8.9	61	9.9	63	14.4	0.0862069	0.617978
1	52	c	b	276	63	8.5	64.5	10	66	13.9	0.047619	0.635294
1	53	s	g	203	50	11.6	53	12.2	53	16	0.06	0.37931
1	54	c	g	479	67	8.4	68.5	13	69	13.4	0.0298507	0.595238
2	1	s	g	205	61	10	62	13.1	63	16	0.0327869	0.6
2	2	r	g	181	58	9	58.5	11	59	11.5	0.0172414	0.277778
2	3	c	b	182	63	8.5	63.5	9.7	63.5	10.5	0.00793651	0.235294
2	4	s	g	245	56	9.5	56.5	10	56.5	11.2	0.00892857	0.178947
2	5	s	g	538	72	9.7	72	11.5	74	14.4	0.0277778	0.484536
2	6	c	g	349	66	9.5	66.5	9.7	69	10.1	0.0454545	0.0631579
2	7	s	c	300	63	9.6	64	11.9	64	15.5	0.015873	0.614583
2	8	r	c	428	71	11	70	10.5	70	10.6	-0.0140845	-0.0363636
2	9	c	g	487	82	9.5	83	10.4	84	12.5	0.0243902	0.315789
2	10	r	b	401	64	7.9	65	8.2	65	10	0.015625	0.265823
2	11	s	b	183	73	7.5	75.5	11	77	13	0.0547945	0.733333
2	12	c	c	425	51	8.4	52	10	52	10.1	0.0196078	0.202381
2	13	r	g	231	58	10	60.5	12.1	62	14.5	0.0689655	0.45
2	14	s	c	536	66	8.8	66.5	10.2	66.5	10.3	0.00757576	0.170455
2	15	s	g	295	64	10.2	66	11.5	66	12.3	0.03125	0.205882
2	16	s	b	132	73	9.5	74	11.5	74	12	0.0136986	0.263158
2	17	c	c	135	55	7.3	56	9.2	56	11	0.0181818	0.506849
2	18	r	g	345	63	8.4	64	10.2	64	11.1	0.015873	0.321429
2	19	c	g	313	67	8.8	68	12.1	73	14.9	0.0895522	0.693182
2	20	c	b	125	53	7.8	53	8.4	55	10.2	0.0377358	0.307692
2	21	c	b	116	64	6.5	67	9.1	67	11.9	0.046875	0.830769
2	22	c	b	332	69	8.5	69	11.4	69.5	11.6	0.00724638	0.364706
2	23	s	g	446	64	7.5	65	9.5	66	9.8	0.03125	0.306667
2	24	s	b	420	67	8.5	69	11	70	12.6	0.0447761	0.482353
2	25	c	g	405	56	9	58.5	11	59	12.6	0.0535714	0.4
2	26	s	c	167	71	8.4	72.5	10	73	10.2	0.028169	0.214286
2	27	r	c	369	72	8.2	74	10.5	74	11.5	0.0277778	0.402439
2	28	r	c	15	63	9.5	64	10.7	64	11.9	0.015873	0.252632
2	29	r	g	526	67	9.5	73	10.4	73	11.6	0.0895522	0.221053
2	30	c	g	494	68	8.5	71	10.3	72	10.6	0.0588235	0.247059
2	31	r	g	77	75	9	77	10.5	77	10.6	0.0266667	0.177778
2	32	r	g	9	71	9	72	11	72	11.1	0.0140845	0.233333
2	33	s	b	259	72	9	73	11	73	11.2	0.0138889	0.244444
2	34	s	c	298	71	10.1	63	11.5	63	11.6	-0.112676	0.148515
2	35	s	b	188	57	9.9	60	10.4	61	12.5	0.0701754	0.262626
2	36	c	c	126	72	9.5	73.5	11	73.5	11.1	0.0208333	0.168421
2	37	r	b	303	66	9.9	69	10.4	69	10.8	0.0454545	0.0909091
2	38	c	b	162	70	9	70.5	10	71	12.5	0.0142857	0.388889
2	39	r	c	240	59	9.9	63.5	11	63.5	12.7	0.0762712	0.282828
2	40	r	b	155	63	8	66	9.7	66	12.7	0.047619	0.5875
2	41	r	c	492	71	7.4	72	6.5	72	9	0.0140845	0.216216
2	42	c	b	194	57	10	59	11.5	57	13	0	0.3
2	43	s	b	52	64	9.2	66	10.5	66	11.5	0.03125	0.25
2	44	c	c	299	69	9.5	70	12	70	12.6	0.0144928	0.326316
2	45	r	c	90	68	8.9	71.5	9.2	72	14.2	0.0588235	0.595506
2	46	s	c	95	58	8.5	60	9	62	11.2	0.0689655	0.317647
2	47	r	b	445	66	9.8	69.5	9	71	11.3	0.0757576	0.153061
2	48	r	b	278	65	6.8	68	8.2	68	11	0.0461538	0.617647
2	49	r	b	39	64	9.5	65.5	10.5	66	11	0.03125	0.157895
2	50	s	g	227	71	9.4	73	11	73	12	0.028169	0.276596
2	51	c	g	258	69	9	72	10.1	72	11	0.0434783	0.222222
2	52	s	c	131	55	9.5	52	11	.	11.1	.	0.168421
2	53	c	c	107	71	9.5	68	11.2	72	11.8	0.0140845	0.242105
2	54	c	c	476	52	11	55	12.7	57	14.5	0.0961538	0.318182
3	1	s	g	215	72	9.4	73	10.5	73	10.9	0.0138889	0.159574
3	2	c	g	120	64	8.8	67	9.9	68	10.3	0.0625	0.170455
3	3	c	g	485	61	8.8	62.5	10.5	63	10.7	0.0327869	0.215909
3	4	r	b	437	64	8	58	10	58	11.2	-0.09375	0.4
3	5	c	c	367	66	8.8	71	11.4	71	13	0.0757576	0.477273
3	6	s	b	441	61	8.5	62	10.6	65	13.6	0.0655738	0.6
3	7	r	g	419	62	8	.	.	.	.	.	.
3	8	s	b	144	71	10	72	11.4	72	12.7	0.0140845	0.27
3	9	r	g	350	52	9.4	55	11.6	56	12	0.0769231	0.276596
3	10	s	c	82	61	9.6	66	12.3	69	14.3	0.131148	0.489583
3	11	r	b	459	58	8	61	10.1	63	12	0.0862069	0.5
3	12	c	g	73	67	8.5	68.5	9.6	69	11.5	0.0298507	0.352941
3	13	s	b	490	67	7.4	68	11	68	12.5	0.0149254	0.689189
3	14	r	c	257	72	9	72.5	11.3	72.5	12.6	0.00694444	0.4
3	15	r	c	69	65	8	63	9.8	65	10.6	0	0.325
3	16	r	c	89	69	9	71	12	75	13	0.0869565	0.444444
3	17	c	g	351	68	8.2	70	10.8	73	12.1	0.0735294	0.47561
3	18	r	g	292	60	11	61.5	12.9	63	13.5	0.05	0.227273
3	19	c	c	380	67	10.1	70	12.3	70	12.5	0.0447761	0.237624
3	20	c	b	60	61	6	61	9.1	62	10.2	0.0163934	0.7
3	21	c	g	285	76	8	76.5	9.8	81	11.1	0.0657895	0.3875
3	22	s	g	187	71	9	72	11.5	73	16.5	0.028169	0.833333
3	23	c	b	133	73	8.3	73	10.5	76	10.6	0.0410959	0.277108
3	24	s	c	392	55	8.9	.	10	55	11.6	0	0.303371
3	25	c	c	326	68	9.9	70	12	71	12.2	0.0441176	0.232323
3	26	s	g	365	65	8	65	10	66	10.5	0.0153846	0.3125
3	27	s	g	264	62	8.5	58	11	59	11	-0.0483871	0.294118
3	28	r	c	497	51	10.3	55	11.9	55	12.5	0.0784314	0.213592
3	29	c	c	315	70	10.6	71	11.8	71	11.8	0.0142857	0.113208
3	30	s	b	206	66	8	67	11.5	69	14	0.0454545	0.75
3	31	s	c	193	78	9.5	79.5	12	80	13.5	0.025641	0.421053
3	32	s	b	189	64	8.5	64.5	10.5	67	11.2	0.046875	0.317647
3	33	c	b	440	54	6.5	56	9	60	10	0.111111	0.538462
3	34	r	b	284	64	9.7	66	10.2	67	11.5	0.046875	0.185567
3	35	c	c	422	60	10	62	12	62	12.2	0.0333333	0.22
3	36	s	c	372	64	8	66	9.5	66	9.8	0.03125	0.225
3	37	r	b	93	47	8	48	9.2	50	10.2	0.0638298	0.275
3	38	r	g	75	74	9.9	74	10.8	75	12.6	0.0135135	0.272727
3	39	s	g	413	73	9.3	73	11	73	12	0	0.290323
3	40	c	c	322	56	7.2	.	7.4	.	.	.	.
3	41	s	c	475	66	7.4	67	8.5	67	8.6	0.0151515	0.162162
3	42	r	b	159	63	8	65	9.8	66	9.9	0.047619	0.2375
3	43	r	g	306	48	8	45	9.7	48	10.2	0	0.275
3	44	r	g	57	73	9.4	75	11	77	12.6	0.0547945	0.340426
3	45	c	b	505	45	8.4	45	9.6	46	9.8	0.0222222	0.166667
3	46	c	b	67	73	8.5	73.5	10	73.5	10.2	0.00684932	0.2
3	47	r	c	273	53	8.4	52	9.4	53	9.5	0	0.130952
3	48	s	g	512	70	8	72	10.7	73	11.5	0.0428571	0.4375
3	49	s	b	10	63	7.2	61	8.5	65	9	0.031746	0.25
3	50	s	c	537	73	9.6	73	10.3	76	12	0.0410959	0.25
3	51	c	g	366	56	8.7	58	9.5	60	10.2	0.0714286	0.172414
3	52	r	c	56	67	9.4	63	10	64	10.4	-0.0447761	0.106383
3	53	c	b	338	74	8.1	74	10	74	10.4	0	0.283951
3	54	r	b	483	74	9.5	70	11	73	12	-0.0135135	0.263158

## Sheet: JUMA Container Field Data
Rack	Tree	Block	Cont	Date	Spp	h1	d1	h2	d2	h3	d3	rhg	rdg
3	1	1	Poly	June	Juma	62	9.5	67	12.8	67	13.8	0.0806452	0.452632
4	2	1	Sams	June	Juma	78	9.5	79	10.5	81	11.2	0.0384615	0.178947
2	3	1	Coke	June	Juma	72	9.5	74	11.5	73	12	0.0138889	0.263158
4	4	1	Sams	June	Juma	73	10	75	11.6	74	13	0.0136986	0.3
8	5	1	Deepot	June	Juma	72	8	76	9	73	10.5	0.0138889	0.3125
2	6	1	Coke	June	Juma	72	8.5	72	10.6	73	12.6	0.0138889	0.482353
3	7	1	Poly	June	Juma	62	9.8	67	10.9	68	12.9	0.0967742	0.316327
2	8	1	Coke	June	Juma	36	5.9	36.5	6	39	7.8	0.0833333	0.322034
3	9	1	Poly	June	Juma	52	6	54	6.5	57.5	7.5	0.105769	0.25
2	10	1	Coke	June	Juma	68	10.6	74	12	75	12.8	0.102941	0.207547
3	11	1	Poly	June	Juma	60	9.9	60.5	10.1	65	13.6	0.0833333	0.373737
3	12	1	Poly	June	Juma	74	10.7	74	11	74	12.2	0	0.140187
4	13	1	Sams	June	Juma	57	12.6	59	16	62	18.5	0.0877193	0.468254
4	14	1	Sams	June	Juma	75	13.3	77	15.6	79	17.4	0.0533333	0.308271
8	15	1	Deepot	June	Juma	66	9.4	69	12.5	71	13.7	0.0757576	0.457447
3	16	1	Poly	June	Juma	52	7.5	52	7.7	52	8.7	0	0.16
4	17	1	Sams	June	Juma	69	8	72	9.1	73	12	0.057971	0.5
8	18	1	Deepot	June	Juma	74	8.5	76	9.2	76	10	0.027027	0.176471
8	19	1	Deepot	June	Juma	70	9.5	70.5	9.6	71	10.4	0.0142857	0.0947368
8	20	1	Deepot	June	Juma	75	13	81	13.5	81	17	0.08	0.307692
2	21	1	Coke	June	Juma	63	8	65	8.9	67	9.6	0.0634921	0.2
2	22	1	Coke	June	Juma	61	9.3	64	12	65	15	0.0655738	0.612903
4	23	1	Sams	June	Juma	59	13.7	62	14.2	64	16.2	0.0847458	0.182482
8	25	1	Deepot	June	Juma	67	12.7	81	13.5	82	14.2	0.223881	0.11811
8	26	1	Deepot	June	Juma	72	11.8	73.5	12.5	75	13	0.0416667	0.101695
3	27	1	Poly	June	Juma	57	13.7	60	14.3	62	14.8	0.0877193	0.080292
2	28	1	Coke	June	Juma	67	10.6	70	11	73	12.3	0.0895522	0.160377
11	29	2	Deepot	June	Juma	63	9.2	63.5	9.6	64	10.5	0.015873	0.141304
11	30	2	Deepot	June	Juma	62	12	64	12.3	68	13.5	0.0967742	0.125
9	31	2	Sams	June	Juma	69	12	72.5	12.7	76	13.5	0.101449	0.125
11	32	2	Deepot	June	Juma	52	8.6	53	8.9	54	11	0.0384615	0.27907
10	33	2	Poly	June	Juma	80	12	84	12.4	84	14.2	0.05	0.183333
10	34	2	Poly	June	Juma	78	11.2	82	12.5	87	13.5	0.115385	0.205357
14	35	2	Coke	June	Juma	52	7.5	59	8.2	59	8.8	0.134615	0.173333
11	37	2	Deepot	June	Juma	66	10.5	69	10.7	70	12.5	0.0606061	0.190476
11	38	2	Deepot	June	Juma	55	8.5	55	9.1	55	10	0	0.176471
10	40	2	Poly	June	Juma	69	9.5	73	9.7	74	10.5	0.0724638	0.105263
14	41	2	Coke	June	Juma	40	8.5	40	9.2	42	10.3	0.05	0.211765
9	42	2	Sams	June	Juma	68	12.5	68	13.7	69	14.5	0.0147059	0.16
11	43	2	Deepot	June	Juma	70	13.5	71	14.5	72	15.4	0.0285714	0.140741
9	44	2	Sams	June	Juma	66	10.3	68	11.5	69	12	0.0454545	0.165049
14	45	2	Coke	June	Juma	56	9	57	9.5	59	10.2	0.0535714	0.133333
10	46	2	Poly	June	Juma	77	11	80	11.3	80	11.9	0.038961	0.0818182
14	47	2	Coke	June	Juma	30	10.7	42	12	44	13.7	0.466667	0.280374
9	49	2	Sams	June	Juma	62	9	63	11.5	66	12.3	0.0645161	0.366667
10	50	2	Poly	June	Juma	79	10	81	10.3	86	11.2	0.0886076	0.12
10	52	2	Poly	June	Juma	72	12.2	75	12.7	75	13.5	0.0416667	0.106557
14	53	2	Coke	June	Juma	33	9.5	46	10.6	46	11.9	0.393939	0.252632
9	54	2	Sams	June	Juma	66	9.5	69	11	68	12.1	0.030303	0.273684
14	55	2	Coke	June	Juma	62	12.2	64	14	65	16.2	0.0483871	0.327869
23	57	3	Deepot	June	Juma	74	12.9	75	13.7	79	15	0.0675676	0.162791
19	58	3	Sams	June	Juma	76	12.6	80	12.9	81	14.2	0.0657895	0.126984
23	60	3	Deepot	June	Juma	54	7.8	58	8.8	59	9.3	0.0925926	0.192308
22	61	3	Coke	June	Juma	55	10.4	53	12	58	13.4	0.0545455	0.288462
23	62	3	Deepot	June	Juma	66	10.5	71	11.5	71	14	0.0757576	0.333333
19	63	3	Sams	June	Juma	55	8.5	60	9	61	10.3	0.109091	0.211765
23	64	3	Deepot	June	Juma	56	11	64	12	65	13	0.160714	0.181818
22	65	3	Coke	June	Juma	63	8.2	67	8.9	68	9.5	0.0793651	0.158537
23	66	3	Deepot	June	Juma	69	11.7	73	14	75	15.8	0.0869565	0.350427
19	67	3	Sams	June	Juma	74	9.8	80	11.5	81	12.7	0.0945946	0.295918
22	68	3	Coke	June	Juma	58	8.5	63	10	63	10.5	0.0862069	0.235294
21	69	3	Poly	June	Juma	74	13.5	80	14	83	15.2	0.121622	0.125926
21	70	3	Poly	June	Juma	57	9.5	59	9.8	60	11.5	0.0526316	0.210526
21	71	3	Poly	June	Juma	69	10.8	73	12	78	13.7	0.130435	0.268519
22	72	3	Coke	June	Juma	63	7.4	67	8.3	67	9.1	0.0634921	0.22973
22	73	3	Coke	June	Juma	67	7.6	70.5	8.9	70	9.7	0.0447761	0.276316
22	74	3	Coke	June	Juma	64	9.2	68	10	72	10.9	0.125	0.184783
21	75	3	Poly	June	Juma	56	9	59	9	60	10	0.0714286	0.111111
19	76	3	Sams	June	Juma	85	13.6	91	14.5	93	17	0.0941176	0.25
23	77	3	Deepot	June	Juma	66	9.6	67	11.2	70	13	0.0606061	0.354167
21	78	3	Poly	June	Juma	64	9.9	67	10.5	69	11.5	0.078125	0.161616
21	79	3	Poly	June	Juma	70	12.7	74	13	76	15.4	0.0857143	0.212598
19	80	3	Sams	June	Juma	66	9.6	72	12	73	13	0.106061	0.354167
19	81	3	Sams	June	Juma	36	4.7	42	6.4	42	7	0.166667	0.489362
19	82	3	Sams	June	Juma	65	7	69	8.5	71	10	0.0923077	0.428571
23	83	3	Deepot	June	Juma	55	7.4	60	9	60	12.2	0.0909091	0.648649
22	84	3	Coke	June	Juma	51	9	55	12.6	59	15	0.156863	0.666667
26	86	4	Sams	June	Juma	53	6.5	55	7.9	57	8.2	0.0754717	0.261538
32	87	4	Coke	June	Juma	57	9	63	10.5	65	11.8	0.140351	0.311111
28	88	4	Deepot	June	Juma	58	8.4	62	10.3	62	11.7	0.0689655	0.392857
26	89	4	Sams	June	Juma	77	8.5	79	9.5	82	10.7	0.0649351	0.258824
32	90	4	Coke	June	Juma	55	8.4	61	9.2	62	12.3	0.127273	0.464286
32	91	4	Coke	June	Juma	53	6.1	56	11	65	11.5	0.226415	0.885246
26	92	4	Sams	June	Juma	62	10.5	65	12.3	67	14.3	0.0806452	0.361905
31	94	4	Poly	June	Juma	68	12	74	13.2	76	14	0.117647	0.166667
28	95	4	Deepot	June	Juma	72	10.9	76	11.5	76	11.8	0.0555556	0.0825688
31	96	4	Poly	June	Juma	69	9.1	76	9.2	76	10.8	0.101449	0.186813
31	97	4	Poly	June	Juma	62	10.1	63	10.1	63	12.3	0.016129	0.217822
32	98	4	Coke	June	Juma	61	10	65	11.2	66	12.4	0.0819672	0.24
32	99	4	Coke	June	Juma	57	6.1	58	7.2	60	8.8	0.0526316	0.442623
31	100	4	Poly	June	Juma	67	10.5	72	11.6	72	12.2	0.0746269	0.161905
26	101	4	Sams	June	Juma	70	9.1	73	10	74	10.7	0.0571429	0.175824
28	102	4	Deepot	June	Juma	73	9.4	76	11	76	12.2	0.0410959	0.297872
28	103	4	Deepot	June	Juma	64	9.8	66	11	66	11.5	0.03125	0.173469
31	104	4	Poly	June	Juma	68	8.7	73	9.2	73	12	0.0735294	0.37931
26	105	4	Sams	June	Juma	70	8.7	73	10.2	74	10.9	0.0571429	0.252874
26	106	4	Sams	June	Juma	54	9.5	59	11	59	12.3	0.0925926	0.294737
28	107	4	Deepot	June	Juma	67	7	69	8.2	70	9	0.0447761	0.285714
32	108	4	Coke	June	Juma	71	10.7	75	11.4	77	12.5	0.084507	0.168224
26	109	4	Sams	June	Juma	60	8.3	62	9.2	63	11	0.05	0.325301
28	110	4	Deepot	June	Juma	67	7.8	69	8.6	69	11.5	0.0298507	0.474359
28	111	4	Deepot	June	Juma	70	9.5	72	11	72	17	0.0285714	0.789474
31	112	4	Poly	June	Juma	65	12.9	66	13.4	67	14	0.0307692	0.0852713
36	113	5	Deepot	June	Juma	62	11	64	12	65	13	0.0483871	0.181818
36	114	5	Deepot	June	Juma	59	9	63	10.2	63	12	0.0677966	0.333333
38	115	5	Sams	June	Juma	65	10.9	68	11.8	71	14	0.0923077	0.284404
38	116	5	Sams	June	Juma	69	10.9	73	11.5	75	12.3	0.0869565	0.12844
38	117	5	Sams	June	Juma	63	9.7	64	10.4	65	11	0.031746	0.134021
35	118	5	Coke	June	Juma	59	8	61	8.8	62	9.4	0.0508475	0.175
38	119	5	Sams	June	Juma	63	10.2	65	11.5	66	12.7	0.047619	0.245098
39	121	5	Poly	June	Juma	36	4	38	5.6	38	6.4	0.0555556	0.6
36	122	5	Deepot	June	Juma	69	9.4	70	10.1	71	10.9	0.0289855	0.159574
36	123	5	Deepot	June	Juma	63	8.6	65	9.1	65	10.3	0.031746	0.197674
36	124	5	Deepot	June	Juma	66	10.5	70	11	70	13	0.0606061	0.238095
36	126	5	Deepot	June	Juma	52	5.9	54	6.7	55	7.3	0.0576923	0.237288
39	127	5	Poly	June	Juma	73	8.7	74	9.2	75	10.3	0.0273973	0.183908
35	128	5	Coke	June	Juma	66	11.6	70	13	75	14.2	0.136364	0.224138
38	129	5	Sams	June	Juma	57	8	58	8.6	58	10	0.0175439	0.25
39	131	5	Poly	June	Juma	59	14	63	14.7	63	16.2	0.0677966	0.157143
39	132	5	Poly	June	Juma	41	6.3	43	6.9	43	8.3	0.0487805	0.31746
35	133	5	Coke	June	Juma	73	12	79	13.4	79	14.2	0.0821918	0.183333
39	134	5	Poly	June	Juma	56	9.2	58	9.8	59	10.7	0.0535714	0.163043
35	135	5	Coke	June	Juma	61	11	64	12.5	65	13.7	0.0655738	0.245455
39	137	5	Poly	June	Juma	70	10.3	71	11	70	12	0	0.165049
36	139	5	Deepot	June	Juma	67	10.5	70	11.4	70	12	0.0447761	0.142857
38	140	5	Sams	June	Juma	63	6.2	64	7.4	67	8	0.0634921	0.290323

## Sheet: PIEL Container Field Data
Rack	Tree	Block	Cont	Date	Spp	h1	d1	h2	d2	h3	d3	rhg	rdg
6	1	1	Sams	June	Piel	50	7.9	51	9	50	11	0	0.392405
1	3	1	Deepot	June	Piel	45	8.5	47	9.5	48	8.8	0.0666667	0.0352941
7	4	1	Poly	June	Piel	55	8.2	56	9.3	57	9.5	0.0363636	0.158537
5	5	1	Coke	June	Piel	63	7.8	64	8.7	64	8.9	0.015873	0.141026
7	6	1	Poly	June	Piel	55	6	56.5	7.5	56.5	7.5	0.0272727	0.25
1	7	1	Deepot	June	Piel	57	7.8	58.5	9.5	59	9.5	0.0350877	0.217949
6	8	1	Sams	June	Piel	52	7.8	53.5	8	54	8.2	0.0384615	0.0512821
7	9	1	Poly	June	Piel	59	7.5	59.5	9.7	59.5	9.8	0.00847458	0.306667
1	10	1	Deepot	June	Piel	64	6.7	64.5	9	65	9.2	0.015625	0.373134
1	11	1	Deepot	June	Piel	44	7.9	45.5	8.5	46	8.6	0.0454545	0.0886076
6	12	1	Sams	June	Piel	57	8.6	58.5	9.3	59	9.6	0.0350877	0.116279
7	13	1	Poly	June	Piel	42	14.1	43	14.3	43	14.5	0.0238095	0.0283688
1	14	1	Deepot	June	Piel	48	7	49	9.4	49	9.5	0.0208333	0.357143
6	15	1	Sams	June	Piel	44	7.8	44.5	8.5	45	8.9	0.0227273	0.141026
1	16	1	Deepot	June	Piel	56	7.5	57	9	58	9.2	0.0357143	0.226667
7	17	1	Poly	June	Piel	48	11.2	49	12.7	51	12.8	0.0625	0.142857
5	18	1	Coke	June	Piel	45	7.2	46.5	8.8	50	9.2	0.111111	0.277778
6	19	1	Sams	June	Piel	57	9.1	58	12.7	59	12.9	0.0350877	0.417582
6	20	1	Sams	June	Piel	64	7.9	65	9.5	67	9.8	0.046875	0.240506
6	21	1	Sams	June	Piel	47	8	49	9.9	50	10.2	0.0638298	0.275
5	22	1	Coke	June	Piel	55	7.3	56	9	56	9.2	0.0181818	0.260274
5	23	1	Coke	June	Piel	58	8	60	10	62	10.3	0.0689655	0.2875
7	24	1	Poly	June	Piel	58	7	59.5	10.3	61	11.5	0.0517241	0.642857
5	25	1	Coke	June	Piel	60	8.8	61	9.7	62	9.9	0.0333333	0.125
1	26	1	Deepot	June	Piel	44	7.4	46	9	47	10.1	0.0681818	0.364865
5	27	1	Coke	June	Piel	65	7.4	65.5	9	68	10.5	0.0461538	0.418919
5	28	1	Coke	June	Piel	63	7.3	65	9.3	69	9.6	0.0952381	0.315068
16	29	2	Coke	June	Piel	45	8.4	45.5	9.3	47	10.5	0.0444444	0.25
13	30	2	Poly	June	Piel	52	6	54	9.4	55	10.8	0.0576923	0.8
12	31	2	Deepot	June	Piel	40	6.6	40	7.3	40	8	0	0.212121
15	32	2	Sams	June	Piel	62	6.4	62.5	8.8	63	9	0.016129	0.40625
16	33	2	Coke	June	Piel	64	9	65	9.9	65	10.5	0.015625	0.166667
12	34	2	Deepot	June	Piel	44	6.2	44.5	8	44.5	8.6	0.0113636	0.387097
15	35	2	Sams	June	Piel	51	6.2	53	9.2	53	10.1	0.0392157	0.629032
15	36	2	Sams	June	Piel	44.5	7.9	45	8.8	46	9	0.0337079	0.139241
15	37	2	Sams	June	Piel	58	9	59	10.5	62	11.2	0.0689655	0.244444
13	38	2	Poly	June	Piel	55	8	56	9.4	56	10.9	0.0181818	0.3625
16	39	2	Coke	June	Piel	45	7	48	8	48	8.9	0.0666667	0.271429
13	40	2	Poly	June	Piel	43	8.2	44	8.5	44	8.6	0.0232558	0.0487805
16	41	2	Coke	June	Piel	44	7.3	44.5	8.8	45	9.2	0.0227273	0.260274
12	42	2	Deepot	June	Piel	53	6.5	54.5	8.6	56	9.1	0.0566038	0.4
13	43	2	Poly	June	Piel	50	6.2	51	8.5	54	9.5	0.08	0.532258
13	44	2	Poly	June	Piel	37	8.5	38	8.8	41	9.2	0.108108	0.0823529
16	45	2	Coke	June	Piel	54	7.6	56	9.8	56	10.4	0.037037	0.368421
15	46	2	Sams	June	Piel	66	8.5	67.5	9.2	68	9.5	0.030303	0.117647
15	47	2	Sams	June	Piel	59	8.8	60	12.2	60	13	0.0169492	0.477273
16	48	2	Coke	June	Piel	59.5	8.3	60	9.5	62	9.6	0.0420168	0.156627
13	49	2	Poly	June	Piel	51	8	51	8.9	51	9	0	0.125
12	50	2	Deepot	June	Piel	39	7.7	41	8.5	41	9.8	0.0512821	0.272727
16	51	2	Coke	June	Piel	46	8.2	47	8.9	47.5	9.5	0.0326087	0.158537
12	52	2	Deepot	June	Piel	44	6.8	44.5	7.5	44.5	8.5	0.0113636	0.25
13	53	2	Poly	June	Piel	45	6.5	45	7.9	45.5	8	0.0111111	0.230769
12	54	2	Deepot	June	Piel	42.5	8	44	8.5	46	9.3	0.0823529	0.1625
12	55	2	Deepot	June	Piel	43	6.5	44.5	8.3	45	9	0.0465116	0.384615
15	56	2	Sams	June	Piel	64	7.5	64	8.4	66	9	0.03125	0.2
18	57	3	Deepot	June	Piel	51	6.1	53	9.5	53	11	0.0392157	0.803279
20	58	3	Poly	June	Piel	53	6.8	55	7.2	57	8.5	0.0754717	0.25
18	59	3	Deepot	June	Piel	54	7.8	56	9.6	58	11.5	0.0740741	0.474359
17	60	3	Coke	June	Piel	53	8.7	54.5	10	55	10.2	0.0377358	0.172414
18	61	3	Deepot	June	Piel	43	8.4	55	9.5	44	9.9	0.0232558	0.178571
20	62	3	Poly	June	Piel	54	7.3	55	9.2	55	10.3	0.0185185	0.410959
24	63	3	Sams	June	Piel	54	7.8	55.5	8.5	56	9	0.037037	0.153846
17	64	3	Coke	June	Piel	48	8.2	49	9.7	49.5	10.5	0.03125	0.280488
17	65	3	Coke	June	Piel	45	8.9	47	11	51	10.2	0.133333	0.146067
20	66	3	Poly	June	Piel	37	9	37.5	9.5	41	11	0.108108	0.222222
37	67	3	Coke	June	Piel	54	7	54.5	10	9	9.8	-0.833333	0.4
24	68	3	Sams	June	Piel	56	8.1	57	8.8	58	9.8	0.0357143	0.209877
24	69	3	Sams	June	Piel	61	8	62.5	10	63	10.4	0.0327869	0.3
20	70	3	Poly	June	Piel	43	6.1	43	6.5	43	6.6	0	0.0819672
20	71	3	Poly	June	Piel	45	5.9	46	7.5	46	8	0.0222222	0.355932
16	72	3	Coke	June	Piel	41	8.8	42	8.8	43	9	0.0487805	0.0227273
18	73	3	Deepot	June	Piel	46	7.5	46.5	8.2	46.5	8.8	0.0108696	0.173333
24	74	3	Sams	June	Piel	52	8.5	52.5	9.8	53	10	0.0192308	0.176471
20	75	3	Poly	June	Piel	55	8.1	55.5	8.4	56	8.5	0.0181818	0.0493827
24	76	3	Sams	June	Piel	46	8.5	46.5	9.2	48	9.5	0.0434783	0.117647
20	77	3	Poly	June	Piel	50	7	50.5	7.5	51	9.5	0.02	0.357143
24	78	3	Sams	June	Piel	59	7.3	60.5	8.3	61	10.5	0.0338983	0.438356
18	79	3	Deepot	June	Piel	55	7	55.5	8	55.5	8.3	0.00909091	0.185714
18	80	3	Deepot	June	Piel	51	7	52.5	8	52.5	9.5	0.0294118	0.357143
18	81	3	Deepot	June	Piel	53	6.1	54.5	8.5	54.5	10.5	0.0283019	0.721311
17	82	3	Coke	June	Piel	62	8	63.5	9	64	9.5	0.0322581	0.1875
24	83	3	Sams	June	Piel	51	8.1	53	8.9	54	10.6	0.0588235	0.308642
17	84	3	Coke	June	Piel	50	8	52	8.9	53	9.6	0.06	0.2
30	85	4	Coke	June	Piel	47	9.4	49	10.3	49	11.3	0.0425532	0.202128
25	86	4	Deepot	June	Piel	54	7.6	56	8.5	57	8.5	0.0555556	0.118421
29	87	4	Poly	June	Piel	36	4.6	36	5	36	5	0	0.0869565
30	88	4	Coke	June	Piel	52	8.1	53	9	53	9.8	0.0192308	0.209877
29	89	4	Poly	June	Piel	48	4.3	48	4.8	48	5.2	0	0.209302
25	90	4	Deepot	June	Piel	58	7.8	58.5	8.3	58.5	9.5	0.00862069	0.217949
27	91	4	Sams	June	Piel	65	8.4	67	9	67.5	9.8	0.0384615	0.166667
29	92	4	Poly	June	Piel	52	6	53	6.5	53	8	0.0192308	0.333333
29	93	4	Poly	June	Piel	51	6.9	51	7.1	51	9.2	0	0.333333
30	94	4	Coke	June	Piel	52	8.5	57	9.2	58	11	0.115385	0.294118
27	95	4	Sams	June	Piel	62	7.7	62.5	8.5	63	8.5	0.016129	0.103896
27	96	4	Sams	June	Piel	44	7.6	46	8.5	46	8.6	0.0454545	0.131579
30	97	4	Coke	June	Piel	52	7.5	52	8.9	52	9	0	0.2
29	98	4	Poly	June	Piel	57	7.5	57.5	7.9	58	8	0.0175439	0.0666667
30	99	4	Coke	June	Piel	61.5	7.7	62.5	8.6	63	10.1	0.0243902	0.311688
27	100	4	Sams	June	Piel	58	7.5	59	8.5	59	10.2	0.0172414	0.36
27	101	4	Sams	June	Piel	56	8.6	57.5	10	58	12	0.0357143	0.395349
25	102	4	Deepot	June	Piel	59	6.8	60	7.3	60	7.5	0.0169492	0.102941
25	103	4	Deepot	June	Piel	53	8.4	55	8.5	55	9	0.0377358	0.0714286
25	104	4	Deepot	June	Piel	50	5.9	51	6.8	50	8	0	0.355932
27	105	4	Sams	June	Piel	62	6.8	63	8	65	8.8	0.0483871	0.294118
29	106	4	Poly	June	Piel	52	6.8	52	7	52	7.2	0	0.0588235
30	107	4	Coke	June	Piel	51	8	51	8.5	53	9.2	0.0392157	0.15
27	108	4	Sams	June	Piel	65	7.7	66	8.5	67	9.4	0.0307692	0.220779
29	109	4	Poly	June	Piel	51	6.9	52	7.3	52	7.5	0.0196078	0.0869565
25	110	4	Deepot	June	Piel	57	6	59	7.8	59	8.9	0.0350877	0.483333
25	111	4	Deepot	June	Piel	48	9.5	49.5	10.3	49.5	10.5	0.03125	0.105263
30	112	4	Coke	June	Piel	64.5	9	66	10.1	66	10.3	0.0232558	0.144444
37	113	5	Coke	June	Piel	55	7.3	56.5	8.5	58	10.5	0.0545455	0.438356
40	114	5	Deepot	June	Piel	53	6	54	6.8	54	7.6	0.0188679	0.266667
34	116	5	Poly	June	Piel	58	10	58.5	10.6	58.5	10.6	0.00862069	0.06
34	117	5	Poly	June	Piel	61	8.3	62	8.5	62	9	0.0163934	0.0843373
34	118	5	Poly	June	Piel	56	6.6	57	9.7	57	6.9	0.0178571	0.0454545
33	119	5	Sams	June	Piel	50	6.5	51	7.8	51	8.5	0.02	0.307692
40	120	5	Deepot	June	Piel	42	4.9	43	5.9	43	7	0.0238095	0.428571
33	121	5	Sams	June	Piel	43	6.5	45	7	45	7	0.0465116	0.0769231
34	122	5	Poly	June	Piel	64	7.8	64	8.4	64	8.6	0	0.102564
33	123	5	Sams	June	Piel	50.5	5.6	52	6.3	53	8	0.049505	0.428571
40	124	5	Deepot	June	Piel	48	5.9	49.5	6.3	49.5	7	0.03125	0.186441
37	125	5	Coke	June	Piel	43	6.7	44	7.2	45	8	0.0465116	0.19403
40	126	5	Deepot	June	Piel	41	6.9	42	7.8	72	8.9	0.756098	0.289855
37	127	5	Coke	June	Piel	40	7.5	42.5	8.5	43	9	0.075	0.2
40	128	5	Deepot	June	Piel	49	6	50.5	7.1	50.5	8	0.0306122	0.333333
33	129	5	Sams	June	Piel	42	5.6	44	6.5	46	6.9	0.0952381	0.232143
33	130	5	Sams	June	Piel	43	5.7	45	6.9	45	7	0.0465116	0.22807
37	131	5	Coke	June	Piel	51	7	53	8.2	53	8.3	0.0392157	0.185714
40	132	5	Deepot	June	Piel	39	6.9	40	7.9	40	8	0.025641	0.15942
37	133	5	Coke	June	Piel	55	6.3	58	7.4	59	7.5	0.0727273	0.190476
34	134	5	Poly	June	Piel	58	7	58.5	7.5	59	9	0.0172414	0.285714
34	135	5	Poly	June	Piel	63	7.5	63	7.8	63	8.3	0	0.106667
34	136	5	Poly	June	Piel	54	7.8	54.5	8	59	8.7	0.0925926	0.115385
33	137	5	Sams	June	Piel	43	6.9	45	7.4	45	8.2	0.0465116	0.188406
37	138	5	Coke	June	Piel	43	7.3	44.5	8.2	45	8.5	0.0465116	0.164384
33	139	5	Sams	June	Piel	56	7.5	56	8	56	10.4	0	0.386667
37	140	5	Coke	June	Piel	33	5.5	34	6.3	34	6.5	0.030303	0.181818
